# Supplementary material for: Microbial genetic and transcriptional contributions to oxalate degradation by the gut microbiota in health and disease
Source: eLife. 2021 Mar 26;10:e63642. doi: 10.7554/eLife.63642 (PMC8062136; doi:10.7554/eLife.63642)
Supplement: Supplementary file 3. [file elife-63642-supp3.zip]

Archive with 1 entries (1 files):
- Supplementary file 3ODE shortBRED markers.faa
