# Supplementary material for: Microbial genetic and transcriptional contributions to oxalate degradation by the gut microbiota in health and disease
Source: eLife. 2021 Mar 26;10:e63642. doi: 10.7554/eLife.63642 (PMC8062136; doi:10.7554/eLife.63642)
Supplement: Supplementary file 3. [file elife-63642-supp3.zip › Supplementary file 3ODE shortBRED markers.faa]

>A0A2N9LNG0|frc_TM_#01
MDKALSGIRILDMTHVQAGPT
>A0A2N9LNG0|frc_TM_#02
SQLLAWLGADVIKFEPPTGDVTR
>A0A2N9LNG0|frc_TM_#03
QLRDVPNADSLYFTMLNCNKRSITVN
>A0A2N9LNG0|frc_TM_#04
KCDVVMENFGPGVLDRLGFSWE
>A0A2N9LNG0|frc_TM_#05
MASIKGFGSSGPYADFKAYENVAQAMGG
>A0A2N9LNG0|frc_TM_#06
MSTTGFMDGPPLV
>A0A2N9LNG0|frc_TM_#07
GTGLHLAIGILAALQ
>A0A2N9LNG0|frc_TM_#08
VEVAMMDGVMNLCRVKFRDHQRLTRG
>A0A2N9LNG0|frc_TM_#09
EFSVPTEG
>A0A2N9LNG0|frc_TM_#10
DTPRSGNDSGGGQLGN
>A0A2N9LNG0|frc_TM_#11
VKCKPGGPNDY
>A0A2N9LNG0|frc_TM_#12
DERFAMIQNRRKNQ
>A0A2N9LNG0|frc_TM_#13
GYTKWEMM
>A0A2N9LNG0|frc_TM_#14
LNEIDVPCGPIM
>A0A2N9LNG0|frc_TM_#15
ELDHPERGKW
>A0A2N9LNG0|frc_TM_#16
NVGMPIKLSDS
>A0A2N9LNG0|frc_TM_#17
VPIERSPLLGEHTEE
>A0A2N9LNG0|frc_TM_#18
GGAFSKDPQKQE
>A0A1Q3V729|oxc_TM_#01
AELTDGFHLVIDAL
>A0A1Q3V729|oxc_TM_#02
TIYGVPGIPITDLGRLAQASGMRVISFRHEQNAGNAAAIAGFLTK
>A0A1Q3V729|oxc_TM_#03
PGVCLTVSAPGFLNGLVALANATTNCFPMILISGSSEREIVDLQQGDYEEMDQLAIA
>A0A1Q3V729|oxc_TM_#04
RVLHAADIGIGIARAIRAAVSGRPGGVYLDLP
>A0A1Q3V729|oxc_TM_#05
AEAGRRSLVKVIDPAPAQ
>A0A1Q3V729|oxc_TM_#06
PLIILGKGAAYAQADDDIRALVEK
>A0A1Q3V729|oxc_TM_#07
PMSMAKGLLPDTHPQ
>A0A1Q3V729|oxc_TM_#08
AAAARSTVL
>A0A1Q3V729|oxc_TM_#09
IGARLNWLLSHGKGKQWGPPGSK
>A0A1Q3V729|oxc_TM_#10
DIEPREMDSNVEIAAP
>A0A1Q3V729|oxc_TM_#11
VGDIGSCV
>A0A1Q3V729|oxc_TM_#12
PMDYHSALRVLRDV
>A0A1Q3V729|oxc_TM_#13
RPDAILVNEGANTLDQARGVIDMY
>A0A2V6HN08|oxdd_TM_#01
GNRMQDGFSRR
>A0A2V6HN08|oxdd_TM_#02
VLGMGSAALAAATLAGFTAHAQTREGTRQAEGDHSSSNPGQEN
>A0A2V6HN08|oxdd_TM_#03
ALLAENPNSNTPPPTDNGDVGPIWYSFDLTKKRIQEGGWTHQVTQRELPSST
>A0A2V6HN08|oxdd_TM_#04
LAGVNMRLTAGSFRELHWHTADEWSIMLYGNARVTVLNPDGTIFIDDVSKGDLWYFPAGY
PHSIQGLGPDGCEFLLVFDQGMFSEDNTFL
>A0A2V6HN08|oxdd_TM_#05
SEWVAHTPPDVLSKNFGLPE
>A0A2V6HN08|oxdd_TM_#06
LYIFPADLPKSLAEDKAAVGGQ
>A0A2V6HN08|oxdd_TM_#07
IQYTFKMEAMAPT
>A0A2V6HN08|oxdd_TM_#08
RELHWHPNASEWQF
>A0A2V6HN08|oxdd_TM_#09
RMTVFMPVGSARTMDF
>A0A2V6HN08|oxdd_TM_#10
ANDVGFVP
>A0A2V6HN08|oxdd_TM_#11
ENTGDTDLV
>V2X5J2|oxdd_TM_#01
MSSLRFSALFALLALCRLTLTAPTSPSSSSSAADPTATVPYASTDPNYPLWGPDSPASAP
KPIRGSLGASILGPVNVPLELQNADLLAPPTTDNGQVGNAKWPFSFSSNRIQTGGWARQQ
NTAVMPLAQKMAGVNMRLEAGAIREMHWHKTSEWAYVLKGTTQVSAVDQDGRNFVANVKP
GDLWFFPAG
>V2X5J2|oxdd_TM_#02
PHSLQATADDPDGAEFLLVFPDGDFSEDETFLLTDWLAHVPAEVIQKNFQVNNPEAFSRI
PAKELYIFPGTPPTSAEAPSDPQGQVPESYAFALSEVTPTPLAGGTVKIVD
>A0A0D0DNJ1|oxdd_TM_#01
MRPWSLLSSLAI
>A0A0D0DNJ1|oxdd_TM_#02
PAPSSSASAPAATPTV
>A0A0D0DNJ1|oxdd_TM_#03
YASDDPNYPLWTE
>A0A0D0DNJ1|oxdd_TM_#04
NIPIEMQNSD
>A0A0D0DNJ1|oxdd_TM_#05
LAPPTTDNGDVANFKW
>A0A0D0DNJ1|oxdd_TM_#06
GGWARQQNIK
>A0A0D0DNJ1|oxdd_TM_#07
MPVATDISGVNMRLESGAIREMHWHTDGEWAYVL
>A0A0D0DNJ1|oxdd_TM_#08
GDLRVSCVTPEGQVY
>A0A0D0DNJ1|oxdd_TM_#09
DVTAGDLWFFPPGYPHSIQAKNSTDGAEFLL
>A0A0D0DNJ1|oxdd_TM_#10
FSEDSTFLLTDWLAHVPKEVLAKNFQ
>A0A0D0DNJ1|oxdd_TM_#11
DISAFDHIPSRELYIFPSAPPPEDP
>A0A0D0DNJ1|oxdd_TM_#12
VPNDTPLAYTFPMSKVNATP
>A0A0D0DNJ1|oxdd_TM_#13
PGGSYKVVDSRTFPAATTIC
>A0A0D0DNJ1|oxdd_TM_#14
AEVTVEVGGMRELHWHPTEPEWTFFITGSARI
>A0A0D0DNJ1|oxdd_TM_#15
VYAASSNAQTFDFQAGD
>A0A1F8W0Y7|frc_TM_#01
GIKIIDFTHVQAGPACTQ
>A0A1F8W0Y7|frc_TM_#02
LAWFGADVIKVERPG
>A0A1F8W0Y7|frc_TM_#03
DALYFTMLNSNKR
>A0A1F8W0Y7|frc_TM_#04
VENFGPGALDRMGF
>A0A1F8W0Y7|frc_TM_#05
EDLKVYENVAQCAGG
>A0A1F8W0Y7|frc_TM_#06
NTGMHLAIGILTA
>A0A1F8W0Y7|frc_TM_#07
TGKGQKVA
>A0A1F8W0Y7|frc_TM_#08
VLNLCRVKMRDQ
>A0A1F8W0Y7|frc_TM_#09
LEEYPQYPHEM
>A0A1F8W0Y7|frc_TM_#10
NAGGGGQPGWILKCKGW
>A0A1F8W0Y7|frc_TM_#11
TDPNAYIYFT
>A0A1F8W0Y7|frc_TM_#12
GKPEWKTDP
>A0A1X1RAV3|oxc_TM_#01
MTTVSASGTPATPSARLTDGFQLVVDALKANGVETIYGIVGIPITDLARRAQASGIRYIG
FRQETSAGNAAAAAGFLTARPGVCLTTSGPGFLNGLPALANATANCFPMIQISGSSNRAM
VDLQRGDYQDLDQLSAARPFAKAAYRIGRVEDIGRGVARAVRTAVSGRPGGVYLDIPGDV
LGQAMEAAAADATIWRVVDPAPRQLPEPEAVRRAVRVLAEARRPLIVLGKGAAYAQADEA
IRNFVERSGIPYLPMSMAKGLLPDSHPQSAAAARSLAIARADAVLLVGARLNWLLGHGDS
>A0A1H1F2Y8|frc_TM_#01
ALEGVRVLDMTHVQSGPS
>A0A1H1F2Y8|frc_TM_#02
VDSLYFTMLNCNKRSITLNMK
>A0A1H1F2Y8|frc_TM_#03
VENFGPGAVDRMGFTW
>A0A1H1F2Y8|frc_TM_#04
YASIKGFG
>A0A1H1F2Y8|frc_TM_#05
AQAMGGSMSTTGFE
>A0A1H1F2Y8|frc_TM_#06
GPPLATGAQIGDSGTGVHAVAGILAALYQRE
>A0A1H1F2Y8|frc_TM_#07
GRGQRVQVAMQHAVLNLCRVKLRDQQRL
>A0A1H1F2Y8|frc_TM_#08
VPRSGNASGGGQPGWAV
>A0A1H1F2Y8|frc_TM_#09
CAPGGPNDYIYVIVQP
>A0A1H1F2Y8|frc_TM_#10
IIGRPELADDPEW
>A0A1H1F2Y8|frc_TM_#11
KLDKMFQLIEEW
>A0A1H1F2Y8|frc_TM_#12
LNAENIPCGP
>A0A1H1F2Y8|frc_TM_#13
TVGSPLQLSDSPV
>A0A1Q4HJT9|oxdd_TM_#01
MTDTDINTHNAVPT
>A0A1Q4HJT9|oxdd_TM_#02
GATVLGPDNVAIGVQNPGAP
>A0A1Q4HJT9|oxdd_TM_#03
TDSGSLPNLKWSFAASHNRLLNGGWARE
>A0A1Q4HJT9|oxdd_TM_#04
TVRELPVATTLAGVNMRLTAGAYRELHWHREAEWAFMLAGSARIAAIDPDGRNFIDDV
>A0A1Q4HJT9|oxdd_TM_#05
RGDLWNFRAGFPHSIQALEDCEFLLVFDDGNFSENETFLVTDWFAHTPKHILAKNFAVPE
SSFA
>A0A1Q4HJT9|oxdd_TM_#06
IPTAGEIEHSRYIFPGEVPGALVDDIAA
>A0A1Q4HJT9|oxdd_TM_#07
QSPVGTAERMSHRMLAQDP
>A0A1Q4HJT9|oxdd_TM_#08
EVPGGSVRITDSRNFPSASTIAAAYVELAPGAVREMHWHP
>A0A1Q4HJT9|oxdd_TM_#09
HDEWQYWISGHARM
>A0A1Q4HJT9|oxdd_TM_#10
VFGSSGKARTFDYYP
>A0A1M5GMX6|oxdd_TM_#01
MFSRREMLAASAMGAAMTVSAANAGSFGNPDEPPQGSINAKNPGSVTDPGPQNPAIRDQF
PSAFSPPATDVGSMPLTWASFNNAPRRIQDGGWAREVTQADFAISTEISGVNMRLSSGGI
RELHWHQAAEWAYMTYGHCRVTVIDPTGRPYVADVKEGDIWYFPAGYPHSLQGLAPDGCE
FVICFDNGAQSEFNTLLVTDWFAHTPPSVLAANFGVPAETFAKIPLNDRWIFQGKVPGDL
AAVRSAMTGDAETPPQPFTFSLAASPNLNVTKSGTLQLADSSTFKVSTTIATVIQTVRPG
>B8MF86|oxdd_TM_#01
MHKSILLSLGLLLVATANPVPNENIQRLSKIPASSSQEYFFGGDQTGTSRPFTPGHQDPY
DRKVDPVGDDLEPLPYRNGDGATVMGPRNRDRERQNPDLVRPPSTDHGTLSNMRWSFADS
HTRIEEGGWTRQTTIRELPTSKELAGVNMRLDTGVIRELHWHKEAEWAFMLSGNARVTGL
DTEGGSFIDDVEAGDLWYWPPGHPHSIQGLGPNGTEFLLIFDDGNFSEDSTFLLSDWMAH
TPKSVLSENFRIPPEIFNSIPKSEKYIFQGSKPGSISAEKPKGFKKSTKSFTHKMLAQEP
>A0A084QKF1|oxdd_TM_#01
MKLGASQLLLLAGAELSSALPHMDSPRQRLLNGLDLPS
>A0A084QKF1|oxdd_TM_#02
GSGSGSGSSSGSSSNG
>A0A084QKF1|oxdd_TM_#03
PYTPGNRNPYDEPVDSIGDELDPLPWRNGAGASVLGPWNPERARQNPDLIRPPSTDRGGV
PNMRWSFVDSHIRIEEGGWTRETTVRELGTSVELASVNMRLGKGVIRELHWHKQAEWAYV
LDGEVRITALDYEGGNFIDDLKKGDLWYFPSGVPHSLQGLSDNGTEFLLIFDDGNFSEDS
TFLLTEWLAHTPKSVLAKNFHLAPELLEHIPKDQKYIFQGSVPGSP
>A0A084QKF1|oxdd_TM_#04
DEEPTGKHVKKSKYNFTHRM
>A0A1S2N5F3|frc_TM_#01
MTLDTKRPDGKKVLETLIRQCDVLVENFAPGALDRMGFSWERIQELNPRMIVASVKGFGP
GPTSTAKVYENVAQCTGGAAATTGFDDGPPMVSGAQIGDSGSGPAPGAGHRDALYQRNTT
GRGQRVLTAMQDAVLNLCRVKLRDQQRLERNGVMEEYPQFAEGRFGESVPRAGNASGGGQ
PGWILKCKGWESDPNAYIYFIAQAQVWPSVCKLIGREEWILDPDYATPKARLPRLMAIFA
AVEEWSTTLTKFEAMDILNKYDIPCGPILSMKEIAEDPSLRATGTIVEVDHPERGSYLTV
>E8X7C8|oxdd_TM_#01
MATLVETTPNGFAQPIRGTEGAPIIGPSNHEREAQSPGRLTPPVTDHGTLPNLKWTFADS
HNKLEEGGWARQTTVREMPVAVELACVNMRLEAGVVREMHWHKPAEWGFMIKGNARVTCV
DEEGKTYQADCTEGDIWNFPSGIPHSIQGLSGEGCEFLLVFDDGAFNEEETFLVTDFLAH
IPKSVLAKNFGVQESAFANIPKSEKYIFRADIPGPLAQDRVVGAGPTPVIYTHRMGAQEP
IKSNNGSVRVTDSTNFPAASTVAAALVEVEPGGMRELHWHRTSDELQYYLEGQGRMTVYT
>I7G1A9|frc_TM_#01
MSTGGGSLESTRTHRNTNNERNCLM
>I7G1A9|frc_TM_#02
GIKVIDFTGVQAGPACTQMLAW
>I7G1A9|frc_TM_#03
GADVLKVER
>I7G1A9|frc_TM_#04
DALYFTMLNSNKRSLAI
>I7G1A9|frc_TM_#05
ADVLVENFAPGA
>I7G1A9|frc_TM_#06
WNPRLIFGSVKGFNDDS
>I7G1A9|frc_TM_#07
DLKVYENVAQCAGG
>I7G1A9|frc_TM_#08
ASTTGFWDGPPTV
>I7G1A9|frc_TM_#09
ALGDSNTGMHLLIGILTA
>I7G1A9|frc_TM_#10
VLNLCRVKLRDQQRL
>I7G1A9|frc_TM_#11
VGYLEEYPQ
>I7G1A9|frc_TM_#12
VPRGGNAGGGGQPGWV
>I7G1A9|frc_TM_#13
DPNAYIYFT
>I7G1A9|frc_TM_#14
EIEKWLADKTK
>I7G1A9|frc_TM_#15
WEVPCAPV
>I7G1A9|frc_TM_#16
GAPLLGEHTD
>A0A2R9UH50|oxdd_TM_#01
MTTPTAPNHDAPRFGDPDLPAEGAVNAADDAASLTMSGPQNPELAAQFPNQIDPPATDVS
TQPFFWSSFNISPRRIQRGGWAREVTQQDFAVSEEISGVNMYLEAGGIRELHWHQTAEWA
VMTRGRCRITTLNRRGLPSVEDVEEGDLWYFPPGLPHSLQGLGPDGAEFVLAFDDGSQSE
SNTLLLTDWFAHTPPEVLAKNFGVAQSVFADIPLHNLWIFPGDEPGDLETDQAAAGVEWG
DEPVIFRLSRSTPVHENSGGRIQIADSTNFRVATTVATALVTVEPGSMRELHWHPNADEW
>A0A316Z358|oxdd_TM_#01
MWAEFHEKGKLPQPIRGNTGASQEGPHNTPIDRQNPDMLAPPSTDHGTVPNAAWPFALSH
NRLQTGGWARQQNVKVLPVATEMAAVNMRLEGAIRELHWHQSAEWAYIMKGSFRVGAVDE
EGRNQIGDLEPGDVWYFPSGVPHYIQALSKGGGEFLLVFDDGNFSEDSTLLLTDFTAHIP
REVVVKNFPGLTNDDFNKVPGEQLYIFPSKAPGDDDEQVENPAGEVPSTFIFPWSKEPVK
QLNGGTVKVLDTRKFPASKTISAALVTVEPGAMRELHWHPLSDEWNYFLTGSARITVFAG
>A0A0U2UCI5|oxdd_TM_#01
MNTPHPNNGKP
>A0A0U2UCI5|oxdd_TM_#02
VPQPIRSDGAGGPD
>A0A0U2UCI5|oxdd_TM_#03
GPRDIMRDLENP
>A0A0U2UCI5|oxdd_TM_#04
TDSGLLPNL
>A0A0U2UCI5|oxdd_TM_#05
MSFSDTHM
>A0A0U2UCI5|oxdd_TM_#06
GGWSREIT
>A0A0U2UCI5|oxdd_TM_#07
ATTLAGVNMSL
>A0A0U2UCI5|oxdd_TM_#08
RELHWHQQAEW
>A0A0U2UCI5|oxdd_TM_#09
GSARITAVDQNGRNFIAD
>A0A0U2UCI5|oxdd_TM_#10
GPGDLWYFPAG
>A0A0U2UCI5|oxdd_TM_#11
PHSIQGLEEGCEFLLVFDDGHFSDLNTL
>A0A0U2UCI5|oxdd_TM_#12
ISDWFAHTP
>A0A0U2UCI5|oxdd_TM_#13
DVLSANFGVP
>A0A0U2UCI5|oxdd_TM_#14
FKHRLLAQ
>A0A0U2UCI5|oxdd_TM_#15
DSSNFPISKT
>A0A0U2UCI5|oxdd_TM_#16
PGAMRELHWHPN
>A0A0U2UCI5|oxdd_TM_#17
DEWQYYLTGQGRMTVF
>A0A0U2UCI5|oxdd_TM_#18
YRAGDVGYVPFAFGHYIQNTG
>A0A0U2UCI5|oxdd_TM_#19
FKSDRFADISL
>A0A0U2UCI5|oxdd_TM_#20
QWMALTPRELVRDNL
>A0A0U2UCI5|oxdd_TM_#21
LLDALRKEK
>A0A060QGQ1|oxc_TM_#01
MADAPSAANASAPAQSPLA
>A0A060QGQ1|oxc_TM_#02
STDGFHLVIEALQ
>A0A060QGQ1|oxc_TM_#03
NGLNTLYGVVGIPITDLARLAQEKGMRFISFRHEQPAAHAASISGYLTRKPGLCLTTSAP
GFLNALPALANATTNGYPMILISGSSDRAIVDLQQGDYEELDQLAAARPFAKAAYRVNRA
ADIGIGVARAIRAALSGKPGGVYLDLPAAVLSETLDS
>A0A060QGQ1|oxc_TM_#04
TGQDSLITVVAPESALPPCPDAIARAVSLLKQARKPLIVLGKGAAYA
>A0A060QGQ1|oxc_TM_#05
DLVESTSIPFLPMSMAKGLLPDTHPASAATARSLVLGQADVVVLVGARLNWMLGHGKPPQ
WSPD
>A0A0D6PMD3|oxdd_TM_#01
MSRFSRRKILAAGAAGGAITATAAAQAAGVFGNPDNPPEGKMNVTNPNAFVDPGPQNPAM
ANQMPAFLNPPPTDVGGMPMFWSSFNIAPKRVQDGGWARQVTTADFPISVDIAGVNMRLG
SGGIRELHWHQQAEWSIMTYGKCRVTAVDQNGHAFVADVQAGDLWYFPAGVPHSLQGLGP
DGCEFVLCFDNGAASEDNTLLVTDWFAHTPPDILAKNFGVPQSAFENIPLHQRWIFQGKE
PGSLASDIAEITPDAGAPPNPFVFHLSTMKPNQQTKSGMVQIADSTNFKASTTIAAAMVT
>A0A346R3F3|oxc_TM_#01
MSATAPSVDVKTDEAAQDLTDGFHLLIDALKLNDINTIYNVPGIPITDLGRYMQAAGLRV
LSFRHEQHAGYAAAIAGFLTKKPGVCLTVSAPGFLNGLTALAHAQTNCYPMILMSGSSER
EIVDLQQGDYEEMDQLAIAKPLCKAAFRVLHAEDIGIAVARAIRAAVSGRPGGVYLDLPA
ALLGQAMDAAKGAQSLVKVIDPAPAQIPSADSIARALDVLKGAKRPLIILGKGAAYAQAD
ADIKALVEKSGIPYLPMSMAKGLLPDDHPQSAGAARSLALKEADVVMLIGARLNWLLSHG
>A0A379G0V5|frc_TM_#01
MSNSKPLDGISVLDFTGVQSGPSCTQMLAWFGADVIKIERPGVGDVTRNQLRDIPDVDAL
YFTMLNGNKRSVELNTKTPEGKEVMERLIKQADILVENFHPGAIDHMGFTWEHIQELNPR
LIFGSIKGFNENSPYADVKAYENVAQAAGGAASTTGFWDGPPLVSSAALGDSNTGMHLLI
GLLAALLHREKTGKGQRVTMSMQDAVLNLCRVKLRDQQRLEKIGFLEEYPQYPNGTFGDA
VPRGGNSSGGGQPGTMLKCKGSDTDPNAYIYFINQDHNWEKTCDAICRPEWKTDPNFATV
>A0A2W4HZE2|oxdd_TM_#01
MINVHLLHSPQSAFAYQEMGAQMRIKKSKSPAVLFAVALFGAATIFGALNMAASGEETSN
NARINELVSIAEGAETLDMPEIKYELEKQPLSTYPAGFSHEVTAKNFPISKGIAGVSMTL
KPGGLRELHWHANAAEWAYIIKGHCRITIIDPQGRTEIKDFGPGDVWYFPRGHGHSIQGM
GDEECKFILTFDNGYFSEFSTFSISDWIAQTQSTVLSKAFGLAQSVLDKFPKKEVYIAQG
PNPPAIDEKTVNANYPEELTHRFKLSEQKPDVSKGGTFNLVDQKKFPISTTMSGAVLTIK
>A0A081RVB5|oxdd_TM_#01
MFSRRDILKASAVSAAAASVMGSMIKSAVADDQRNLVSPDNKLSGNAKSLYKYKFTNSKK
RVLEYGWAREATVEQFPISKGIAGVDMKLEPGGVRELHWHAIAAEWAFMLEGHARITIID
PEGKCEVADFGPGDVWYFPKGHGHSIQALEDGAHFVLTFDDGYFSEFGTFSITDWVTHIP
KEVLEKSVNMSAEVFSKIKQGEAYIVGGAIPPKLPLPVNDGGLNNAPLTHRYELMKKKPF
FENDAGSIHKVSSLEFPISTTITGIIEIIKPGAVRELHWHPNANEWQYYISGKGRMTVFG
>M1VWG5|oxdd_TM_#01
MIAGIGLMLAALAAAAPQLK
>M1VWG5|oxdd_TM_#02
TPSGGSLYGT
>M1VWG5|oxdd_TM_#03
QLLGGNAPLPN
>M1VWG5|oxdd_TM_#04
LGLYLNFNGKDAGKPQPLRGDYGGT
>M1VWG5|oxdd_TM_#05
NGPQTYEYEKLNSDSFAPPGTD
>M1VWG5|oxdd_TM_#06
GSVPNAKWPLGLSHNRPGYKGKAGWARQQNKSHLPAAK
>M1VWG5|oxdd_TM_#07
AGVDMKLEP
>M1VWG5|oxdd_TM_#08
AYRELHWHSANEWAL
>M1VWG5|oxdd_TM_#09
LKGCARVAA
>M1VWG5|oxdd_TM_#10
NDESQSFTDDLCEGDVWFFPSGVPH
>M1VWG5|oxdd_TM_#11
IQAFDKGVEFLLVFDSGDFDEN
>M1VWG5|oxdd_TM_#12
PREVLSKNFKAPVDAFKKLPER
>M1VWG5|oxdd_TM_#13
PAPKDIKKQNITAPGGYISGAGSY
>M1VWG5|oxdd_TM_#14
YHWSQQKPHE
>M1VWG5|oxdd_TM_#15
FPIAAGFSAALVT
>M1VWG5|oxdd_TM_#16
KPGAMREIHWHTTSDEWSYFLQGSG
>A0A0K9YMM6|oxdd_TM_#01
GWVDLGPRN
>A0A0K9YMM6|oxdd_TM_#02
DRQNPNML
>A0A0K9YMM6|oxdd_TM_#03
GLLPNLKFSFS
>A0A0K9YMM6|oxdd_TM_#04
MTLNHGGWSRE
>A0A0K9YMM6|oxdd_TM_#05
AGVNMSLTPGGVRELHWHQQAEW
>A0A0K9YMM6|oxdd_TM_#06
SVDQRGRNFI
>A0A0K9YMM6|oxdd_TM_#07
GDLWYFPPGIPHSIQGLE
>A0A0K9YMM6|oxdd_TM_#08
GCEFLLVFDDG
>A0A0K9YMM6|oxdd_TM_#09
FSDLNTLSISDWFAHT
>A0A0K9YMM6|oxdd_TM_#10
DVLSANFGVPE
>A0A0K9YMM6|oxdd_TM_#11
SPYGTVPL
>A0A0K9YMM6|oxdd_TM_#12
PLITPGGSVRIVDSRNFPIS
>A0A0K9YMM6|oxdd_TM_#13
MRELHWHPNNDEWQYYISG
>A0A0K9YMM6|oxdd_TM_#14
AGDVGYVPFATGHYIQNT
>A0A0K9YMM6|oxdd_TM_#15
FVDVSLNQWMALTP
>A0A0K9YMM6|oxdd_TM_#16
KWPVVKYPGYGY
>A0A369GUM1|oxdd_TM_#01
MLRSSHFALSFGKLGTGMRVYKLHMASTLSTVSLRPVPYPPELDSSETITNFAM
>A0A369GUM1|oxdd_TM_#02
LVNGQDAPA
>A0A369GUM1|oxdd_TM_#03
YERLNPDLFAPPGTDKG
>A0A369GUM1|oxdd_TM_#04
PNAVWPLGLSHNRPGAAGRAGWARQQNTAVLP
>A0A369GUM1|oxdd_TM_#05
AKRMAGVDMKLAPNAYRELHWHTAGEWAL
>A0A369GUM1|oxdd_TM_#06
CAGDVWFFPAGVPHSIQAG
>A0A369GUM1|oxdd_TM_#07
GVEFLLVFD
>A0A369GUM1|oxdd_TM_#08
GDFDENGTFLVS
>A0A369GUM1|oxdd_TM_#09
LYIFNGTP
>A0A369GUM1|oxdd_TM_#10
PGGSVKVLDP
>A0A369GUM1|oxdd_TM_#11
PGAMREMHWHTTSDEW
>A0A369GUM1|oxdd_TM_#12
RATIYKAPD
>A0A369GUM1|oxdd_TM_#13
AGDVGYIPQAAAHYVENTG
>A0A369GUM1|oxdd_TM_#14
DLVFLEVLQAPKFSD
>A0A369GUM1|oxdd_TM_#15
SVAQWLALTP
>A0A369GUM1|oxdd_TM_#16
LKTGNTNLTALAGGG
>A0A2C5YGM6|oxdd_TM_#01
MVNGQEADAKLGLFLDLEGAPGRPEPVRGEYGQSGDGPRTFAYERLNPDTFAAPGTDRGN
VPNAKWPLGLSHNRPGYRGRAGWARQQNTAVLPNAKRMAGVDMKLAPHAYRELHWHTAGE
WALLLKGCARVAAVNDEGQSFTDDLCEGDVWFFPAGVPHSIQAFAQGVEFLLVFDQGDFD
ENGTFLVSDMFARTPREVLSKNFRADVDAFKELPAEELYIFNGTPQPDDIRRQNATAPGG
FLSGNGSYAYHWSRQEPFRVPGGSVKILDPSSFPVASMFSAALVTVEPGAMREMHWHTTS
>A0A1Q7BM13|oxdd_TM_#01
AKEATVAEFPVSQALAGVLMSLVPGGLRELHWHANAAEWAYVIKGQCRVTTINPQGQSQT
VDFNAGDVWYFPRGFGHSIQGIGSEDCLFVLVFDNGYFSEFGTFSISDWIGHIPPEVLGK
YFGVPAATFANFPKREVYIAKGPVPPPLPTNPAPGTLDNGSLTHRYRLLAQRPDTYPGGT
NRLVSQRQFPISTTVTGALMQIKPGALREPHWHPNADEWQYYISGRARLSVFGSNGRVRT
EEFNAGDVGYVPQGYGHWIENIGNEDVELLIALNNGTYESISLADWIGANARLLLATNFE
>A0A0D1ZMB0|oxdd_TM_#01
MKLLTLSLLASSCLAVPIAEWDQKPIADPESNNPYNPKYRDPYDHKVDSYGKNWQPLPWR
NGDGATVLGPQNKDRERQNPDLFRPPSTDHGSMSNLRWSFADSHTRIEEGGWTRQTTVRE
LGASTEIAGVNMRLDYGVIRELHWHKQAEWAYVLKGNVRITALDTEGGQFIDDLQEGDLW
YFPSGHPHSLQGLSPNGTEFLLVFDDGNFNEESTFLLTDWLAHTPKAVLAENFQLSPEVF
KTIPKSEKYIFQGTLPKSIDDEKPKGKNVKQSKLQFTHKMLDQEPRNTTGGLVRITDSRN
>A0A1E5LC80|oxdd_TM_#01
MKDHGNDKRYSVRNIPQPIRSDGAGATDLGPRDVMRDLQNPDMFVPPATDSGKVPNLKFS
FSDTNMQLYHGGWAREVTATELPIATTLAGVNMRLTPGGVRELHWHKQDEWSLMLEGRAR
ITAVDQNGHNFIADVEKGDLWYFPAGIPHSIQGLEEGAEFLLVFDDGNFTEADTFSISDW
FAHTPKSILADNFGVDEQAFKDIPDSQKYMYQGEIPGSLQSESITSPYGSVPQSFTHKLL
AQEPIITPGGSVRIVDSSNFPISENIAAALVEIKPGAMRELHWHPNNDEWQYYLSGEAKM
>M2ZEJ5|oxdd_TM_#01
LFASALLS
>M2ZEJ5|oxdd_TM_#02
SCLASPVRQHPLVHT
>M2ZEJ5|oxdd_TM_#03
GRNLQPEP
>M2ZEJ5|oxdd_TM_#04
RNGDGTDVLGPRNR
>M2ZEJ5|oxdd_TM_#05
QNPDMIRPPSTDHGDFKNMRWSYADSH
>M2ZEJ5|oxdd_TM_#06
RIEEGGWTRQTT
>M2ZEJ5|oxdd_TM_#07
KELPTSVELAGVNMRLDEGVIRELHWHKEAEWAYVLEGSVRVTALDTEGGAFIDDFEKGD
LWYFP
>M2ZEJ5|oxdd_TM_#08
GHPHSLQGLSPNGTEFLLIFDDGGFSEESTFLLTDWL
>M2ZEJ5|oxdd_TM_#09
HTPKSVVAENFRLPPEVFETLP
>M2ZEJ5|oxdd_TM_#10
EEKYIFQGSLPGPLDKEKPQAYKKSKLNFKHKMDAQEPIIASGGKVRITDSRNFPISKTV
AAAHLEIDPGAMREMHWHPNADEWSFFIKGRA
>A0A1H2ZWF5|oxdd_TM_#01
MKSRSQSQSGYETIPQPIGKDGTGATDYGPRDIMRDLENPDMLVPPSTDAGTLPNLRFSF
SDTSMTLSHGGWSRQITARELPIATTLSGVNMRLTPGGVRELHWHQEVEWAY
>A0A1H2ZWF5|oxdd_TM_#02
QGDLWYFPPGIPHSIQGLEEGCEFLLIFDDGNFSDLNTFSITDWFAHTPTEVLSANFCVP
ETAFAHISKKQRYIFQANVPGSLESQRVSSPYGTVPLSFTHRLLAQKPLVTSGGSVRIVD
STNFPISTKIAAALVEIKPGGMRELHWHPNNDEWQYYLSGMGRMTAFGANGRARTFDVRA
GDVGYVPF
>A0A1E1VBS3|oxdd_TM_#01
MDSISRRQMLAVTAAGGLLTTTIAADAQARLAAFQPGDGGYGRQAVELPPGDKVAYHDPK
DIGEMPDFRFSLDGNTPKVTSGGWAKEATVHQFPISKGIAGVHMFLEPGASRELHWHAIA
AEWAYVIDGRCQTVLLDPSGASEINNFEPGDLWFFPKGHGHAIQTIGDKPCHFILSFDNG
AFSEHGTFSITDWIDVTPKDFLALNFGVPKDLFDAFPKGETYIQAGPVLPVADALDAPWP
KDSTHKFALLRDNRAVRDFDGGSFRLATVDEWPVSKAMSGGVLTIKPGAMRKLHWNVNAN
>A0A1T3CNM7|oxdd_TM_#01
PFSGGTNH
>A0A1T3CNM7|oxdd_TM_#02
QSTDNGVVPNLKWSFSDSRTRILKGGWVREQV
>A0A1T3CNM7|oxdd_TM_#03
HWHRVAEWG
>A0A1T3CNM7|oxdd_TM_#04
LAKNFGVDESVF
>A0A1T3CNM7|oxdd_TM_#05
DPYIINGT
>A0A1T3CNM7|oxdd_TM_#06
FVYRTLQH
>A0A1T3CNM7|oxdd_TM_#07
LRELHWHPNA
>A0A1T3CNM7|oxdd_TM_#08
YFHKGTAQA
>A0A1T3CNM7|oxdd_TM_#09
RTFNFRAGDTA
>A0A1T3CNM7|oxdd_TM_#10
FPDNSGHYIENTS
>A0A1T3CNM7|oxdd_TM_#11
EIYKSDRV
>A0A1T3CNM7|oxdd_TM_#12
LTQWLALTPPDIVAQTL
>A0A1T3CNM7|oxdd_TM_#13
VPLEFVEKLKKEKQVLI
>A0A0B7F5V7|oxdd_TM_#01
MLFTPLIAFITYASAAPAGNNFLSTNTHLASDFTTATPSTTADAALPSPTVPYASDDPND
SYLSRFQSG
>A0A0B7F5V7|oxdd_TM_#02
GGSIMGPQNLPLERQNPDLLAPPTTDSGSVENVKWPFGLSHNRVQDGGWARQQNIHNMPI
ATTMAGVDMRLKAGAIRELHWHLTAEWGYVMAGSCRVNAVDQLGRNYLADVYPGDLWYFP
QGIPHSIQGLNDTANGCEFLLVLDDGTFSEDSTFLLTDWMAHVPKEVLAKNFRVNASAFD
HIPDRQLWMLPSAVPTKS
>A0A0B7F5V7|oxdd_TM_#03
SEDNPVSPAG
>A0A0B7F5V7|oxdd_TM_#04
VPLPFTFAASKAPATNVTGGSVK
>A0A0C3ED07|oxdd_TM_#01
MHSWSLLATLTILSTVLAAPSPSEVSSAPAASPTVPYASDDPNNPLWSPESNITPEPVRG
QLGATILGPQNVPLELENPDLLAPPSTDNGHVSNFKWPFSLSHNRMQTGGWAREQNIDSM
PAATDIAGVNMRLEAGAIREMHWHTDAEWGYVLAGYLRVSTVTPDGQVYLADVGPGDLWY
FPPGFPHSIQAKDTLAEGSEFLLIFDNGSFSEDDTFLLTDWLAHVPKEVLAKNFQVDISA
FDHIPAHELYIFPSAPPPEDVTADMVVPNDTPLAYTYPFSKVNGTQESGGSFKVVDTRTF
>A0A1H5PCB4|oxdd_TM_#01
MNELSRRDILTTAVVASGVMTATTASIAQTADQLPQPSREPGVGGTDPFPGGVARERQNP
DMLNPPATDSGTTPNLRFSFADAHVRQSSGGWTRQVSARELSVSKAIAGVNMRLNAGGVR
ELHWHKQAEWAYMLYGTARITAIDAQGRNFIDDVGVGDLWYFPGGIPHSIQGLGPDGCEF
LLVFDDGNFDEDDTFLLSDWFKHVPPEVLSKNFGVPATLLAHTPDPRELYIFKAPAPGPL
GSDKLLGAQPVPQSFSHRMLAQEPIRTKSGTVRITDSSVFPISKTIAAALVEVEPGGMRE
>A0A2W4RWY8|frc_TM_#01
RVLDFTHVQSGPTCTQLLAWFGADVIKVERPG
>A0A2W4RWY8|frc_TM_#02
VDSLYFTMLNHNKRSITLDTKHPKGKEVLERLIK
>A0A2W4RWY8|frc_TM_#03
CDVLVENFAPGVLDRMGFSWERIQELNPRMIYASIKGFGPGPYEDCKVYENIAQCTGGAA
STTGFDDGPPLVTGAQIGDSGTGLHLALGIVTAL
>A0A2W4RWY8|frc_TM_#04
GQRVTCAMQDGVLNLCRVKLRDQQRL
>A0A2W4RWY8|frc_TM_#05
GPLTEYPQYSEGKPFGDTVPRSGNASGGGQPGWILKCKGWETDPNAYIYFIAQAPVWDKI
CDVIGEP
>A0A2W4RWY8|frc_TM_#06
WKTHPDYATP
>A0A2W4RWY8|frc_TM_#07
ARLPRLKQIF
>A0A2W4RWY8|frc_TM_#08
RIEQWTMTKTKFE
>A0A2W4RWY8|frc_TM_#09
LNKYDIPCGPILSM
>A0A329LUX3|oxdd_TM_#01
MKDPNNNETKPGIPQPIRSDGAGGPDLGPRDIMRDMENPDMLVPPVTDSGLLPNLKFSFS
DTHMQLNHGGWSREITARDLPIATTLAGVNMSLTPGGVRELHWHQQAEWSYMIWGNARIT
CMDAEGQNFIADVGPGDLWYFPPGLPHSIQGLAGGCEFLLVFDDGHFSDLNTLSISDWFA
HTPKDVLSANFGVKEQAFNDIPGDQVYIFQADVPGSLESQKVQSPYGPSPLNFKHRLLAQ
TPIVTPGGTVRIADSSNFPVSKTVAAALVEIKPGAMRELHWHPNNDEWQYYLAGQGRMTV
>A0A2V5KCA8|oxdd_TM_#01
MDTIPTFASIPQPIREDGAGATDFGPRDVLRDAENPDLLVPPVTDAGTVPNMKFSFSDTH
MQLNHGGWSREVTVRELPVATTMSGVNMRLTPGGVRELHWHQQAEWAIVLLGKARITAVD
QNGRNFIADVGVGDLWYFPPGVPHSIQGLEEGCEFLLVFDDGKFSDINTFSITDWFAHTP
KDVLAANFGVPESAFAHIPNEQRYIFQAQVPGPIESQAVPDPYGAVPKSFTHRLLAQEPI
RTPGGTVRIVDSSNFPISTAIAAALVELKPGAMREMHWHPNNDEWQYYLSGTARMTVFAA
>C6IZ56|oxdd_TM_#01
ENPDMLVPPVTD
>C6IZ56|oxdd_TM_#02
GLIPNLKFSFSDTHMQL
>C6IZ56|oxdd_TM_#03
GGWSREIT
>C6IZ56|oxdd_TM_#04
ATTLAGVNMRLTPGGVRELHWHQQAEWSFMI
>C6IZ56|oxdd_TM_#05
ARITAVDQDGRNFIAD
>C6IZ56|oxdd_TM_#06
GVGDLWYFPPGIPHSIQGLEEGCEFLLVFDDG
>C6IZ56|oxdd_TM_#07
ISDWFAHTPKEVL
>C6IZ56|oxdd_TM_#08
IPKEQVYIYQ
>C6IZ56|oxdd_TM_#09
AAALVEIKPG
>C6IZ56|oxdd_TM_#10
MRELHWHPNNDEWQYYLSG
>C6IZ56|oxdd_TM_#11
GRMTVFAG
>C6IZ56|oxdd_TM_#12
GAARTFNVRAGDVGYVPFA
>C6IZ56|oxdd_TM_#13
GHYIQNTGD
>C6IZ56|oxdd_TM_#14
SLNQWMALTP
>C6IZ56|oxdd_TM_#15
KWPVVKYD
>A0A2P7Z694|oxdd_TM_#01
MKLVNLLPLAALLGSSVAAVIKRDDFAQGQPIDYASGKGAPITGGTNRALDLQNPNGLGQ
QSTDAGTVPNLKWSFSLSKTKIFPGGWTRTQVSQDLPQNHDIAGAQQHLKKGAIRELHWH
RAAEWGFVYTGRVRVSAVDETGKYQVDDLGFGDIWYFPKGQAHTVQGLDDENEYLLAFDV
ANFDDPGVTFNVGDWVVHTPKDVLAKNFNVSTSVFDKVPATNPYILNSTISSRNVTDGPS
GQLIGNSSYVYKTLQTAPEPAPGQGGRWWRIDSANFPIAKTIAATYVELKPGGLRELHWH
>A0A286UA43|oxdd_TM_#01
MQHILTAENDIIFLDRLASLEGRMKTSHSRSDKFNFTERDNNMRFRSPLGFAVSLAMFNS
RFLHFLLLASSTLAAPAASSGSTSESVDTSSVLTSSSALASSSLTSSINPSETSSGSGSG
VSSAPSEEQTVAPASDDPNEQIFPPGFDGTPEAIRGQLGASIISPDDTLLDQQNPDFLAP
PSTDHGSTGNAKWPFAFSHNRLQTGGWARQQNLDVMPIATAMASVNMRLLPGAVRELHWH
KTAEWAYVLKGSTIVTAINPDGQVFIDTVNAGDLWYFPAGFPHSLQATDDDPDGTEFILV
>M2QT60|oxdd_TM_#01
MHSHILTSLVLALAGISAASPLLDPQVKEFMASTDPAVNPIGPLARRAASGRSPRHLRPE
DFVPTMAKRDTVSVNAISGADVGQIADFNGSDPEPIRGANGASFLSNSNHEIDELNLDNV
AGPTTDQGTVPNLKWSMSLSHTRLLKGGWVREQTITDLPPSQDIAGAELRLAPNAYRELH
WHRVAEWGYILGGTGRIAVVDANGKNYISDIQGPANGSDPDIYYFPPGTPHSIQALDDGL
EILLIFTDGNFDALGTTFMLSDWLARTPLDIVAQNFGVNTSVLANIPQKDPYILPSTIPP
>W6Q8Y4|oxdd_TM_#01
MKFQLFVTLLPAVLPLVHGIPARRDTPNPGLRGSDSLVGHSSSNKGGSDSPPDIKYTLVP
GQTEDPNIGPYLDFEKADNPQPIRGSAGADDPGPRNYYYDRINSDKLAPPGTDHGQTINA
QWPMGLSHNRLGSDGAGWARQENINVMPDATLMAGVDMRLAPAGYRELHWHVAAEWSLVL
NGSCRIQAVNENGETFIDDLTAGDVWFFPPGVPHSIQALDDGVEFLLVFDDGGFNEDNTF
LATEVFLHTPVKKSRSYTKEIQLLTHTQREVLSKNFGVDVSAFDKLPADELYIFKGTPAP
>G2QJ80|oxdd_TM_#01
GNGKGAPLLGGTNRQ
>G2QJ80|oxdd_TM_#02
QSTDNGIVPNLKWRFSDSKTR
>G2QJ80|oxdd_TM_#03
GGWLREQVIQDLPQSHDISAAQQHLSKGAIRELHWHRVAEWGFVYAGSVLISAVDE
>G2QJ80|oxdd_TM_#04
LNFGDIWYFPKGVAHTVQGL
>G2QJ80|oxdd_TM_#05
ENEFLLVFDD
>G2QJ80|oxdd_TM_#06
DFDKVGTTFN
>G2QJ80|oxdd_TM_#07
VAKNFGLDPS
>G2QJ80|oxdd_TM_#08
PNPNIFNGTVSTKNVTG
>G2QJ80|oxdd_TM_#09
QHEPEPVPGKGG
>G2QJ80|oxdd_TM_#10
FYKIDSTNFPASKTLAAT
>G2QJ80|oxdd_TM_#11
LKPGGLRELHWHPNAEEWLYFH
>G2QJ80|oxdd_TM_#12
GTARATVFIGNAA
>G2QJ80|oxdd_TM_#13
RTFDFSAGDTAAFPDNSG
>K5V348|oxdd_TM_#01
MAFTQLTKAVLCAVALASCSLGAPAGSSALASAPTSSSTPSASVTAPAATETVPYASDNA
NTIMWGPGWNGQPEAIRGSLGASVIGPQNVPLDLQNPDMLAPPTTDAGTVGNAKWPFSLS
HNRLQTGGWARQQNLDVLPIATNMAGVNMRLEVGAIRELHWHKTGEWAYMLQGSVQVTAV
NQNGQNFVSTINQGDLWYFPAGIPHSIQATNANSNGAEFLLVFDDGTFSEDDTFLLTDWL
AHVPKDVLAKNFQTSMSTFDTIPGQELYIFPGSPPGSDSDAPTSPQGTVPNPFTFKMSEM
>V5FHL8|oxdd_TM_#01
MGSAKKITKNDRNPTDAKLDPYGTGVRPEPYRNGLGASILGPRNRDREKQDPDMIRPPST
DSGHMPNLKWSFADSHMKIEEGGWARETTVRELPTSVELAGVNMRLEEGAIRELHWHKEA
EWGYVLEGTTRVTCLDNEGGNFSDEVSKGGLWYFPPGVPHSLQGLGPEGTEFLLIFDNGN
FSEEETFLLSDWLAHTPKSVVAQNFRLSPEIFANIPEKEKYIFQGSIPSSIELEQPSRGG
VKTSKHRFTHKMLDQEPLNATGGQVRITDSTNFPISKTVAAAHATINPGCLRELHWHPNA
>A0A1G8UBB5|oxc_TM_#01
MTDTAAATDTAASAEAEAELTDGYHLVVDALKLNDVETIYGVVGIPITDLARLAQAEGIR
YVGFRHESNAGHAAAIAGYLTKKPGIALTVSAPGFLNGLVALANATTNCFPMVQISGSSE
RHLVDLKQGDYEEMDQLAAAQPFVKAAYRISRVEDIGRGIARALRTAISGRPGGVYLDIP
AAVLGAIMPAEEGARTLSKLVDPAPKQLPAPEAVDRAIELLAAAERPLVVLGKGAAYAQA
DDKIKEFIESTGIPYVPMSMAKGLLPDGHEQSAAAARSLALKRADVVLLMGARLNWLLNH
>A0A218YTR4|oxdd_TM_#01
MATKSHAKTARFYLALAAFSQVSLAVPTGTSTDPSPSSLLGYNPANGVVNQDTDDISFSL
LPAQTEDAKIGNILDFNNVPNPQPIRGTKGGTDPGPRTEGYDVLNPDKLAPPGTDHGSVA
NAQWPLGLSHAKLGLGRAGWSRQQNIDNIPAATEMAGVDMRLEEGGYRELHWHKAAEWSY
ILNGSVRVEAVTEDGQTFVDDLSAGDIWYFPPGVPHSLQGLKGGVEFLLVFDDGSFSEDN
TFLASEVFATVPKSVLSKNFDGLPLSAWKDIPAGELFIFPGTKAPTDIAEQNIVGSAGVV
>A0A016XIC7|frc_TM_#01
GVRILDFTHVQSGPTCTQLLAWFGADVIKVEKAGEGDATR
>A0A016XIC7|frc_TM_#02
ADSLYFTMLNHNKRSITL
>A0A016XIC7|frc_TM_#03
CDVMVENFAPGALDRMGF
>A0A016XIC7|frc_TM_#04
IQEINPRIILAS
>A0A016XIC7|frc_TM_#05
KGFGPGPY
>A0A016XIC7|frc_TM_#06
DCKVYENVAQC
>A0A016XIC7|frc_TM_#07
GGAASTTG
>A0A016XIC7|frc_TM_#08
VTGAQIGDSGTGLHLALGIVTALFQREKT
>A0A016XIC7|frc_TM_#09
VLNLCRVKLRDQQRLERT
>A0A016XIC7|frc_TM_#10
FGEAVPRAGN
>A0A016XIC7|frc_TM_#11
LKCKGWQKDPNAYIYFITQ
>A0A016XIC7|frc_TM_#12
RIEEWTKTKTKFEAMDILN
>A0A016XIC7|frc_TM_#13
DIPCGPILSMKEIAED
>A0A016XIC7|frc_TM_#14
VGNPIKLSDSP
>A0A016XIC7|frc_TM_#15
VTRSPLLGEHT
>A0A2D1IB50|oxdd_TM_#01
MTSADPPQPVRAGAGSRDTGPRDVTRDRENPDVLTPPPTDSGTLPNLKFSFSDAHTRIER
GGWTREVTQRELPIATELAGVDMALEPGAYRELHWHKQAEWAYVISGSCRIGAVDQEGRN
FLDDVRQGDLWFFPHGVPHHIQALDEGVEFLLVFDDGAFSENGTFLLSDFFAHTPRSVLA
KNFGWTMEQMESLPEREKYIFPGEVPPPLTEDRVVSPTGDVPRTFKHRLLAQAPQRFPGG
TVRIADSANFAASTAICAALVEIEPGGLRELHWHPTDDEWQYWISGHGRMGVFASTGVAR
>X6F018|oxdd_TM_#01
MDRTIPQAPGRGGTNPGPNNPARIDQNPDLMLPPTTDHGTLPNLRFSFDDAHMRLSSGGW
TRQVTVRELGISKAMAGVSMRLNAGGVRELHWHKAAEWAYVLTGKARITAIDANGNSFAD
DVGIGDLWYFPPGIPHSIQGLDPDGTEFLLVFDDGSFDEDNTFLLSDFMKHTPPEVLAKN
FGVPASSFARIPDPSELYIFSAPVPGLLSEDKIAAGEAKQSFSHRMMAQTPIMMKHGTAR
ITDSKVFPVSKTIAAALIEVEPGAMRELHWHPNGDEWQYYIHGQARMGVFAGSGQARTFD
>A0A1M7H0V5|oxdd_TM_#01
METTTLSFKYALEKATPKTAPGGITRGASVREFPASQNLAGVSMHLDPGAMRELHWHANA
AEWAYVLKGRMRTTTIDPQGNTYIDLFGPGDVWYFPRGFGHVLQCISNDPCHFILIFDNG
DFSEDHTFSVTDFISSVPPEIAAQNLGLSLEEVAQLPQHEMYFAPSQLPDVHSGLAVPRD
NANLTSPHRYPLGAQMPKLVPGGGTQRVVTQREFPIAKTITGSIFEIEPGGLRELHWHPN
ADEWQYYIQGTAEMGVFLAQGQFVKEQFEAGDVGYAPMGAGHYIKNTGKEVLIVLLGFNS
>A0A2E6P595|frc_TM_#01
VLDMTHVQSGPT
>A0A2E6P595|frc_TM_#02
TQLLAWFGADVIKVERPGSGDATR
>A0A2E6P595|frc_TM_#03
VDSLYFTMLNHNKRSITLNTK
>A0A2E6P595|frc_TM_#04
CDVLAENFAPGALDRMGFSW
>A0A2E6P595|frc_TM_#05
NPRIIYASVKGFGPGPYQDCKVYENVAQCTGGEASTTGFD
>A0A2E6P595|frc_TM_#06
DSGTGLNMALGIVTAL
>A0A2E6P595|frc_TM_#07
QREKTGRGQRVECAMQDGVLNLCRVKLRDQQRL
>A0A2E6P595|frc_TM_#08
HGPLTEYPQYP
>A0A2E6P595|frc_TM_#09
PRAGNASGGGQPGWVVKCKGW
>A0A2E6P595|frc_TM_#10
YIYVIAQAASF
>A0A2E6P595|frc_TM_#11
LNPLNVPCGPVLSMKELAEEPSLR
>A0A2E6P595|frc_TM_#12
GTVVEVDHP
>A0A2E6P595|frc_TM_#13
RSPLLGEHTDEIL
>A0A0R0MN77|oxc_TM_#01
NIYGLPGIP
>A0A0R0MN77|oxc_TM_#02
ISFRHEQNAGNAAAIAGFMTGKPG
>A0A0R0MN77|oxc_TM_#03
CLTVSAPGFLNGLTALANATTNCFPMILISGSSEREIVDLQQGDYEEMDQLAIA
>A0A0R0MN77|oxc_TM_#04
PLCKAAFRVLNAEDIGVG
>A0A0R0MN77|oxc_TM_#05
ARAIRSAVSGRPGGVYLDLPAKLFGQAMDAAAGKA
>A0A0R0MN77|oxc_TM_#06
LIKVVDPAPRQIPAPDAVKRALDLLK
>A0A0R0MN77|oxc_TM_#07
AKKPLILLGKGAAY
>A0A0R0MN77|oxc_TM_#08
GIPYLPMSMAKG
>A0A0R0MN77|oxc_TM_#09
ASAARSFVLPEADVV
>A0A0R0MN77|oxc_TM_#10
GARLNWLLS
>A0A0R0MN77|oxc_TM_#11
GKGKTWGGKDHK
>A0A0R0MN77|oxc_TM_#12
GGQKFIQIDISPTEADSNV
>A0A0R0MN77|oxc_TM_#13
APLVGDIGSCV
>A0A0R0MN77|oxc_TM_#14
AERKNKNVAKMAETLAK
>A0A0R0MN77|oxc_TM_#15
LVNEGANALDFTRSIVDMYKPRKRL
>A0A1M2V787|oxdd_TM_#01
MAHTFLPLAYALLLSATALAAPAVSVSSDASTATAAAAAPAETVPLASDNANGILWLPDT
NIIPQAMRGPLGANILGPQNIPIDRQNADLLAPPTTDAGNVQNAKWPFSLSHNRLQTGGW
ARQQNQDVMPIATSMAGVNMRLEAGAVRELHWHKTAEWAYMISGSAQITAVDADGKNFIG
NVRRGDLWYFPPGIPHSIQALNDSAAGTEFLLVFDDGAFSEDSTFLLTDWLAHVPKEVIA
KNFQTSISAFDHIPAQQLYIFPSTPPPDNQQVPKSPQGTIPNPFTFSLSQVKATQLSGGT
>A0A1X1SQM4|oxc_TM_#01
MTDSRAAQTDGAHLLVDALKLNGVRTIYGLVGIPVTDVARIAQASGVRFLGFRHESSAGH
AAAAAGFLTGRPGVCLTASGPGFLNGLAALANATTNCFPMIQIAGSSGRRIVDLQRGDYE
ELDQLAVARQLAKAAYRVDCAQDIGLAVARAIRTAASGRPGGVYLDVPAAVLGEVVDAAA
GAASLRTVVDPAPRVSPGSDAVERALTLLSEADKPLIVLGKGAAYAQADAEIRDFVETTG
IPFLPMSMAKGLLPDDHPQSVAAARSLAMREADVVMLVGARLNWLLGHGEAPQWNPEARF
>N1PY05|oxdd_TM_#01
MKLSGALAVSGLVTSAWAAPYRKGAEFLGKRQGPIASDGTEIDNSAIPFQPVGPIGSSGN
QDAGQYTLAPGQEEDADLGLYLDLSENPNPQAIRGQNGGIVSGPRNEEYQRLNPDLLARP
GTDMGSVANAKWPMGLSSARSGTGGGNPGWARQQNTNELPIATEMAGVNMHLGPNAYREL
HWHSANEWAYIFSGSTRISAVNQNGETFLDDLQAGDLWFFPAGVPHSIQASPEGVEFLLI
FNQGDFSEDATDLVSELFARNPKEVLAKNFQVDVSVFKDIPTEQRYIFTGSPYKGTTEEA
>A0A1Q7BMU8|oxdd_TM_#01
MNDMTVAQPINGSRGATVAGPRNIPLEAQVPDIFAAPLTDHGSIPNLHFPFAFAHNRLED
GGWAREVTVREMPAMKELAIVNMRLGPGVVRELHWHKEAEWAYITAGKARLTVVDADRHV
YVDDLDVGDVWLVPSGVPHSIQGLEEGTEFVLVFDDGNFSENQTLLITEVMAHLPRSVVA
KNFGVPEAAFKNLPKEEKYIFRLPVPAALDTIRKQLPNDPPPLPYVFHASKVAPKKFDGG
STKVIDHRQFPETSLSALIIDLEPGALREIHWHPDADELQYYIKGEARMTVFDATANART
>W9VYX4|oxdd_TM_#01
MRFFSIFVLACLVSVSAALVVKRDEFENGQPIDTAAGKGAPITGGTNHPIDVQNPDGLGR
QSTDAGYVPNLKWPFSLSKPRLFPGGWTRTQDVNDLSHSHDIAAAQQHLKKGALRELHWH
KVVRFVYTGSVLISAVDADGNYQLEKLGFGDIWYFPKGVAHTIQGLDDENEYLLTFDDGD
FNAVGVTFMVDDWLAHTPKAIIAKNFGLNESVFKNVPTTDPYILNGTLSNTTIRGLNAQL
TGNSSFVYRTLEHDSIPVPGNGGTFYKIDSTNFPISKTIAATYVTLKPGGLRELHWHPNA
>A0A1Q6EIX1|oxc_TM_#01
MTGMYILARALREVGLDTMYGLVGIPVTEAAYICQEQGIKFVSFRFEQQAGMAAATHGYL
TKKPGVLLTVSSLGFMNGLTATANATVNCYPMIQISGATDPTMVDMKMGTYEELDQLNTA
RPLVKAAFRCSKAEDIPSAVARAYRAAVSGRPGGVYIDMATPALGQIMNREDAEKLFYKP
VDVYSPVAPNQASVDLAVNTILSARHPAILLGKGAAYAQVDDKIKTLVEKYNIPYLPMSM
AKGLMPDNGPLSAISCRSTIMEQADVVVVIGARLNWMLSFGKGKWNPAIKFVQLDVEPQE
>R5AVJ0|oxc_TM_#01
MANQPLNIKPGQPLPASATGGPTFPDQVTGMRVLAMSLHKIGVDKMYGLVGIPVTEVAYI
AQEEGIKFVGFRHEQQAGMAAATHGFLTKTPGVLLTVSSLGFLNGLTSTINATVNCYPMI
QISGSSDRDTVDMQQGAYEELDQFAVARPLVKAAYRVNKPEDIPTAVVRAYRAAISGRPG
GVYLDMTVASLGGVIDADKANALIDAMIPPVDPVAEVAPNADSVKRAADLIAGARKPVFL
LGKGAAYAQVDDKIRNLIESTGIPYYPMSMAKGLLPDNHPLSALSARSTIMKEADVVVLV
>A0A1W9ZN50|oxc_TM_#01
AAAAAGFLT
>A0A1W9ZN50|oxc_TM_#02
RPGVCLTTSGPGFLN
>A0A1W9ZN50|oxc_TM_#03
AVSGRPGGVYLD
>A0A1W9ZN50|oxc_TM_#04
VLGKGAAYA
>A0A1W9ZN50|oxc_TM_#05
PFLPMSMAKG
>A0A1W9ZN50|oxc_TM_#06
GARLNWLL
>A0A1W9ZN50|oxc_TM_#07
PMRFYNAL
>A0A1W9ZN50|oxc_TM_#08
NEGANALDLARN
>A0A1W9ZN50|oxc_TM_#09
PRHRLDTGTWGVMGIGMGYA
>A0A1W9ZN50|oxc_TM_#10
AIEGDSAFGFSGME
>A0A1W9ZN50|oxc_TM_#11
ETICRYRLPV
>A0A1W9ZN50|oxc_TM_#12
SDPAPTVL
>A0A1W9ZN50|oxc_TM_#13
AGVESGHL
>W0HUD6|oxdd_TM_#01
MMSHLTRRRFVSLTLSGTVALAAGKAHAHAAPLPEPRRGDGVGGTDPGPRDPLRDAQNPD
LLNPPASDHGTLPNLRFSFADAHVRQSSGGWTRQITERELGVAKTIAGVDMRLNAGGIRE
LHWHKEGEWGYMLYGHARVCAVDADGRWFVDDVETGDLWYFPSGIPHAIQGTGEDGCEFL
LAFDDGGFDEESTFLLSDWFKHIPPEVLAKNFGMSAEAFTRLPSPEDEYIFAGTPPGPLA
KDRISGTPSVPNPFTYRLLKQEPISLPGGSVRIVDASQFKVSTTIAAALVELEPGALREL
>A0A0C3SB52|oxdd_TM_#01
MAFSKLFTSVACALALVSVSTGAPANISSSSLLASAVSSTGSSLATASTSDLSTATSSAP
PTYETDPPASDDPNYVAWTPGYTGTPEPMRGSLGSNVIGPQNIPLDLQNPDILAPPTTDH
GSVGSAKWPFSLSPNRLQTGGWARQQNSAVLPIAKELAGVDMRLEAGAIRELHWHTASEW
AYVLKGSVQVTAVDQLGRNFVGTANAGDLWFFPPGIPHSLQATNATEYGSEFLLVFDSGS
FDEDGTFLITDWLAHVPKEVIAKNFQASISAFDEIPGQELYIFPAASPGPDNDFPTSPYG
>A0A2Z5G2Q2|oxdd_TM_#01
MEEQDRNQGLSRRTFLGRSSAALAGAALPVAAAGQQTKDTSGDGHTGVNEQQPGPRNPVL
DQAEPDSVYPPTTDAGGQPPFKYPFSFAHKRIEAAGWTRQVTVRDFPISKKVAGVEMRLV
KGGIRELHWHLGAEWALMTAGSARITAVDHKGRGFVEDVNEGDLWLFPGGIPHSIQGLGP
DGCQFLLVFDDGNFNEFETFLLTDWLHHTPREVLSKNFNTTDATFRNVPARELFIFAREL
PRPLGEEKEEVYAGTGEVPNSFAFFTSKMQPTKVTAGGSIKIIDRANFPATNIAAAIVTL
>B6JE30|oxc_TM_#01
QELTDGFHLVIDALKLNDINT
>B6JE30|oxc_TM_#02
YAVPGIPISDLCRMAQGEG
>B6JE30|oxc_TM_#03
RVISFRHEQ
>B6JE30|oxc_TM_#04
AGNAAAIAG
>B6JE30|oxc_TM_#05
TVSAPGFLNGLTALANATTNCFPMILISGSSEREIVDLQQGDYEEMDQLAIAKPLCKAAF
RVLHAQD
>B6JE30|oxc_TM_#06
ARAIRAACSGRPGGVYLDLPAKFFSQ
>B6JE30|oxc_TM_#07
KSLVKVID
>B6JE30|oxc_TM_#08
AVKRALDVLK
>B6JE30|oxc_TM_#09
EKTGIPFLPMSMAKGILPDTHP
>B6JE30|oxc_TM_#10
SAGAARSTVLK
>B6JE30|oxc_TM_#11
GARLNWLLSHGKGK
>B6JE30|oxc_TM_#12
KKFIQIDIEP
>B6JE30|oxc_TM_#13
EMDSNVEIVAPLVGDIGSC
>B6JE30|oxc_TM_#14
VNAKKEANIAKMAPKLMNNASPMNYHSALGALR
>B6JE30|oxc_TM_#15
RPDAILVNEGANTLDLARGIID
>A0A1H5T3C8|oxdd_TM_#01
MMEHENDELPVVDASRRSFLGRSSVALAAAALTGLSVHAQTKTSIEKGEHDHSLSDPGQE
NKGLLALNPNSNTPPPTDHGSVAPLWYSFDLVKKRVEEGGWTHEVTERVLPSSRDIAGVN
MRLTAGSYREMHWHTADEWAYVLYGKARVTVMQPDGNIFIGDVEEGDLWIFPAGHPHSIQ
GLGPDGTEFLLVFNQGAFSEDGTMLLSEWIAHTPPEVLTKNTGLDASVFAKAPEAPLYIF
PGKVPPALSVDKAEIGGEAVAAHQQYTFKLKSMEPTKSSKGGEVRIVDSKNFPTSKKIAA
>A0A2J6QJH4|oxdd_TM_#01
MKFAYLAIVFGAATAASGSTLDKKSEFAQGEPIDDNGKGGPILGGTNHQIDLQNPDNLGA
ESTDAGTVVNLKWSFSNSKTKIFNGGRTREQVVTDIPASTDIAGAQQHLKKGAVRELHWH
RVAEWGFVYTGEVLVSAVDENGDYQVDKLQVGDIWYFSKGSAHTVQGLADENEYLFAFDD
GNFDALGTTFMVDDWIIHTPPEVLAKNFGVNASVFTTVPTPDPYILNGTVSTANSTGASA
GLFGNSSYVNFPIATTIAAAIVNLEPNGLRELHWHPNAAEWLCFINGTGRATIFLGSATA
>K4ZJZ5|oxdd_TM_#01
MTVRELPVSTTLAAVNMRLTPGGVRELHWHKEAEWAYMLGGRARITAVDENGREFIDDVS
EGDLWYFPSGIPHSITGLKEGCEFLLVFDDGSFSENSTFAISDWFSHTPKDVLSANFGVP
EEALKNIPPEERYMFQGTVPGPIAKERPHQTNGGVAHSFSYHLLNQEPIITNGGKVRIAD
STNFTAAKTIASALVEIEPGGMRELHWHPNAAEWQYYIQGKGRMTVFASEGHARTFDYQA
GDVGYVPFAYGHYVQNTGEEPLIFLEMFKSDRFADVSLNQWMSQTPPNLLKETLNIDDKF
>A0A0Q6VWD1|oxdd_TM_#01
MNDQTRVEPIRGTRGSNDPGPRNLPVDLQNPDILLPPDTDNGSLPNLKFPFALAHNRLED
GGWAREVTVRDFPASKSMAGVNMRLGPGVVRELHWHKEAEWAYILDGTARLTVVDPDGNV
SIDDLTTGDMWLVPAGIPHAIQGMEDGTEFLLVFDDGNFSENETLLITEYLAHTPLSVLA
KNFGVSSDHFANIPKSEKYIFRLPVPQPLDVVRGQLPNSPPPHPYVLLASKIEPERYSGG
TVKTVDSRVFPMTTLSALIIEIEPGGMREMHWHPDADEWQYYVQGEARMTIFDATNKART
>A0A1Q8H4C7|oxdd_TM_#01
ERDRQNPDML
>A0A1Q8H4C7|oxdd_TM_#02
PPETDHGTV
>A0A1Q8H4C7|oxdd_TM_#03
NMKFSFSDVHNRLE
>A0A1Q8H4C7|oxdd_TM_#04
GGYAREVTVRELP
>A0A1Q8H4C7|oxdd_TM_#05
ASVNMRLKPGAIRELHWHKEAEWAY
>A0A1Q8H4C7|oxdd_TM_#06
GDLWYFPSG
>A0A1Q8H4C7|oxdd_TM_#07
GSFSENSTFQVTDWLAHTPD
>A0A1Q8H4C7|oxdd_TM_#08
IADSTNFKASKTIA
>A0A1Q8H4C7|oxdd_TM_#09
ALVEVEPGG
>A0A1Q8H4C7|oxdd_TM_#10
RELHWHPNTDEWQYYISG
>A0A1Q8H4C7|oxdd_TM_#11
PFAMGHYVQNTGD
>A0A1Q8H4C7|oxdd_TM_#12
PLRFLEIFKDDHYAD
>A0A1Q8H4C7|oxdd_TM_#13
SLNQWLAL
>A0A1J9QZY2|oxdd_TM_#01
LQGYNPSNILTDEDTT
>A0A1J9QZY2|oxdd_TM_#02
ENPQPIRG
>A0A1J9QZY2|oxdd_TM_#03
KGGTDPGPH
>A0A1J9QZY2|oxdd_TM_#04
NSDKLAPPGTDHGQTI
>A0A1J9QZY2|oxdd_TM_#05
AQWSMGLSHAKLGK
>A0A1J9QZY2|oxdd_TM_#06
GAGWSRQQNEVVL
>A0A1J9QZY2|oxdd_TM_#07
DATAMAGVDMRLEPGGYRELHWHVAGEWALMLNGTVRVQAVQEDGKTFVDDVSKGDVWFF
PPGIPHS
>A0A1J9QZY2|oxdd_TM_#08
QALDGGAEFMLVFDDGSFSEDNTFL
>A0A1J9QZY2|oxdd_TM_#09
SEIFAHNPK
>A0A1J9QZY2|oxdd_TM_#10
IPDGELFIFPGT
>A0A1J9QZY2|oxdd_TM_#11
AHEVPGGSVKIVDPLTFP
>A0A1J9QZY2|oxdd_TM_#12
HWHPSSDEWSFF
>A0A1J9QZY2|oxdd_TM_#13
ARATLFTPP
>A0A1J9QZY2|oxdd_TM_#14
AGDVGYFPKSNSHY
>A0A1J9QZY2|oxdd_TM_#15
LLEVLQADHFSDMSLSQWLALTPHQIV
>A0A2E7V397|oxc_TM_#01
LTDGFHLLIDA
>A0A2E7V397|oxc_TM_#02
KLNGFETIYGVPGIPITDFGRMAQASGIRVLSFRHEQNAGYAAAIAG
>A0A2E7V397|oxc_TM_#03
CLTVSAPGFLNGLTALAHATTNCFPMILISGSSEREIVDLQQGDYEEMDQLAIAKPLCKA
AYRIL
>A0A2E7V397|oxc_TM_#04
EDIGIGLARAYRAAVSGRPGGVYLDLPAKLFGQVM
>A0A2E7V397|oxc_TM_#05
AERPLIILGKGAAYAQAD
>A0A2E7V397|oxc_TM_#06
EKSGIPFLPMSMAKGLLPD
>A0A2E7V397|oxc_TM_#07
HPQCAGAARSTVLR
>A0A2E7V397|oxc_TM_#08
SDVVMMIGARLNWLLSHGKGRTWG
>A0A2E7V397|oxc_TM_#09
KKFVQIDIEPKEMDSNVEI
>A0A2E7V397|oxc_TM_#10
VVKKREDNIAKMAPRL
>A0A2E7V397|oxc_TM_#11
NNNVPMDYHGALG
>A0A2E7V397|oxc_TM_#12
ERPDTILVNEGANALDFTR
>M2QDP8|oxdd_TM_#01
TVPFASDDPNPRLW
>M2QDP8|oxdd_TM_#02
QNADTLAPPTTDSGSIPN
>M2QDP8|oxdd_TM_#03
KWPFALSHNTLY
>M2QDP8|oxdd_TM_#04
GGWVRIQN
>M2QDP8|oxdd_TM_#05
PIAKAMAGVNMRLEAG
>M2QDP8|oxdd_TM_#06
IRELHWHNTPEWAYILKGTTQITAVD
>M2QDP8|oxdd_TM_#07
NYLANVGPGDLWYFPEGMPHSLQGT
>M2QDP8|oxdd_TM_#08
EGSEFLLIFPDGTFD
>M2QDP8|oxdd_TM_#09
SNQFMITDWLAHTPKDVIAKNFGVDISEFDRLPSHDLYIFPGVAPPLDA
>M2QDP8|oxdd_TM_#10
APEDPQGTIPLPYSFEFSKV
>M2QDP8|oxdd_TM_#11
PTQYAGGTVKIADTRTFPI
>M2QDP8|oxdd_TM_#12
TVEPGAMRELHWHPTEDEWTFFIEGQARVT
>M2QDP8|oxdd_TM_#13
SNAQTYDYQGGDIAYIPTA
>M2QDP8|oxdd_TM_#14
GHYVENSGNTTLRFLEIFNSPLF
>A0A2Z3HB74|oxdd_TM_#01
MSMLQRRDFLARSMVFGAAAGAMGLGGRVAAGDPSFANNVPDPLLAGKELPTFKFALEKT
EGKVIGKSSGKEATVEQLPISKGIAGVSMRLEPGAMRELHWHATAAEWAFVHKGRVRTTV
IAPGGSAETNDFEPGDIWYFPRGHGHMLECLGDEPCHFILIFDNGYFSEFGTFSITDWMG
HTPKPLLAKNFGVPESTFDGFPKSEVYFARGAKPPEPAANPLAGRYPPKLTHKYRLFADA
PLVDNRGGKLWMVDSNKFPISKTITGAVLDLAPGALRELHWHPTADEWQYVLGGNVSVTM
>A0A1N6JNC4|oxdd_TM_#01
AAEFGNPD
>A0A1N6JNC4|oxdd_TM_#02
TDVGGMPIPWASFN
>A0A1N6JNC4|oxdd_TM_#03
GGWAREVTTKAFPVSKDIAGVNMRLGPGGVRELHWHQQAEWA
>A0A1N6JNC4|oxdd_TM_#04
GDIWYFPPGLPHSLQG
>A0A1N6JNC4|oxdd_TM_#05
ILAQNFGVPA
>A0A1N6JNC4|oxdd_TM_#06
QLWIYQGAKAG
>A0A1N6JNC4|oxdd_TM_#07
GGEVRIVDS
>A0A1N6JNC4|oxdd_TM_#08
GPAAQTVDF
>A0A1N6JNC4|oxdd_TM_#09
GYVEKNLGHY
>A0A2G5H8H5|oxdd_TM_#01
VFHRAKRQE
>A0A2G5H8H5|oxdd_TM_#02
DADLGLYLDLASVENPQPIRGGTNAPTDPGPRN
>A0A2G5H8H5|oxdd_TM_#03
DLYAPPGTDSGDVPNAKWPL
>A0A2G5H8H5|oxdd_TM_#04
LSHNRHGLNGAGWARQQNV
>A0A2G5H8H5|oxdd_TM_#05
NLPIATAMAGVDMHLEPNAYRELHWHQADEWSLILNGSCR
>A0A2G5H8H5|oxdd_TM_#06
NEAGETFVDD
>A0A2G5H8H5|oxdd_TM_#07
AGDVWFFPAG
>A0A2G5H8H5|oxdd_TM_#08
DGVEFLLVFDSGEFSEDGTFLVSELFERNPKSVLAKDLRVDTSA
>A0A2G5H8H5|oxdd_TM_#09
GQLYILPGTPAPKNISEQNVTGPAGSIP
>A0A2G5H8H5|oxdd_TM_#10
QEPYEVPGGSVKLLDS
>A0A2G5H8H5|oxdd_TM_#11
LFTIKPGAMRELHWHTTSDEW
>A0A2G5H8H5|oxdd_TM_#12
ISGQGRLTVYAAPASSRTF
>A0A2G5H8H5|oxdd_TM_#13
FQAGDTGYVPVTAAHYLENTG
>A0A2G5H8H5|oxdd_TM_#14
YNDISVAQWL
>A0A2V1CI92|oxdd_TM_#01
MQHVVLVFSALAAAGFLSAVLAAPAPQMSNYGENTGPIAGVSSPIATATAASGSLYGDQS
LLGEVANPSPVSGGDSAIVSDYPLVNGQEADAKLGLYLDFNSVGKPQPIRGEGGQTDPGA
RSYAYEKLNPDVYAPPGTDSGAVPNAQWPMGLSHNRFGTGKQSGYARQQNSQQLPAATDF
AGVDMRLAPGAYREMHWHTANEWSLIMKGSVRLSAVNEKGESFIDDVGAGDVWFFPAGVP
HSIQALDEGVEFLLVFDDGSFSEDATFFVTEMFLQNPKEVLSKNLEAPISAFDQIPQDEL
>A0A1H1IC50|oxdd_TM_#01
MTETNRRVFLEAIALAGGALAASQSFAASSDGHAAGYDVSPAAEFLRTIPRRTGDPVVFT
ASLDKGVIKATSGGWAREITTRGLPIATDIAGAHLFLNAGGSREMHWHNSAEWAYIVDGH
CQVTVVDTEATAEVVNLGPGDLWYFPRGHGHAIQTLGPTPCHAILAFDDGLYSEHGTFGM
SDWMSRYDALLLSQAFGVSAEAFDRIPKAETYIMQGDVLQLDGPQARTAREFDHARTHRY
PLMAQKPRVSTAGGALYIASAKEFPMSTTLTGIVLKLKRGAMYEPHWHPDASEWHYVLKG
>A0A2R6RLQ3|oxdd_TM_#01
MSRFLTSVICAVLLSSFTSAAPASTPVSSVVSSSVATPSVVSSAIAAPSSVASAVSPIIS
VIGGSGASTASAAAATPTVAYASDRANGMMWNPDTTADVQPIRGSLGATILGPQNIPIGQ
QNPDLLAPPTTDAADVMPMATVGYKPRPDHIPQGPGDLWYFPPGVPHSLQGTNQTAAGTE
FLLVFPDGDFSEDSTFLLTDWTAHIPKEVLAKNFQTTMSSFDEIPGSELYIFPMDSPSDN
ATAVEDPAGQVPQSYAYSFSQIAPTPLSGGSIKIADSTKFPIATQVAVAEVVVEPGAMRE
>A0A2S9JPC2|oxdd_TM_#01
MTIFNRRDALVTLTAGSIAAAASSKAFAADVPQPRRAGAGGDDPGPRNVGRDIQNPDILN
QPITDAGTLPNLRFSFADAPTKEYPAGWTRQITIRELGISKSIAGVDMRLNAGGMRELHW
HKEGEWAFMLYGNARITAVDADGKNFVGDLGPGDIWYFPSGIPHSIQGLGPDGCEFLLVF
DDGSFDEDSTFVVSDWFKHVPKSVLGKNFGIAETHFNSLPSPSERYIFPLPIPGSLKSDE
IAGATAVSSGLVHRMSAQEPIKSSGGTVRIADSKNFPVSKTIAAALVEIEPGGLRELHWH
>A0A1I7I3C1|oxdd_TM_#01
DNKGWLDFGPRN
>A0A1I7I3C1|oxdd_TM_#02
ENPDILVPP
>A0A1I7I3C1|oxdd_TM_#03
SYSDAHNR
>A0A1I7I3C1|oxdd_TM_#04
EEGGWAREVTIRELP
>A0A1I7I3C1|oxdd_TM_#05
SDELAGVNMALAPGAYREMHWHKEAEWGLMLYG
>A0A1I7I3C1|oxdd_TM_#06
ARVTGIDEHGQTFIDDV
>A0A1I7I3C1|oxdd_TM_#07
GDLWNFESGVAHSIQALDEGCEFLLVFN
>A0A1I7I3C1|oxdd_TM_#08
TLLLSDWL
>A0A1I7I3C1|oxdd_TM_#09
LPKKEKYIFNGTLP
>A0A1I7I3C1|oxdd_TM_#10
TVHPLTFHL
>A0A1I7I3C1|oxdd_TM_#11
DIDPIETEAGRVWIIDQ
>A0A1I7I3C1|oxdd_TM_#12
VFPAAKSIAGAIVEVEPGGMRELHWHPKSSEWQYYI
>A0A1I7I3C1|oxdd_TM_#13
GQARMGVFNSNGLARTFDFKAGDVGYVPNVAGHYVQNTGTEKLVFVEVFPNPDYSDISLN
KWLA
>A0A1I7I3C1|oxdd_TM_#14
PTKTVAEHLNLSE
>A0A1I7I3C1|oxdd_TM_#15
FPQEAQPVVWFDP
>A0A1E4HVA2|oxdd_TM_#01
MSGVDRRAFMEVAGIASLAAMLARPESAEAGDVSFQNNVPDPLLSGEELPTFKFELEKSE
GKVIGNSYGKEATVKQLPISKGIAGVSMKLEPGAMRELHWHATAAEWAFVVEGRVRTTVI
DPDGAAETNDFAPGDVWYFPRGHGHVLECLGDTPTHFILIFDNGYFSEFGTFSISDWFGH
APKALLAKNFGLPESAFDGFPREEVYFARGARPPEKAAAPLQGWKAPALTHKYELLKRPP
HRTFAGGREWRVDSTSFPISKTVTGVILDLDPGGLRELHWHPTADEWQYVLDGDISVTMF
>J3P274|oxdd_TM_#01
MKLLGLGVLGVALAAPAPQMPANYGQNQGPVGGITPPLPTVSEPRGQLRGDLSLQGGIAP
RPKVHGGDSAVVPDVQKVAGQDADPKLGVFLDFNSVEKPEPFRGERGATDPGPRTYEYER
LNPDLFAPPTSDKGDVLPVAKKMAGVDMRLSPWAYRELHWHTSAEWALVLKGSVRVAAMN
EDGESFLDDVTAGDVWYFPPGIPHSLQALGEGTEFLLVFDDGAFSEDETFLATETFMRNP
ESVLAKNFEGLDLTALRNIPREELFIFNGSPADEDISKDNITGSAGAIKSPNAYTYHWSQ
>A0A071LMH9|frc_TM_#01
MKKALDGIKIIDFTHVQSGPSCTQLLAWMGADVIKVERVDEGDATRKQLRDIPDVDSLYF
TMLNHNKRAITLNTKSPEGKEILDSLIATSDVLVENFAPGALDRMGMTWEHIHSVNPRMI
LASVKGFGAGRYEECKSYENVAQCAGGAASTTGFDDGVPVVTSAQIGDSGSGLHLALGIV
SALFQRVTSGRGQKVSVAMQDAVLNLCRVKLRDQQRLERTGVLEEYPQYTHKPFGVAVPR
AGNASGGGQPGAVLKCKGWETDQNAYIYFILQAAVWPAVCKVIGEESWADDEAMNTPQAR
>A0A328U5E9|oxdd_TM_#01
MRNPFPGNEKPIPIPQPLRSDGAGGLDRGPRDIMRDMENPNMLVPPPTDAGLMPNLKMSF
SDTHMVLSHGGWSREITVRDLPIATALAGVNMSLTPGGVRELHWHQQAEWAYMIWGGARI
TSMDQDGRNFIADVGPGDLWYFPAGLPHSIQGLEEGCEFLLVFDDGSFSDLNTLSISDWL
AHTPKDVLSANFGVPPSAFNAIPREQVYMFQNGIPGPIASDEVQSPNGTVPHSFKHRLLA
QSPVRTSGGSVRIVDSANFPASKTIAAALVEIEPGGMRELHWHPNNDEWQYYLTGQGRMT
>C5P8R7|oxdd_TM_#01
GATNREIDLQNPSALGASTDTD
>C5P8R7|oxdd_TM_#02
VPNLKWSFSLSKLKMFHGGWLREQVKTDLPASNDIAGAQVHMSKGAIRQMHWHRVAEWGY
VYAGRILLSAVDENGQFQLDYLDVGDMYYFPKGTAHSLQGMEDENEVLLCFDDGDFSRVG
TTFMINDWITHTPKSVLAKNFGVPEGTFDTSWNPDP
>C5P8R7|oxdd_TM_#03
VVNSTVSMKNVTGPAGELMGNSSYVFHSHPSQHKEVPGRGGTIQIVDSRNFPISKTIAAT
VVTLKPGGLRELHWHPTAEEWLYFHQGTARATVYIGAGNTRTFDFQAGDAGVFPDNSGHY
VE
>A0A2V5IIL5|oxdd_TM_#01
RSHAGPVPND
>A0A2V5IIL5|oxdd_TM_#02
PDHRDPWDHKVDAIGE
>A0A2V5IIL5|oxdd_TM_#03
PLPWRMGDGAS
>A0A2V5IIL5|oxdd_TM_#04
MGPRNKDRERQNPDLVRPPSTDHGSLPNMRWSFADSHVRIEEGGWTRQTT
>A0A2V5IIL5|oxdd_TM_#05
RELGTSKELAGVNMRLD
>A0A2V5IIL5|oxdd_TM_#06
EAEWAYVLAGQVRVTG
>A0A2V5IIL5|oxdd_TM_#07
AFIDDLEKGDLWYFPSGHPHSLQGLGENGTEFLLIFDDGNFSEESTFLLTDWMAHTPKAV
LAENFRLRPQLFKN
>A0A2V5IIL5|oxdd_TM_#08
PTSEKYIF
>A0A2V5IIL5|oxdd_TM_#09
EIPPNFKPS
>A0A2V5IIL5|oxdd_TM_#10
TSGGEVRI
>A0A2V5IIL5|oxdd_TM_#11
DSSNFPIS
>A0A2V5IIL5|oxdd_TM_#12
TVAAAHLTIQPGALREMHWHPNADEWSYFIRGRARVT
>A0A2V5IIL5|oxdd_TM_#13
FAAEGNARTFDYVAGDVGIVPKNMGHFIENLSDE
>A0A0C3SA03|oxdd_TM_#01
MRCLASSLVLALVASLTSASPITDGEVKEFLAREDSSIRPLHFARRDSTGYETRHLRPEA
FMPREKRDSTPDVGQMATFTSGVPEPTRGALGATFLANSNHQIDAQNVDNVAAPTTDAGT
VPNLKWSMSLSHTRLLQGGWVREQVITDLPPSKDLAGAEIRLAPNAYRELHWHRVAEWGY
ILGGTGRLTAIDENGKNFISDIKGPSNGTDPDIYYFPPGVPHSIQALDEGLEILLIFTDG
NFDATGTTFMLSDWLVHTPLEVVAKNMGLNTSVLANMPPKDPYIYESTVPPPALGHADEE
>A0A165PBD7|oxdd_TM_#01
MLLLSVTHVLLSLAAFVSAAPAGTLSAAVLKSSSTLPSGTLSATAADASPTVPLASDNPN
YPLWNDTVDYAPQPIRGPLGANQLGPQNVPIDKQNPDLLAPPTTDAGSILNAKWPFALSH
NRLNTGGWARQQNIQELPIATQLAGVDMRLEPGAIRELHWHSADEWAYILKGSTQVTAVD
QNGKNFLETLNQGDLWYFPAGIPHSLQATDDDPQGCEFLLVFDSGDFNEDTTFLLTDWLA
HVPKEVIAKNFGTDIAAFDGIPGQQLYIFPSNPPPDNATAPSDPQGTVPESFGYRFSQVP
>V2WW62|oxdd_TM_#01
MEWPSFPSLLSPMCLIRAPTLLALLTFSRVAIQAPISPSSTSAPDPASTVPYATTDPNYP
LWGPDSSPSEPKPMRSSLGSSVLGPDNPQMNLQNPDLLAPPTTDNGQIGNAKWPFSFSSN
RIQTGGWARQQNVKMMPIAKNIAGVNMRLEAGAIRELHWHKTSEWAYVLKGTTQVTAVDQ
EGRNFVANVKPGDLWFFPAGIPHSLQATGDDPEGSEFLLIFPDGNFSEDETFLLTDWLAH
>V2WW62|oxdd_TM_#02
AEVIRKNFQVDEDSDAFSHIPARELYIFPGTAPENADAPSSPQGQVPEPYTYALSKVPAT
>A0A1R0XTG2|oxdd_TM_#01
PQPIRSDG
>A0A1R0XTG2|oxdd_TM_#02
MRDLENPDMFVPPVTD
>A0A1R0XTG2|oxdd_TM_#03
GLVPNLKFSFSDAHMQLN
>A0A1R0XTG2|oxdd_TM_#04
GGWSREVT
>A0A1R0XTG2|oxdd_TM_#05
LPIATTLA
>A0A1R0XTG2|oxdd_TM_#06
VNMSLTPGGVRELHWHQQAEWSYMLLG
>A0A1R0XTG2|oxdd_TM_#07
VDQNGRNFIAD
>A0A1R0XTG2|oxdd_TM_#08
PGDLWYFPPGIPHSIQGLE
>A0A1R0XTG2|oxdd_TM_#09
GCEFLLVFDDGSFSDLNTLSISDWFAHTPKEVLSANFG
>A0A1R0XTG2|oxdd_TM_#10
LLAQPPLKTPGGSVRIVDSSNFP
>A0A1R0XTG2|oxdd_TM_#11
AAALVEIEPGGMRELHWHPNNDEWQYYLTG
>A0A1R0XTG2|oxdd_TM_#12
GRMTVFAGNG
>A0A1R0XTG2|oxdd_TM_#13
ARTFNYRAGDVGYVPFAFGHYIQNTG
>A0A1R0XTG2|oxdd_TM_#14
SLWFLEMFKSDRF
>G4I076|oxc_TM_#01
TDGFHLVV
>G4I076|oxc_TM_#02
VATIYGVVGIPITDLARLAQASGIRYIGFRHES
>G4I076|oxc_TM_#03
AGHAAAAAGFLTGKPGVCLTVSGPGFLNG
>G4I076|oxc_TM_#04
VALANATVNCFPMVHIAGSSTRAIVDLQRGDYEELDQ
>G4I076|oxc_TM_#05
DRVEDIGRG
>G4I076|oxc_TM_#06
RTAVSGRPGGVYLDIP
>G4I076|oxc_TM_#07
RALELLAGA
>G4I076|oxc_TM_#08
VLGKGAAYA
>G4I076|oxc_TM_#09
GIPFLPMSMAKG
>G4I076|oxc_TM_#10
AAAARSLAM
>G4I076|oxc_TM_#11
GARLNWLLQHGE
>G4I076|oxc_TM_#12
EFDSNQPT
>G4I076|oxc_TM_#13
VYLVNEGAN
>G4I076|oxc_TM_#14
VDMRVPRHRLD
>G4I076|oxc_TM_#15
MGIGMGYA
>G4I076|oxc_TM_#16
EGDSAFGFSGME
>G4I076|oxc_TM_#17
YRGDGVDP
>G4I076|oxc_TM_#18
HERLIEAFGG
>G4I076|oxc_TM_#19
AGTESGHLTNLNPRSAL
>A0A165TKV1|oxdd_TM_#01
MNFSLNKIFVASACLLALSCTVASAPLSSPTTTSLSALPSPTVPYASEDPNMPLWGPDSS
DVDPQPIRNSLGATVLGPQNHPLELENPSLFAPPTTDHGDIPNAKWPFDFSHNRLQTGGW
ARQQNVNDMPISTEMAGVDMRLEAGAIRELHWHTSAEWGYVLKGSTQVTTVTPDGQNYLA
TVNKGDLWYFPAGQPHSLQATADDPAGTEFLLVFDNGTFSDDSTFLLTDLLAHLPKEVIA
KNFQLPQSAFDRIPGQQLYIFPSVPPASNVEAPYDPQGQTPDPYSFPLSQMNAMQLPGGT
>A0A177VED4|oxdd_TM_#01
SARIISADKAPYVRSLTKRSENF
>A0A177VED4|oxdd_TM_#02
RVAKHIRPDY
>A0A177VED4|oxdd_TM_#03
FGSKDPQPQRGDKGA
>A0A177VED4|oxdd_TM_#04
DYLSPPPTDAG
>A0A177VED4|oxdd_TM_#05
VPNLKWSFSLSKT
>A0A177VED4|oxdd_TM_#06
LLKGGWVREQVVTDLP
>A0A177VED4|oxdd_TM_#07
SKDIAAAEQRLAPYAYRELHWHRVAEWAFV
>A0A177VED4|oxdd_TM_#08
ITGNDEDGGNYVADVQAG
>A0A177VED4|oxdd_TM_#09
FPRGVPHSLQAGP
>A0A177VED4|oxdd_TM_#10
VFDDGNFDAQGTT
>A0A177VED4|oxdd_TM_#11
AENFGIDASAFANVTTPDPYIVA
>A0A177VED4|oxdd_TM_#12
DSWPSLEDAQAAVS
>A0A177VED4|oxdd_TM_#13
NPQGQTKAPFHYELSKQEPT
>A0A177VED4|oxdd_TM_#14
APGGGGWVKITDLRQFPAS
>A0A177VED4|oxdd_TM_#15
TLASALVHVEP
>A0A177VED4|oxdd_TM_#16
RELHWHKNTEWGYILSG
>A0A177VED4|oxdd_TM_#17
GRATAFAGSASARTFDLQ
>A0A177VED4|oxdd_TM_#18
GDSWVFPTNFGHYIQN
>A0A2U9DC45|oxdd_TM_#01
MNKLSRRRFMAFAAGGTVVLATGQVHAHDNNIKAYPAGSRTGGRDPGPHDPVRESENPDI
IDPPATDSGTVPNLRFSFSDAHVRKGSGGWTRQVTQREFGISTTIAGVDMRLNAGGIREL
HWHKEGEWAFMTYGNARVTVFDTEGGWFVDDISEGDLWYFPSGVPHSIQGIGSDGCEFLL
AFDEGNFDENSTFLLSDWFKHIPPEILAKNFKVPVSTFLHLPSPEDEYIFAGTVPGNLES
DSTKGSPKSKINFTHRMAKQEPIKSSGGTVRITDSTNFPVSKTIAAALVEIEPGGIRELH
>A0A2D6JUC6|frc_TM_#01
MTKALEDIRILDMTHVQSGPTCTQLLAWFGADVIKVERPGIGDITRGQLRDIPDVDSLYF
TMLNANKRSITLNTKTDKGRAIFTKLIETCDVMIENFAPGALDRMGFNWQRIQEINPRMI
YASVKGFGPGPYENCKVYENVAQCTGGSASTTGFGDGPPVVTGAQIGDTGTGLNLALGII
TALYHREKTGKGQRVECAMQDGVLNLCRVKLRDQQRLAHGPLKEYPQFPHGTFTDEVPRA
GHASGGGQPGHVVKCAHSGPHPGEHGAHGANDYAYVIIQPQGWEPLMKIVGREDLIDDPE
>A0A316VD79|oxdd_TM_#01
MKIAKQEEGYKAVSYIKVIIEQHSQSKSTIPIPPHITKMRLLPTTILVALALSVVANSIV
VPINKAPYAKRAILEPEQNVPIPDKEAQESAIHKRIAKHLRQTGFEKKDMMRVFSTTSST
GTNPSKGNTVVEPIRGDKGYHFLHESNTPIDKQNLDYLHPPSTDQGNLPNTKWSFSLSHT
RLLKGGWVREQTVTDLPASKQVSAAELVLAPYAFRELHWHRVSEWAFMFNGTVRLTGIDQ
DGGNYIDDVNAGDLWAFPGGVPHTLQAGPEGASFLLVFDDGDFDADGTTFMVDDWIAHTP
>A0A069PN28|oxdd_TM_#01
MTDLTRRKVLVGAAATAMAAGVAVTARAASFGNPDRPPEGAVNALNRQGLTDPGPQNPAL
ANQFPTFQNPPPTDVNGLPLFWASFNNAHKRIQNGGWAREVTQADFAISKDISGVNMRLS
AGGIREMHWHQQAEWAIMLDGKCRVTVLDEEGRSSVQDVKAGDLWYFPPGLPHSLQGVGA
SGAEFLLAFDNGMASEFNTLLLTDWIAHTPPDVLAANFGVSADAFKNIPLENLWIFQGKE
PGPLAQAQRAAASKKGPPALPFTFSLGDSAPVRKTRGGHVQIADSRNFKISATVAAALVT
>A0A1W6MTU4|oxdd_TM_#01
MISRRKVLTAGAAGAMAAAAKTGRAASFGNPDEPPQGAINATNPASTTDPGPQNQTLASQ
FPAAQSPPATDVGDLPQFWASFNNAPKRIQNGGWARQVTQADFAISETISGVNMRLTAGG
IRELHWHLAAEWAYVTYGSCRVTVLDDHGRAYVSDVKEGDLWYFPSGFPHSLQGLGPDGC
EFVICFDDGKATEFNTTLVTDWLAHTPPEILAENFGVPVEAFSKIPLHNRYIFQGPTPAA
LATVKKAMEKPGDFPPYPFTYSLASSAPVKKTKGGEVRVADSHNFNVSKTIAVGLVTIRP
>E3RMC3|oxdd_TM_#01
MRYSTAALFCSLAGQVYGLPRPQGSTSSGTGSGSSSGSSSGSGSGSGSVPGPVDPSQVLN
MPLPS
>E3RMC3|oxdd_TM_#02
ASGSLRGTEQLLGYNPSN
>E3RMC3|oxdd_TM_#03
VTTESTVIPPDEFE
>E3RMC3|oxdd_TM_#04
APGQSEDP
>E3RMC3|oxdd_TM_#05
LGLYIDLSNV
>E3RMC3|oxdd_TM_#06
NPQPIRGGTTGPTEPGPR
>A0A1X7RTP1|oxdd_TM_#01
MEIPSTVRKCLDRFKILLADDSRYKEEIVDVFGRFRVWAGNVSAHTSGKRSLRYRLRDSS
ELTEAVLAYLKELLDILGRANNELPSIDEDPSEEDDEEGDEELFEVDARQSPAQQALEEV
DDIISGLMRISMALRNPARNDQVRYADTALTKLFEPRDIEHVRMKYPHLPHYLAQRLGKS
ISQHRQYFKYRREHNEKLAQGIDDLKPDDDETRQSTVATALVKPGIQPGSFHEDSDNGSI
GTATSYAPSESSETLLRPPPRPEKATDGLPFECNICFHIVNAPNERLWRQHVYEDLPPYT
>A0A0Q8ZKP3|oxdd_TM_#01
MTTSPSHTPLNGNASDDQSMVFTIRGELGATVLGPDNVAIGRQNPGAPSTDSGSMPNLKF
SFSAAHNRLLPGGWAREVTARDLPVATTLAGVNMRLKAGAYRELHWHREAEWAFMLSGSA
RIAAMDQQGRNYIDDVGRGDLWNFRSGFPHSIQALEDCEFLLVFDDGNFSENETFLVTDW
FAHTPKRVLAKNFAVPESAFDDIPAAGDIEHSRYIFPGEVPGTLVADIEATQSPAGTAER
MTHRMLAQDPIEVPGGSVRITDSNNFPSASTIAAAWVELQPGALREMHWHPNNDEWQYWL
>A0A220S9K2|oxdd_TM_#01
MATTRRGFLSAASLSTFGLITASTGLHALIPKEAESLIKNGSDDPKMEELEDFVYDIENG
SKGWVGAGGTAKEATVEEFPVSQSIAGVIMRLNPGSFRELHWHSIAAEWAYVLEGSVRTT
VVAPDGTSATDDFEKGDIWYFPKGHGHCLQCIGDQSCLFLLVFDNGHFSEFGTFSSTDWI
NHLSPEILARNSGLPANAFASSPHKELYIGTGKIAAPKKPQNIDPNIPPSYAAHKFRMET
DGVYEKYPGGSTIKVSAQEFPIQKTLTALRMDIEPGAIRELHWHPNADEWQYVMSGQGNL
>A0A165CCS1|oxdd_TM_#01
MAKLLTSVLCAILLSAAANAAPAGHLGASASATASASAEASTGAAASGTISALPEQVTVA
HASDDPNSVLWNVTVADPPTNSEAEPYQPIRGSLGATIIAQQNPALQQMNPDLLAGPTTD
NGDVPNLKWPFSMSNNRLQTGGWARQQNVDQMPIATSMAGVDMRLEAGAIRELHWHQTAE
WAYVLSGYMQVTAVDENGRNFLSTVGPGDLWYFPPGIPHSLQATNQTAEGAEFLLVFNSG
DFSEDSTFLLTDWLAHTPKEVLAKNFGTTISAFDNIPAEQLYIFPGAPPSPDAAAPEDPQ
>A0A2D8KVY1|frc_TM_#01
MMKALEGVRILDMTHVQSGPTCT
>A0A2D8KVY1|frc_TM_#02
LLAWFGADVIKVERPGVGDATRGQLRDIPDVDSLYFTMLNHNKRSITLNTKSVEGKNIFT
RLIEECDVMVENFAPGALDRMGFTWERIQEINPRMIYASVKGFGPGPYEDC
>A0A2D8KVY1|frc_TM_#03
TGGGASTTGFDGGPPTVTGAQIGDSG
>A0A2D8KVY1|frc_TM_#04
GLHLALGIAAALFQRVT
>A0A2D8KVY1|frc_TM_#05
GRGQRVECAMQDGVLNLCRVKLRDQQRLAHGPLTEYPQYP
>A0A2D8KVY1|frc_TM_#06
GTFGEAAPRAGN
>A0A2D8KVY1|frc_TM_#07
SGGGQPGWVVKC
>A0A2D8KVY1|frc_TM_#08
GWETDPDAYTYVIAQAA
>A0A2D8KVY1|frc_TM_#09
FEGLARTIGHEDWLDDPEWNTPRARLPKLEEMFEEIEKWTMT
>A0A2A2EHW6|frc_TM_#01
PLAGIKVIDWTQVQSGPSCTQ
>A0A2A2EHW6|frc_TM_#02
GAEVIKLEKV
>A0A2A2EHW6|frc_TM_#03
EMNDVDGSYSLYFLQLNANKKS
>A0A2A2EHW6|frc_TM_#04
LTDLLKDADVFVENIGPGDVEKLGFGWDEVH
>A0A2A2EHW6|frc_TM_#05
IMASLKGFN
>A0A2A2EHW6|frc_TM_#06
EHVKAFEPVAQ
>A0A2A2EHW6|frc_TM_#07
AGGAASTTGW
>A0A2A2EHW6|frc_TM_#08
PTQSGAALGDSNTGMHL
>A0A2A2EHW6|frc_TM_#09
VYQSMQNAVLNLCRIKLRDQLILDHL
>A0A2A2EHW6|frc_TM_#10
GKAIPRAANAEGGLVLGWCYRAKGWETDPNAYVYIVIQQS
>A0A2A2EHW6|frc_TM_#11
GFQDWLTDP
>A0A2A2EHW6|frc_TM_#12
TLTKELGAKGVPVGPVLDW
>A0A2A2EHW6|frc_TM_#13
ELENDPDLN
>A0A2A2EHW6|frc_TM_#14
RAPKLGENNEEIL
>A0A2A2EHW6|frc_TM_#15
NDGVKADL
>A0A1R1EMC8|oxdd_TM_#01
RIPQPIRGREGATDEGPRDVLRDMENPDMLVPPKTDNGLIPNLKFSFSDTHMQLNEGGWS
REVT
>A0A1R1EMC8|oxdd_TM_#02
GVNMRLTPGGLRELHWHQQAEWSF
>A0A1R1EMC8|oxdd_TM_#03
GDLWYFPPGIPHSIQGLEEGCEFLLVFDDGHFSDLNTLSISDWFAHTP
>A0A1R1EMC8|oxdd_TM_#04
EVLSANFGVP
>A0A1R1EMC8|oxdd_TM_#05
QVYIEQEPVPG
>A0A1R1EMC8|oxdd_TM_#06
LDSQKVTSPYGEVPQTFTHRLLAQPPIITSGGSVRIVDSSNFP
>A0A1R1EMC8|oxdd_TM_#07
SRTVAAALVEIKPG
>A0A1R1EMC8|oxdd_TM_#08
MREMHWHPNQDEWQY
>A0A1R1EMC8|oxdd_TM_#09
LTGQGRMTVFAGGGKARTFNVRAGDVGYVPFAFGHYIQNTGTDSLWFLEMFKSDRFADVS
LNQWMALTPR
>A0A364L9W7|oxdd_TM_#01
MHYPILLCLGLILCIANALPVPEENYQRLSKIPASSSQQYFGDVNNDNRHTSKPFTPGHR
DPYDRKVDPIPDNLEPLPFRNGDGATVMGPRNRDRERQNPDMVRPPSTDHGTLSNMRWSF
ADSHTRIEVPSLSPQRIVIVVADMSKEGGWTRQTTIRELPTSKELAGVNMRLDEGVIREL
HWHNEAEWAFMLAGKARVTGLDTEGGSFIDDVEAGDLWYWPAGHPHSIQGLGPNGTEFLL
IFDDGNFSEESTFLVTDWMAHTPKSVLSENFRLPAKTFNSIPKSEKYIFQGSKPGSISSE
>A0A2G7D1H8|oxdd_TM_#01
DPEPRRGDQGA
>A0A2G7D1H8|oxdd_TM_#02
ERQNPDLLVPPTTDSRLVPNLKFSFSQAHTRVEKGGWTREVTMRDLPVATQLAGVQFGLE
PGAYREIHWHQESEW
>A0A2G7D1H8|oxdd_TM_#03
YMLSGSARISAVDHEGRNF
>A0A2G7D1H8|oxdd_TM_#04
EDVQAGDLWFFPQGIPHHIQALQDGAQFLLVFNDGTFSENNTFLLSDFFAH
>A0A2G7D1H8|oxdd_TM_#05
VLAKNFGW
>A0A2G7D1H8|oxdd_TM_#06
DLAQREKYIFAG
>A0A2G7D1H8|oxdd_TM_#07
DRVVSPTGDVPRSFKHR
>A0A2G7D1H8|oxdd_TM_#08
PQHFRGGTVRI
>A0A2G7D1H8|oxdd_TM_#09
DSTNFAASTTTAAALVEVEPGGMRELHWHPTTDEWQYYISGRGRMGVFAASAAARTFDFQ
AGDVGYVPFAYGHYIEN
>A0A2G7D1H8|oxdd_TM_#10
GDEPLVFLEMFRHPRFEDI
>A0A163MCI4|oxdd_TM_#01
MNQYSRTMSSDFKTHAPTVRTIVRQHVTSWSARDRLEG
>A0A163MCI4|oxdd_TM_#02
GNPDLPPEG
>A0A163MCI4|oxdd_TM_#03
PPATDVSTQPFFWSSFNISSRRIQAGGWARE
>A0A163MCI4|oxdd_TM_#04
LEPGGIRELHWHQT
>A0A163MCI4|oxdd_TM_#05
EWAVMTRG
>A0A163MCI4|oxdd_TM_#06
PSVEDVEEGDLWFFPAGTPHSLQGLGPDG
>A0A163MCI4|oxdd_TM_#07
QSESNTLLLT
>A0A163MCI4|oxdd_TM_#08
WFAHTPPEVLAKNFGVAQEVF
>A0A163MCI4|oxdd_TM_#09
DIPLHNLWIFPG
>A0A163MCI4|oxdd_TM_#10
EPVIFRLSR
>A0A163MCI4|oxdd_TM_#11
PGSMRELHWHPN
>A0A163MCI4|oxdd_TM_#12
EWQYYLRG
>A0A163MCI4|oxdd_TM_#13
GPHANTTDFR
>A0A163MCI4|oxdd_TM_#14
NYGHYVENTGD
>W4F316|oxdd_TM_#01
MDGFIHFGVLLQIQKTLLLEVDSHLDRFLIIYHYVCFYPTSNPKRGVYE
>W4F316|oxdd_TM_#02
DNPNENIEENIPQP
>W4F316|oxdd_TM_#03
RSNGEGGYDTGPRDIMRD
>W4F316|oxdd_TM_#04
ENPDMLVPPKTDAGLL
>W4F316|oxdd_TM_#05
FSFSDTSMTL
>W4F316|oxdd_TM_#06
HGGWSREITVRELPIATTLAGVNMSLTAGGVRELHWHQQAEWSFMISGHARITSIDSEGR
NFIADVGPGDLWYFPPGLPHSIQGLEHCEFLLVFDDGAFSDLNTLSISDWFAHTPKDVLS
ANFGVPIS
>W4F316|oxdd_TM_#07
QVYIFQDKVPGPLQSE
>W4F316|oxdd_TM_#08
VQSPYGTIPETFKHKLLAQKPMQIPGGTVRIVDSSNFPISKKIAAALVK
>A0A1V6TJT3|oxdd_TM_#01
MKVQTLSHSVSLLFLLLSPSSAIPARRTEESGSNPGLRGSKSLVGYSPSEKVGSTTTPDI
KYSLLPGQTNDPKIGTWLDFTKVDNPQPIRGDTGGDDPGPRNYVYDKINSDKLAPPGTDH
GQTINAQWPMGLSHNRLGIDNAGWARQENSVVMPAATEMAGVDMRLEPAGYRELHWHVAS
EWSLVLNGSCRIQAVNENGETFVDDLVAGDVWFFPPGVPHSIQALDDGVEFLLVFDDGDF
NEDNTFLATEVFLHSPKEVLAKDLGVPIAAFDDIPDDELYIFKGTPAPKDIEKQNVTTSS
>A0A2G8MKG5|oxdd_TM_#01
MQTFWSSFNTAHRRIQSGGWARQVTQADFPISTAVSGVNMRLSAGGIREMHWHLAAEWAY
MTAGRCRITYLDAEGHASVQDVAKGDLWYFPAGMPHSLQGLGPEGCEFLIVFDDGNQSEF
GTLLVTDWLAHTPPEDLALNFGLPAEAFRSIPLDDLWIFQGRAPGPLAADQVQVASAGTP
PEPVTFSLDRTVPVRENRSGRLQMADSRTFKASKTIAAAIEVIKPGAMREMHWHPNADEW
QYYVQGEGRMTVFGAGPRAQTADFRAGDLGYVKKSNGHYVKNTGTTDLIFLAVFKTAQYQ
>A0A067Q6P3|oxdd_TM_#01
MTRLSTSFLCLALALGAVAAQGVSSSTTTTTSSAATPSPTLPYASDDPNYPMWNNYTETT
PEAERGTLGTTVIGGTSDLQLDIQNPDLLAPPTTDAGTVSNAKWPFSLSHNRLQTGGWAR
QENINVMPIATEMAGVNMRLEVGAIRELHWHKTGEWAYILSGSVQVSAVNAAGQNYLATV
SAGDLWYFPAGIPHSLQATADNPNGAEFLLVFDSGSFSEDSTFLLTDWLAHTPKEVIAKN
FGTPISAFDTIPASQLYIFPSSPPPDDAVAPISPQGTASLPYTYRLSQVNATQLAGGTVK
>A0A1K1PY14|oxdd_TM_#01
IPQPIRNDGAGWWD
>A0A1K1PY14|oxdd_TM_#02
GPRDVMRD
>A0A1K1PY14|oxdd_TM_#03
LPNLKFSFSDT
>A0A1K1PY14|oxdd_TM_#04
GGWSREVTVR
>A0A1K1PY14|oxdd_TM_#05
LPIATTIAGVNMALTPGGVRELHWHQQAEWAIMLVGRARIT
>A0A1K1PY14|oxdd_TM_#06
VDQNGRNFIAD
>A0A1K1PY14|oxdd_TM_#07
GVGDLWYFPPGIPHSIQGLEEGCEFLL
>A0A1K1PY14|oxdd_TM_#08
ISDWFAHTP
>A0A1K1PY14|oxdd_TM_#09
DVLSANFGVPT
>A0A1K1PY14|oxdd_TM_#10
YIFQANVPG
>A0A1K1PY14|oxdd_TM_#11
PKTFTHRL
>A0A1K1PY14|oxdd_TM_#12
TPGGSTVRIVDSTNFPISTQIAASLLEIKPG
>A0A1K1PY14|oxdd_TM_#13
REMHWHPN
>A0A1K1PY14|oxdd_TM_#14
DEWQYYISGTARMTV
>A0A1K1PY14|oxdd_TM_#15
PNGTARTF
>A0A1K1PY14|oxdd_TM_#16
AFGHYIQNTG
>A0A1K1PY14|oxdd_TM_#17
SLNQWMALTP
>A0A1K1PY14|oxdd_TM_#18
PGYSYYPR
>A0A1J8QSY2|oxdd_TM_#01
MHSWCRILSTLALISSAVA
>A0A1J8QSY2|oxdd_TM_#02
PAPSVATSAPTASPTVPYASDDPNYPLWNEYEDITPEPIRGTLGATVIGPQNVELDL
>A0A1J8QSY2|oxdd_TM_#03
NPDLLAPPTTDSGDVPNFKWPFSMSHTRLQTGGWARQQN
>A0A1J8QSY2|oxdd_TM_#04
ATGLAGVDMRLEAGAIREMHWHNDGEWAYVLKGDLRVSTVTP
>A0A1J8QSY2|oxdd_TM_#05
GQVYLGDVTQGDLWYFPSGYPHSIQAKNTSTEGAEFLLIFDSG
>A0A1J8QSY2|oxdd_TM_#06
FSEDSTFLLTDWLAHVPKEVIAKNFQVNISAFDHIPASELYIFPSSPPPVNVESDMVVPN
DTPMPYTFALSQVNATQAPGGTYKVVDSRTFPASTTVCGA
>A0A0W0F2R6|oxdd_TM_#01
MISVSLVLLTLAFGKLAGCAPAASSSASSPASSSAVVSSSTSQVASTVVSSTIPS
>A0A0W0F2R6|oxdd_TM_#02
VSSAPAASATVEPISTEPNGPLWGIDTSPDDPVVQPVRGKLGVPVMGPDNKAIDVQNPDF
LAGPSTDHGSVKNAKWPFSLSHNRLQTGGWARQENIGVMPIATEMASVNMRLEPGAVREL
HWHKTSEWAYVLKGSTQITAVDAEGRNYIATVQPGDIWFFPAGVPHSLQATDDDPEGSEF
ILVFDDGDFSEDSTFLLTDWLNHIPYEVIQKNFGVTNDAFSHIPNEELYIFPVAQLPQDD
GSAPQ
>A0A1V6P138|oxdd_TM_#01
MKLELLARALYLLPTLLLPAGAAPARRNSNAPLRGTEALVGYSATENVATGSKPDIKYSL
LPGQKEDPDIGSYLDFENVENPQPIRGSTGSDDPGPRNYYYDRINSDKLAPPGTDNGQTI
NAQWPLGLSHTRLGLDNAGWARQENTVMMPDATEMAGVDMRLEPAGYRELHWHVASEWSL
VLNGSCRIQAVNENGETFIDDLQAGDVWFFPPGIPHSIQALDEGVEFLLVFDQGDFNEDN
TFLATEVFLHTPKSVLAKNLGTSIAALDKIPDDELYIFKGTPAPKDIEKQNVTTASGLVP
>M5PA22|oxdd_TM_#01
MALLCGRFRYIFSFRIINFSYYDITTSEGSILMK
>M5PA22|oxdd_TM_#02
DGAGATDFGPRD
>M5PA22|oxdd_TM_#03
MRDLENPDM
>M5PA22|oxdd_TM_#04
IPNLKFSFSDTHMQL
>M5PA22|oxdd_TM_#05
HGGWSREIT
>M5PA22|oxdd_TM_#06
ELPVSTTIAGVNMRLTPGGVRELHWHKQSEWAYMILGHARIT
>M5PA22|oxdd_TM_#07
GRNFIADVGPGDLWFFPAGIP
>M5PA22|oxdd_TM_#08
DGCEFLLVFDDG
>M5PA22|oxdd_TM_#09
FSEFDTFTITDWFAHTPKD
>M5PA22|oxdd_TM_#10
PDKQRYIFQ
>M5PA22|oxdd_TM_#11
TPGGTVRIVDSSNFPIS
>M5PA22|oxdd_TM_#12
HWHPNNDEWQYY
>M5PA22|oxdd_TM_#13
GTGRMTVFAANGTARTFNYRAGDVGYVPFAMGHYIQNTG
>M5PA22|oxdd_TM_#14
SLWFLEIFKSSRFAD
>M5PA22|oxdd_TM_#15
SLNQWMALTP
>M5PA22|oxdd_TM_#16
NALRKEKWPVVKY
>A0A1U7PSE9|oxdd_TM_#01
MDKKTRLIENDPLPQPRRGRKGGDIWGARNPQLDRQNPDTIVPPETDHGTMPSLKFPYEL
SHMRIQEGGWSREVTMREMPESDTIAGVNMHLEPGAVRELHWHKEAEWAFMIKGSARVTA
IDTDGGLFIDDVEEGGLWYFPSGIPHSIKGLENGAEFVLVFDDGSFSENSTFSIADWFAH
TPKDVLAANFGVPKETFDKFPDRELYMFQGEVPGPIVQELPENPNKGVENPFTFSFYDTE
PVKTDGGTARIVDSKNFTRSTTIAAALVEVEPGGIRELHWHPNEAEWQFYLEGQGRMTVF
>A0A2D3UYA5|oxdd_TM_#01
MRCSVAVLGLLSAALAAPVDQYPLAKASERYPYKNDPYDRKHDTYGNGVQPLPVRNGGGT
SVLGPVNKDRDRQNPDLVRPPSTDHGILPNLRWSFSDSHIRIEENGWTRQTTVRELAASS
EVAGVNMRLGPGVIRELHWHKEAEWAYVLSGEVRVTALDTDGRSFIDDLKAGDLWYFPSG
HPHSLQGLGENGTEFLLVFDSGSFSEDSTFLLNEWIEHTPKSVVAENFRLPPEIFAEIKE
KDKYIFQGSMPESIEKETPKAFKKSKHQYTHHMLETPAKEGSGGSARIVDSRNFPISKTI
>A0A0Q6UZ75|oxdd_TM_#01
MDPISRRKVLALGAVGGTALAAGSVRAATFGNPDQPPEGAINANPGGLSDPGPQDPTLDS
QFPSFESPPATDVGNMQLFWASFNNAPKRIQNGGWARQVTQESFPISNTIAGVNMRLGPG
GIRELHWHRAAEWAIMTNGRCRITVLDPKGRAYVQDVGEGDLWYFPAGYPHSLQGLGPDG
AEFVLAFDDGNQSEYGTLLVSDWLAHTEPDLLAANFGVSKDVFKNIPLQDLWIFQGEEPG
PLSIDQEAVASGGLPPFPFTFRLGAAKPFKETKSGNIKLADSSTFNVAKNVASAIETIKP
>A0A369KBB2|oxdd_TM_#01
MAAVVLLKVMWTAAAPASRSSAVTEGGMNIDANRQLWNPHSKIIPQPIRGALGTPIIGPQ
NVELELQNSDLLAPPSTDHGRLPNLKWPFSLSHNRLSQGGWSREQNVNVMPAATALAGVN
MRLKAGAIREMHWHNTAEGDVRISTITPRGTVFVGDVSEGDLWYFPAGHPHSIQAKNTTK
EGAEFLLIFDEGTFSEDSTFLLTDWLAHVPKGVLAKNFGIKDLTVFDHIPEKELYIFPSS
PPPDDARLDMAIPNNTPNPYTFPLSKVKSTKTPGGSVKVVDSRTFKVAEKISAVEVVVEV
>H1RYM1|frc_TM_#01
MSAVAPTRPESTTAEDTLKQKTRDAGVISGGH
>H1RYM1|frc_TM_#02
ALKNEGVDTIFTLCGGHIIDIYDGCVD
>H1RYM1|frc_TM_#03
VAAHAADGYARQTGKLGCVVTTAG
>H1RYM1|frc_TM_#04
GVATAFRSESPIIHIGGQGALSQHKMGSLQDLPHVDMMSPITKFAATIPSTERVADMIAM
AARECFNGAPGPSYLEIPRDVLDREVDVARAVIPRPGHYRASTKSIGDPKDIERLADILV
NAERPAILYGQQVWTARGHEEAVALLKGLDIPGYFNGASRGLLPPGDPHHFDRTRTQAFA
NADVLIIVGTPFDFRMGYGKRISKELTLVQIDMDYRT
>E0RKH4|oxdd_TM_#01
MIIKSLCVFSLILYFIKLQPGEEDL
>E0RKH4|oxdd_TM_#02
VNMSLTPGGVRELHWHQQAEWSYMLLG
>E0RKH4|oxdd_TM_#03
ARITAVDQ
>E0RKH4|oxdd_TM_#04
GPGDLWYFPPG
>E0RKH4|oxdd_TM_#05
GCEFLLVFDDG
>E0RKH4|oxdd_TM_#06
FSDLNTLSISDWFAHTPK
>E0RKH4|oxdd_TM_#07
QPPIKTPGG
>E0RKH4|oxdd_TM_#08
VRIVDSSNFPIS
>E0RKH4|oxdd_TM_#09
TIAAALVEIEPG
>E0RKH4|oxdd_TM_#10
HWHPNNDEWQYYL
>E0RKH4|oxdd_TM_#11
GQGRMTVF
>E0RKH4|oxdd_TM_#12
RAGDVGYVPFA
>E0RKH4|oxdd_TM_#13
DVSLNQWMALTP
>E0RKH4|oxdd_TM_#14
KWPVVKYP
>A0A382AED7|frc_TM_#01
MKALDGIRILDMTHVQSGPTCTQLLGWFGADVIKVERPGVGDATRGQLRDIPDVDSLYFT
MLNHNKRSITLNTKDETGKEIFTRLIQECDVMVENFAPGALDRMGFSWEKIQQINPRMIY
ASVKGFGPGPYSDCKVYENVAQCAGGSASTTGFLDGPPLVTGSQIGDSGTGLNLALGIVT
ALFQRETTGKGQRVLASMQDGVLNLCRVKLRDQQRLQHGPLTEYSQHSEQIEFGDTTPRA
GNDSGGGQPGCILKCKGWEADPNAYTYFIAQAAAWKNICDVIGRPSWKEDSGFATPAARL
>A0A165GGP5|oxdd_TM_#01
AALPLALASP
>A0A165GGP5|oxdd_TM_#02
PYASDDPNDSFY
>A0A165GGP5|oxdd_TM_#03
PQRGSTGGNILGPDN
>A0A165GGP5|oxdd_TM_#04
PLDMQNPD
>A0A165GGP5|oxdd_TM_#05
GGWARQQNVHDMPIATALAGV
>A0A165GGP5|oxdd_TM_#06
AEWSYVIAGSCRISSVDQLGRNY
>A0A165GGP5|oxdd_TM_#07
YPGDLWYFPAGIPH
>A0A165GGP5|oxdd_TM_#08
LQGLNDTADGCEFLLVFD
>A0A165GGP5|oxdd_TM_#09
DTFLLTDWLAHVPKEVIAKNFQ
>A0A165GGP5|oxdd_TM_#10
DISLFDHIP
>A0A165GGP5|oxdd_TM_#11
GGSVKIADSRTF
>A0A165GGP5|oxdd_TM_#12
PGAMRELHWHPT
>A0A165GGP5|oxdd_TM_#13
RLTSFAASATARTFNYQAGDIAYIPPAYGHYIEN
>A0A165GGP5|oxdd_TM_#14
GNTTVKYLEIFNTDIYQDISLTQWLALTPPE
>Q870M8|oxdd_TM_#01
MFNNFQRLLTVILLSGFTAGVPLASTTTGTGTATGTSTAAEPSATVPFASTDPNPVLWNE
TSDPALVKPERNQLGATIQGPDNLPIDLQNPDLLAPPTTDHGFVGNAKWPFSFSKQRLQT
GGWARQQNEVVLPLATNLACTNMRLEAGAIRELHWHKNAEWAYVLKGSTQISAVDNEGRN
YISTVGPGDLWYFPPGIPHSLQATADDPEGSEFILVFDSGAFNDDGTFLLTDWLSHVPME
VILKNFRAKNPAAWSHIPAQQLYIFPSEPPADNQPDPVSPQGTVPLPYSFNFSSVEPTQY
>A0A0C3P007|oxdd_TM_#01
MAGMVSAAPAGTVVVSAAEASSTAPYASENANRVLWSETDASTPQPIRDTLGTTILGPQN
VEVDLQNPDLLAPPSTDAGTVGNAKWPFSLSHNRLQTGGWARQQNVKVMPMATEMAAVNM
RLEAGALRELHWHKTAEWAYVLKGNMSISTVNSNGQNYYDTIGPGDMWYFPPGVPHVLQA
TSDLAAGSEFLLVFDDGDFSEDSTFSVTDWLNHVPKEVLAKNFGVDMSAFDKIPGKELYI
FPSDPLPKDTVAPASAQGISPTPYTFKASQLAATPLAGGSVKIVDSSNFNVSTTIAAAEV
>A0A0D6JC73|frc_TM_#01
LDFTHVQSGPTCTQLLAWFGADVIKVERPG
>A0A0D6JC73|frc_TM_#02
GDATRKQLVDV
>A0A0D6JC73|frc_TM_#03
GADSLYFTMLNHNKRSITL
>A0A0D6JC73|frc_TM_#04
KGKEVLERLVK
>A0A0D6JC73|frc_TM_#05
CDVLVENFAPGALDRMGFTWERIQELNPRMIMASVKGFGPGP
>A0A0D6JC73|frc_TM_#06
AQCAGGSASTTGFLDGPP
>A0A0D6JC73|frc_TM_#07
VTGAQIGDSGTGLHLALGI
>A0A0D6JC73|frc_TM_#08
QREKTGRGQKVLAPMQDGVLNLCRVKLRDQQRLE
>A0A0D6JC73|frc_TM_#09
PRAGNDSGGGQPGRILKCKGWETDPNAYTYFITQAP
>A0A0D6JC73|frc_TM_#10
KPEWKEDPEY
>A0A0D6JC73|frc_TM_#11
WTMTKTKFEVMEICNPLDIPVGPILSMKE
>A0A0D6JC73|frc_TM_#12
GTIVEVDHPERGKYL
>A0A0D6JC73|frc_TM_#13
RSPLLGEHT
>A0A2V1BIR2|oxdd_TM_#01
GQPADGKGKGGPFSGGTNHQLDL
>A0A2V1BIR2|oxdd_TM_#02
DNLGAQSTD
>A0A2V1BIR2|oxdd_TM_#03
VPNLKWSFSDSK
>A0A2V1BIR2|oxdd_TM_#04
IFNGGWTR
>A0A2V1BIR2|oxdd_TM_#05
QVVTDLPAS
>A0A2V1BIR2|oxdd_TM_#06
HRVAEWGYVYAGE
>A0A2V1BIR2|oxdd_TM_#07
YQVDKLQVGD
>A0A2V1BIR2|oxdd_TM_#08
WYFPKGSAHT
>A0A2V1BIR2|oxdd_TM_#09
QGLADENEYLL
>A0A2V1BIR2|oxdd_TM_#10
VGTTFMVDDWIAHTPKS
>A0A2V1BIR2|oxdd_TM_#11
LAKNFGVN
>A0A2V1BIR2|oxdd_TM_#12
TIPTPDPYILNGT
>A0A2V1BIR2|oxdd_TM_#13
AGLFGNSS
>A0A2V1BIR2|oxdd_TM_#14
VPVPGEGGT
>A0A2V1BIR2|oxdd_TM_#15
NFPIATTIAA
>A0A2V1BIR2|oxdd_TM_#16
VTLEPKGLRELHWHPNAEEWLYFHTGTARATVFIGGANART
>A0A2V1BIR2|oxdd_TM_#17
SGDTAVFPDNSGHYIENTSETE
>A0A2V1BIR2|oxdd_TM_#18
LVWIEIYKSDRV
>A0A2V1BIR2|oxdd_TM_#19
DISLTQWLALTPPDIVANTLKI
>A0A2V1BIR2|oxdd_TM_#20
RSVVDQLKKEKQLLIKG
>A0A2P8QAJ3|frc_TM_#01
RVLDMTHVQSGPSATQLL
>A0A2P8QAJ3|frc_TM_#02
PDVDSLYFTMLNCNKRSITLNTK
>A0A2P8QAJ3|frc_TM_#03
LTELIRRSDV
>A0A2P8QAJ3|frc_TM_#04
VENFGPGA
>A0A2P8QAJ3|frc_TM_#05
FKAYEVVAQAMGGSM
>A0A2P8QAJ3|frc_TM_#06
TTGFEDGPPLATGAQIGDSGTG
>A0A2P8QAJ3|frc_TM_#07
VAMQHAVLNLCRVKLRDQQRL
>A0A2P8QAJ3|frc_TM_#08
EVPRSGNASGGGQPGWAV
>A0A2P8QAJ3|frc_TM_#09
CAPGGPNDYVYVIVQPVGW
>A0A2P8QAJ3|frc_TM_#10
LIGRPELA
>A0A2P8QAJ3|frc_TM_#11
KMFQLIEEW
>A0A2P8QAJ3|frc_TM_#12
IPCGPILST
>A0A2P8QAJ3|frc_TM_#13
TVGSPLKLSDSPV
>A0A0D7F402|oxc_TM_#01
MDKQVELSSETQELTDGFHLVIAALKLNGLNTIYNVPGIPMTDLLRLAQAEGMRVISFRH
ESNAGNAAAIAGFMTKAPGVCMTVSAPGFLNGLVALANATVNCFPMILISGSSEREVVDL
QQGDYEEMDQLAIAKPLCKAAYRVLHAADIGIGIARAIRAAVSGRPGGVYLDFPAKLFGQ
VMDAAAGQASLVKVIDPAPEQIPAPSAVQRALDVLRGAKRPLIILGKGAAYAQADDDIRA
LVETSGIPYIPMSMAKGLLPDTHPQCAAAARSTVLQESDVVVLIGARLNWLLSHGKGKSW
>C7BWW2|oxdd_TM_#01
MVRALLSLVALSLQLGSALAAPAASAASAADASAAASVSLATAASAVSSVATASLATNAS
PAASAAPNASGSVSAAARGTPSGTQISPPDATVPPASDDPNNVIFQPNAPDVNPQPIRGQ
LGAPTITNENIPVDVQNPDLLAPPSTDHGEFQNAKWPFSLSHNRLQTGGWAREQNVGVMP
ISTSMAGVNMRLEAGAVRELHWHKTSEWAYILNGSVQVTAINADGQNFIGHVNPGDLWFF
PAGMPHSLQATNENPDGAEFVLVFPDGSFSEDSTFLLTDWLSHIPKEVIAKNFQTSISAF
>A0A0Q7SQQ2|oxdd_TM_#01
PGGMRELHWHANAAEWAYV
>A0A0Q7SQQ2|oxdd_TM_#02
CRTTVIHPDGH
>A0A0Q7SQQ2|oxdd_TM_#03
PGDVWYFPRGYGHSIQGLGP
>A0A0Q7SQQ2|oxdd_TM_#04
ECHFILIFDNGDFSE
>A0A0Q7SQQ2|oxdd_TM_#05
HTFSITDF
>A0A0Q7SQQ2|oxdd_TM_#06
YRRNSELTT
>A0A0Q7SQQ2|oxdd_TM_#07
AKQPRRAPGGGTQRTVTVEDFPIS
>A0A0Q7SQQ2|oxdd_TM_#08
GSLIELQPGALRE
>A0A0Q7SQQ2|oxdd_TM_#09
HWHPNADEWQYYISG
>A0A0Q7SQQ2|oxdd_TM_#10
AEMTVFLAEG
>A0A0Q7SQQ2|oxdd_TM_#11
GYAPMGAGHYIKNTG
>A0A0Q7SQQ2|oxdd_TM_#12
VCRVLIGFN
>A0A0Q7SQQ2|oxdd_TM_#13
HYEAIDLSEW
>A0A178DKD5|oxdd_TM_#01
KGKGAPILGGTDRQIDL
>A0A178DKD5|oxdd_TM_#02
QSTDSGTVPNLKWRFGDSKT
>A0A178DKD5|oxdd_TM_#03
PGGWVREQVDNDLP
>A0A178DKD5|oxdd_TM_#04
SHDIAAAQQHLKKGAIRELHWHRVAEWGQVLFGRVLVSAVDE
>A0A178DKD5|oxdd_TM_#05
TELGFGDIWYFPKGQAHTVQGLDDENEYLLAFDD
>A0A178DKD5|oxdd_TM_#06
DFDRAGTTFNL
>A0A178DKD5|oxdd_TM_#07
AKSFGLPESVF
>A0A178DKD5|oxdd_TM_#08
GELTGDASY
>A0A178DKD5|oxdd_TM_#09
GQWWKIDSTNFP
>A0A178DKD5|oxdd_TM_#10
AKTIASTYV
>A0A178DKD5|oxdd_TM_#11
IEPKGVRELHWHPTSEEWLYFH
>A0A178DKD5|oxdd_TM_#12
ARATVFTGN
>A0A178DKD5|oxdd_TM_#13
GDTAVFPDN
>A0A178DKD5|oxdd_TM_#14
GHYIENTS
>A0A178DKD5|oxdd_TM_#15
TQNLTFIEIYK
>A0A178DKD5|oxdd_TM_#16
RVADVSLTQWLALTP
>A0A178DKD5|oxdd_TM_#17
LKKEKQVIVHG
>A0A1N6PI53|oxdd_TM_#01
MNCFEFSFMLSKFVLHFKIKVMENSRRKFLQTASLSSLGLVAAATSLSSFTPGIAKAKGL
SPTLAKKDLAKKQEELEDFIYDIENGSTGYKSDGGSAKEATVEEFPVSQSIAGVSMHLQP
GAFREMHWHSVAAEWAYILDGQVRTTIITPDGTTSTDDFEKGDIWYFPKGHGHMLQCLGN
KPCHFLLGFDNGHFSEFGTFSITDWISHTSPTVMARNTGLPASFFASLPKKELYIGVGKI
AIEPRPKNINPAIPYSSSSHKFRMAKDGIHQEFKGGSVKLVSSLEFPIQSTLTSMLMEIE
>M5R6B7|oxdd_TM_#01
MLKGDFIMSEK
>M5R6B7|oxdd_TM_#02
PQPIRGEKGATVKIPRNL
>M5R6B7|oxdd_TM_#03
RDRQNPDMLTPPETDHGTV
>M5R6B7|oxdd_TM_#04
KYSFSDTHNRLEKGGYAREVTVRELPISKSLASVNMRLKPGAIRELHWHKEAEWAYMIYG
EARITSVDAEGRNFTEDVTEGDLWYFPSGLPHSIQALEPGAEFLLVFDDGSFSENSTFQV
TDWLAHTPEE
>M5R6B7|oxdd_TM_#05
NFGMTKEQF
>M5R6B7|oxdd_TM_#06
KLPEKEKYIFQ
>M5R6B7|oxdd_TM_#07
PGSLECDKV
>M5R6B7|oxdd_TM_#08
SFKYELLKQEPITSSGGQVWIADS
>M5R6B7|oxdd_TM_#09
NFKASKTIASALVKVDPGAIRELHWHPNTDEWQYFISGKARMTVFASDGHARTFNYQAGD
VGYVPFAMG
>A0A1H6QNJ6|oxdd_TM_#01
MENQNLRFKYELEKKIPRSGSGGITRGASVIDFPSSIGMAGVSMRLAPGAMRELHWHANV
AEWAYVITGSCRTTIIHPDGSSYIDNFETGDVWYFPKGYGHSIQATGSEKCHFILIFDNG
NFSEDHTFSITDFIAHVPKEIVAQNFNLTLDEVDEMPKKEAYFAFGSIPDSSSAISTLRR
SPELITKHRYPLHAQQPRIVPGGGKQRVVSQKEFPVSTTMTGSVLELQPGALREMHWHPN
ADEWQYYLSGQAEMTVFLAEGSAVTENFNAGDVGYVPMGAGHYIKNTGSQVCRILIGFNN
>A0A229YDP6|oxdd_TM_#01
MRLDEGVIRELHWHTEAEWAYVLKGRVRVTALDPDGGSFMDDLHEGDLWYFPAGHPHSIQ
GLSPNGTEFLLIFDNGHFSEESTFLLTDWMAHTPKAVLGENFRLAPETFKSIPPSEKYIF
QGSTPGSINHEKPRGFKASEIQFSHRMLAQDPIRATGGLVRITDSTNFPISKTVAAAHLE
IQPGALREMHWHPNADEWTYFKKGRARVTVFAAEGNARTFDYVAGDVGIMPRNMGHFIEN
LSEDEPVEVLEIFRAKRYQDFSLFQWLGETPRRLVAEHIFAGDPQAADTFLKQIERAEKD
>A0A094F8N4|oxdd_TM_#01
GSDIIGPRNPNREHQEPDL
>A0A094F8N4|oxdd_TM_#02
DAGKLANMKWSFADSHMRLEEGGWARETTVRELPTSTELAAVNMRLEEGVYRELHW
>A0A094F8N4|oxdd_TM_#03
TEAEWAYVLEGSCRITVLDTEGGCYIDDLQKG
>A0A094F8N4|oxdd_TM_#04
GFPHSIQGIGK
>A0A094F8N4|oxdd_TM_#05
GTEFLLIFDDGNFSEDSTFLLTDWLAHSDKNVLAKNFN
>A0A094F8N4|oxdd_TM_#06
SQKEKYIFRGTI
>A0A094F8N4|oxdd_TM_#07
PPLDEDRKQVNPSKHRFTH
>A0A094F8N4|oxdd_TM_#08
MLEQEPIKFAGGEVRIADTKNFP
>A0A094F8N4|oxdd_TM_#09
SQSVAAAHVLINPHGL
>A0A094F8N4|oxdd_TM_#10
TMHWHPNASEWSYFIRGKARVTIFASNGTARTF
>A0A094F8N4|oxdd_TM_#11
YQAGDIGIVPRN
>A0A094F8N4|oxdd_TM_#12
VENIGDEP
>A0A094F8N4|oxdd_TM_#13
EMLEVFRASTFQDFSLEQWLA
>A0A176J517|oxdd_TM_#01
MDKRATDQGVQKLPQPIRSDGAGTIDAGPRNVMRDLQNPDMLVPPKTDAGLVPNLKFSFS
DTSMKLNHGGWSREITVRELPVSTTIAGVNMSLTAGGVRELHWHQEAEWSY
>A0A176J517|oxdd_TM_#02
GDLWYFPPGIPHSIQGLEQCEFLLVFDDGNFTDLSTLSISDWFAHTPKDVLSANFGVPES
AFDSIPKDQVYIYQGEVPGPLESQKIQSPYGDVPLTFKHELLKQKPLITPGGSVRIVDSS
NFPISKTIAAAIVEVEPGAMRELHWHPNNAEWQYYLTGKGRMTVFTGNGTARTFDYQAGD
VGYVPFAAG
>A0A243V1A0|oxc_TM_#01
MSDQLQMTDGMHIIVEALKQN
>A0A243V1A0|oxc_TM_#02
IDTIYGVVGIPVTDMARHAQAEGIRYIGFRHEQSAGYAAAASGFLTQKPGICLTVSAPGF
LNGLTALANATVNGFPMIMISGSSDRAIVDLQQGDYEELDQMNAAKPYAKAAFRVNQPQD
LGIALARAIR
>A0A243V1A0|oxc_TM_#03
SVSGRPGGVYLDLPANVLAATMEKDEAL
>A0A243V1A0|oxc_TM_#04
TIVKVENPSPALLPCPKSV
>A0A243V1A0|oxc_TM_#05
SAISLLAKAERPL
>A0A243V1A0|oxc_TM_#06
ILGKGAAYSQ
>A0A243V1A0|oxc_TM_#07
DEQLREFIES
>A0A243V1A0|oxc_TM_#08
QIPFLPMSMAKGILEDTHPLSAA
>A0A243V1A0|oxc_TM_#09
ARSFALANADVVMLVGARLNWLLAHGKKGWAAD
>A0A243V1A0|oxc_TM_#10
QFIQLDIEPQEID
>A0A1B1SBJ2|frc_TM_#01
DATRKELQFAPDEPSYYFLQLNSDKKSLALDAKTPDGKEILTRLIKEADIFVENLHPGAM
DKLGFSWEAVHALNPRCIYGTIKGFPVSSKYKNLKAYEPIAQVTAAAASTTGWYSDPDNM
PTQSGAALGDSNTGMHLLIGLLAALCQREKTGEGTYVYQSMHNACLNLCRIKTRDQLTLD
RIGYLTQFPQYPDGKFGDCVPRAGNIEGSGVLGWTYKCKPAGGLDSEIDGNNYVYVILQR
GAKDFEAACKAMGFEDWLTNPDFNTADARDRHKDAVHQRIAAWTADKTKYEVTEILGAAG
>A0A229WZF0|oxdd_TM_#01
GAPTAQPSNPPLRGS
>A0A229WZF0|oxdd_TM_#02
GYSSSNTI
>A0A229WZF0|oxdd_TM_#03
EQSTEVKYT
>A0A229WZF0|oxdd_TM_#04
DKLAPPGTD
>A0A229WZF0|oxdd_TM_#05
TINAQWPMG
>A0A229WZF0|oxdd_TM_#06
GAGWARQEN
>A0A229WZF0|oxdd_TM_#07
AYRELHWHVA
>A0A229WZF0|oxdd_TM_#08
VLNGSCRIQVRFSLLFIDVADRQA
>A0A229WZF0|oxdd_TM_#09
SEGDVWFFPPG
>A0A229WZF0|oxdd_TM_#10
TGVEFLLVFD
>A0A229WZF0|oxdd_TM_#11
FSEDNTFLAS
>A0A229WZF0|oxdd_TM_#12
ELYIFPGTPAPKD
>A0A229WZF0|oxdd_TM_#13
QSYSYHFSEQP
>A0A229WZF0|oxdd_TM_#14
HEVAGGSVKIVDP
>A0A229WZF0|oxdd_TM_#15
TFPIASNF
>A0A229WZF0|oxdd_TM_#16
PGGMREIHWHP
>A0A229WZF0|oxdd_TM_#17
FFIRGQGRATLF
>A0A229WZF0|oxdd_TM_#18
ATTFDYRAGDV
>A0A229WZF0|oxdd_TM_#19
SNSHYIENTG
>A0A229WZF0|oxdd_TM_#20
EVLQADKFTDIALGQW
>A0A229WZF0|oxdd_TM_#21
ASTPRQIVADTLK
>A0A165EG99|oxdd_TM_#01
MVEPIRDGKGSNIVGPRNPDRERQNPDMMRPPQTDWGTVLNMKWSFADSHMRLEEGGWAR
EVTIRELPMSRELASTNMRLEEGAVRDLHWHNDSEWAYILEGRVRITGIDYGGHYFEEDV
EHGDLWFFPRGVPHSLQGLEGGCEFLLIFDDGEASEYKAFQLTDWFAHTPRDVLRKNFKV
SEETLQHLPPREKFIFRSILSKKSTAEETQPGSTPTARRMTHKMLAQTPIKTPGGEVRVT
DSSIWPITTIAAAHVLINPGALREMHWHPYADEWSYFIRGKAKVTIFTVQATRTFNFVPG
>A0A1Y2LVW4|oxdd_TM_#01
LAAPVEQQPLPG
>A0A1Y2LVW4|oxdd_TM_#02
VRHHAGPHKV
>A0A1Y2LVW4|oxdd_TM_#03
DKLHPLPWRNGDGADMLGPRNR
>A0A1Y2LVW4|oxdd_TM_#04
RERQNPDLVRPPSTDHGNMPNMRWSFADSHIRIEEGGWTRQTT
>A0A1Y2LVW4|oxdd_TM_#05
RELPTSKELAGVNMRLDEGVIRELHWHKEAEWAYVLEG
>A0A1Y2LVW4|oxdd_TM_#06
VRITALDTEGGSFVDDLEKGDLWYFPSGHPHSLQGLSPNGTEFLLIFDDGNFSEDSTFLL
TDWVARTPK
>A0A1Y2LVW4|oxdd_TM_#07
VLAENFRVAPEVFRAIPEKEKYIFQGSNP
>A0A1Y2LVW4|oxdd_TM_#08
SIEKEIPS
>A0A1Y2LVW4|oxdd_TM_#09
SPGYKKSKLQFTHKMLAQEPLNTTGGQVRITDSTNFPLSKTVAAAHLNIQPGALREMHWH
PNADEWSFF
>A0A2V9W7E5|oxdd_TM_#01
MNDQTNDQTRERSMMEHPSRRSFLGMGSVALATAALAGLTANAQEKASTQKAEHDHSTSD
PGPENKPLLDENPNSNTPPPTDHGDVVPIWYSFDLVKKRVEEGGWTHEVTQRVLPSSKDI
AGVQMRLTAGSYREMHWHTADEWAYVLYGNARVTVMQPDGTMFIGDVGEGDLWIFPAGHP
HSIQGLGPDGTEFLLVFNQGDFSEDGTMLVSEWVAHTPPEVLAKNTGLDKSVFAHTPGAP
LYIFPGNLPNSLEQDKAEIGGEQVAPKQQYTFHLRSMKPTSTSEAGEVRIVDSRNFPVSK
>A0A0N1HS22|oxdd_TM_#01
MTRQTVSVLDWRRDPAFPANVKVPSPSRSDGKGSDILGPQNPDRQRQEPDTICPPITDSG
KMPNMKWSFTDSHMRLEEGGWARETTVRELPTSKEIAGVNMRLEAGVYRELHWHNEAEWA
YIIKGQCRITVLDTEGGSFIDDLEEGDLWYFPTGYPHSIQGLGKEGTEFLLIFDDGNFSE
DSTFLLTDYLARTPKEVLSKNFRVDERVFNSLSQREKYIFQGTMPGPLDQDRKKKPLKFP
GGEVRITDSTNFTISKTIAAAHVLINPHALREMHWHPNADEWSFFLRGKARVTIFAANGV
>A0A371DXV9|oxdd_TM_#01
MLSFKAVLCAVLLAVYTNAAPAPASSAPTDASSTVVFSTASSAVSSAFSATPSTVLASSA
SATTPTGSGIPGAAHHSSSSTSVASTGSGSPSATSSAAPAWETVAPASDDPNYVLWDEDS
TTDPQGVRDTYGASIMGPQNVPIALQNPDLLAPPTTDEGSVQNAKWPFALSHNRLQTGGW
ARQQNVDVMPIAKSMAGVNMRLEVGAVRELHWHKTVEWSYVTKGSVQVSAINSDGQNFLG
TAHAGDLWYFPAGVPHSLQATADDPDGAEFLLVFNDGAFSEDSTFLLTDWLAHVPKEVLA
>A0A1H8S8Y2|oxdd_TM_#01
LSRRTVLALGAMGGTALAAGAA
>A0A1H8S8Y2|oxdd_TM_#02
FGNPDQPAEGAINAN
>A0A1H8S8Y2|oxdd_TM_#03
GLSDPGPKNPAIN
>A0A1H8S8Y2|oxdd_TM_#04
PPATDVGDMQLFWGSFNNA
>A0A1H8S8Y2|oxdd_TM_#05
KRIQNGGWARQVTK
>A0A1H8S8Y2|oxdd_TM_#06
AVSGVNMRLGPGG
>A0A1H8S8Y2|oxdd_TM_#07
REMHWHRA
>A0A1H8S8Y2|oxdd_TM_#08
EWAIMTNGRCRVTVLD
>A0A1H8S8Y2|oxdd_TM_#09
YVQDVEAGDLWYFPAGFPHSLQGLGP
>A0A1H8S8Y2|oxdd_TM_#10
VFDEGDQSEYGTLLLTDWLAHTS
>A0A1H8S8Y2|oxdd_TM_#11
ELLAKNFGVPQ
>A0A1H8S8Y2|oxdd_TM_#12
FKNIPLQDLWIFQGKEPGPLS
>A0A1H8S8Y2|oxdd_TM_#13
AGLPPYPFTY
>A0A1H8S8Y2|oxdd_TM_#14
LTASAPLKQNASGTI
>A0A1H8S8Y2|oxdd_TM_#15
FKVSKTIAAAIETI
>A0A1H8S8Y2|oxdd_TM_#16
VREMHWHPNADEWQYWIKGEGRMTVFDAGPRSQTADFRPGDIGY
>A0A1H8S8Y2|oxdd_TM_#17
SQGHIIENTG
>A0A2U8VMD1|oxdd_TM_#01
MTEISRRSLIAAAGALAGSAAQAQPGSSQTGPAGTGVGQPLTPVRGRDGADILGPQNPAR
QAQDPFTTRPPRTDHGTMPNLKWSFSDSHMRLEEGGWARQTTTRELPVSKAMAGVNMRLR
ANVAREMHWHKEAEWAYMLKGRARISAVDQAGRTFVDDVGEGDLWYFPSGIPHAIQGLEG
DVDGCEFLLVFDDGSFSEDSTFLITDWLAHTPRDVLAKNFGVSEDALRNLPEKERYIFPA
PKPGPLAGDRTGGAGPVPQSFSHRMLAQEPVRTKGGSVRITDSAIFPASKTIAAALVELE
>A0A1H7EJ79|oxc_TM_#01
MADVLEIRPQESAEE
>A0A1H7EJ79|oxc_TM_#02
TDGFHLVIDALKANDIDTIFGLVGIPITDLARLAQAEGMRFIGFRHEQHAG
>A0A1H7EJ79|oxc_TM_#03
AAAIAGYMTQKPGICLTVSAPGFLNGLTALANATTNCFPMILISGSSEREIVDLQQGDYE
EMDQLNAAKPYAKAAYRVLHAEDIG
>A0A1H7EJ79|oxc_TM_#04
ARAIRAAVSGRPGGVYLDLPAKLL
>A0A1H7EJ79|oxc_TM_#05
RVIDAAPRQLPAPDSVKRAIDLLK
>A0A1H7EJ79|oxc_TM_#06
AKRPLVLLGKGA
>A0A1H7EJ79|oxc_TM_#07
YSQADKEIRAFIEKTGIPYLPMSMAKGLLPDTHEQSASAARSFVLAESDVVVL
>A0A1H7EJ79|oxc_TM_#08
GARLNWLL
>A0A1H7EJ79|oxc_TM_#09
HGKGKTWGKPKQFVQIDISAQEMDSNVA
>A0A165TZW9|oxdd_TM_#01
MVKLATSHILLAIAACVYGVPAPTGTSTSSAAQGSPTVPYASGNPNYPLWNDTIGYTPEP
IRGKLGANILGSHNVPIAKENPDLLAPPTTDNDNVHNLLKTGGWARQQNVNEMPIAKEIA
GVNMKLWSYVLKGSMQVTAVNSDGQNYLATINAGDLWYFLPGVPHSLQATADDPEGAEFL
LVFDNSTFNEGSTFLLADWLAHVSKEVVAKNFQMPISAFDHIPEHELYIFPSNPPPDNRQ
AVPDPYTYRLSRVQPKQLEGGTVKIVDSTTFKVSKMIAVAEVTVEPGAMRELHWHPNEPE
>A0A0D2LCL5|oxdd_TM_#01
MLRISSCVIALLLSSTVFAAPAVTPVASGSAAVASAASSAAPAASSHASSASSTAKSKSS
VASSPSTFPAASATVAPISLELNEVLWNSSDSGPDPQPERGSLGASILGPTDVFIAKENA
DALAPPTTDHGTVGGAKWPFSLSHNRLQTGGWARQENTDVMPFATQMAGVNMRLTAGSIR
ELHWHSTAEWAYVLKGSTQITAVDSSGRNFIATVGAGDLWYFPPGIPHSLQATDDDPDGS
EFLLVFDSGAFSEDDTFLLTDWLAHVPVDILTKNFQTDPSAFAHIPSTELYIFPSTPPAD
>A0A1F4C9A2|frc_TM_#01
RILDMTHVQAGPTCSQLLAWMGADVIK
>A0A1F4C9A2|frc_TM_#02
ADSLYFTMLNCNKRSITVNMKSP
>A0A1F4C9A2|frc_TM_#03
MENFGPGVLDR
>A0A1F4C9A2|frc_TM_#04
HEINPRIVMGSIKGFGSSGPYANFKAYENVAQAMGG
>A0A1F4C9A2|frc_TM_#05
GRPFVTGAQIGDSGTGLHL
>A0A1F4C9A2|frc_TM_#06
IGLLAALRHAEKTGQGQYVEVAMMDGIMNLCRVKWRDHQRL
>A0A1F4C9A2|frc_TM_#07
RGPLPEYSVGTHQGMGAVPR
>A0A1F4C9A2|frc_TM_#08
GNDSGGGQLGNAIRC
>A0A1F4C9A2|frc_TM_#09
PGGTNDFIYIVVQEAVW
>A0A1F4C9A2|frc_TM_#10
ALAKRIGPEVHMP
>A0A1F4C9A2|frc_TM_#11
LATDPMFATI
>A0A1F4C9A2|frc_TM_#12
HQKDLWEIIGEF
>A0A1F4C9A2|frc_TM_#13
VPCGPIMSTEDLA
>A0A1F4C9A2|frc_TM_#14
MYVELDHPQRGKW
>A0A1F4C9A2|frc_TM_#15
NIGMPIKLSASPAKIERSP
>A0A1F4C9A2|frc_TM_#16
AGAFSAPP
>A0A319AVE1|oxdd_TM_#01
APTGTKSN
>A0A319AVE1|oxdd_TM_#02
NPPLRGSE
>A0A319AVE1|oxdd_TM_#03
IPYVPVPGQT
>A0A319AVE1|oxdd_TM_#04
GGTDPGPRN
>A0A319AVE1|oxdd_TM_#05
NSDKLAPPGTD
>A0A319AVE1|oxdd_TM_#06
GQTINAQWPMGLSHN
>A0A319AVE1|oxdd_TM_#07
SGWARQENEVVMP
>A0A319AVE1|oxdd_TM_#08
MAGVDMRLEAGAYRELHWH
>A0A319AVE1|oxdd_TM_#09
ASEWSLVLNGSCRIE
>A0A319AVE1|oxdd_TM_#10
GQTFVDDVS
>A0A319AVE1|oxdd_TM_#11
GDVWFFPPG
>A0A319AVE1|oxdd_TM_#12
PHSIQALD
>A0A319AVE1|oxdd_TM_#13
GVEFLLIFDDG
>A0A319AVE1|oxdd_TM_#14
FSEDNTFLA
>A0A319AVE1|oxdd_TM_#15
AAFDDIPEDELYIFPGTPAP
>A0A319AVE1|oxdd_TM_#16
YSYHFSEQPAHE
>A0A319AVE1|oxdd_TM_#17
QGGSVKIVDS
>A0A319AVE1|oxdd_TM_#18
NTAAALVTV
>A0A319AVE1|oxdd_TM_#19
SDEWTFFISG
>A0A319AVE1|oxdd_TM_#20
ARATLFTAPSTATTFDYRPGDVGYFP
>A0A319AVE1|oxdd_TM_#21
SNSHYIENTGDEDLVFLEVL
>A0A319AVE1|oxdd_TM_#22
LGQWIGSTPKQIV
>A0A319AVE1|oxdd_TM_#23
WTYCNGTYFFVILL
>A0A1Q7MV97|frc_TM_#01
LDMTHVQSGP
>A0A1Q7MV97|frc_TM_#02
CTQLLAWFGADVIKIERPGEGDPTRSQLRDIP
>A0A1Q7MV97|frc_TM_#03
DSLYFTMLNSNKRSITLNPKTPEGKRI
>A0A1Q7MV97|frc_TM_#04
KLIEMCDVMVENFAPGAI
>A0A1Q7MV97|frc_TM_#05
IQQINPRMIYAS
>A0A1Q7MV97|frc_TM_#06
KGFGPGPYEDCKVYENVAQC
>A0A1Q7MV97|frc_TM_#07
GGAASTTGELHGAPM
>A0A1Q7MV97|frc_TM_#08
GAQIGDSG
>A0A1Q7MV97|frc_TM_#09
GIHLVAGILAALLQREKTGRGQRVTCAMQD
>A0A1Q7MV97|frc_TM_#10
VLNLCRVKLRDQQRLAHGPLKEYPQYLNGGFNG
>A0A1Q7MV97|frc_TM_#11
VPRAGNASGGG
>A0A1Q7MV97|frc_TM_#12
MRCKGWETDQDAYIYV
>A0A1Q7MV97|frc_TM_#13
VFAEIEKWTMTMTKMEVMA
>A0A1Q7MV97|frc_TM_#14
LNPLNVPCGPILSMKEIA
>A0A1Q7MV97|frc_TM_#15
HPERGKYLTVGNPIKLSDS
>A0A1Q7MV97|frc_TM_#16
RSPLLGEHTEEI
>A0A1F4BI65|frc_TM_#01
MTMEALKGIRILDMTHVQAGPTCSQLLAWMGADVIKFENPQGDATRGQLRDVPNADSLYF
TMLNCNKRSITVNMKNAEGKQVFVELLKKCDIVMENFGPGVLDRFGFPWEKIREINPRIV
MGSIKGFGSTGPYAQFKAYENVAQAMGGAMSTTGVPDGPPFVTGAQIGDSGTGLHLAIGL
LAALRQRDRTGKGQYVEVAMMDGIMNLCRVKFRDHQRLTRGELTEFSVPTHKGMGDVPRG
GNDSGGGQLGNAVRCKPGGPNDFLYVVVQEAVWNALANRIGSDIGMPGLATDPKFAKIAD
>A0A135U953|oxdd_TM_#01
GQPIDANGKG
>A0A135U953|oxdd_TM_#02
ILVQTDETTLGGT
>A0A135U953|oxdd_TM_#03
GVVPNLKWRFSDSKTRI
>A0A135U953|oxdd_TM_#04
NGGWVREQVIQDLPQSHDIAAAQQH
>A0A135U953|oxdd_TM_#05
LNYGDIWYFPKGAAHY
>A0A135U953|oxdd_TM_#06
LLAFDEADFDKIGRTTFNIVDWLA
>A0A135U953|oxdd_TM_#07
TPRDILARNFGV
>A0A135U953|oxdd_TM_#08
NGTVATTNVTV
>A0A135U953|oxdd_TM_#09
QYLSGNSSFVYRTFEH
>A0A135U953|oxdd_TM_#10
VPGNGGEFRKIDSTNFP
>A0A135U953|oxdd_TM_#11
KTIAATFVTLKPGGLRELHWHPNAEEWLYFHKG
>A0A135U953|oxdd_TM_#12
HYIENTSDTEDLVWIELYKSDRVVDISL
>A0A135U953|oxdd_TM_#13
QWLALTPPEVVAQTLK
>A0A127JTH4|oxc_TM_#01
MSSVLDTPAATLQKIAAEPAELTDGFHLVIDALKLNGIDTIYGLPGIPITDLTRMAQAEG
MRVIAFRHEQNAGNAAAAAGFLTQKPGICLTVSAPGFLNGLTALANATVNCFPMILISGS
SEREIVDLAQGDYEEMDQLNVAKPFCKAAFRITYAHDIGIGIARAIRAAVSGRPGGVYLD
LPAKLFSQTMEALAGRNSLVKVVDPAPRQLPAPDTVKRALDVIKGAKRPLILLGKGAAYA
QADAEIRAFVEKSGIPYLPMSMAKGLLPDTHPQSAAAARSYVLQEADVVVLVGARLNWLL
>A0A371DY25|oxdd_TM_#01
MPRRATSNLVRKLLPAVLLASILATVQGAPVGTSTSAAPSPTPTVPHASDDPNTELWGPY
SDIVLQPQRGPYGAPNHGQMARQQTVADVGTVELTHISELHWHNAAEWAYVLKGTAQIST
VTAEGQNYVANVPHSIQATGDDPDGVECLLVFDNGEFNELIWLTDWLVHVPKEVLAKNFH
MSEAAFDRIPGQELYIFPGAVPSDNQQAPQSPDGTTPEPYTFDFASMKPTQYPWGTVKVA
DSRNFKVAKTIAVAEVTVLPGAMRELHWPPSDDEWTFFIEGTARITLFAASGTARTFESR
>A0A0G3EP86|frc_TM_#01
MDMKALEGVRILDMTHVQAGPTATQLLAWFGADVIKVEMPGRGDITRAQLRDVPDADSLY
FTMLNSNKRSLTLNIKAPSGKALLEDLVRQCDVIVENFGPGVLDRAGFTWERLQALNPRI
SYASIKGFGPGPYVDCKAYENVAQCMGGSASTTGFEDGPPVVTGAQIGDSGTGVHCVVGI
LAALLQREKTGRGQRIEVAMQDAVLNLCRVKLRDQQRVMRGPLREYPNEKFEDYVPRAGN
ASGGGQPGAALRCSPGGANDYVYVIIQPQGWEPLMKLCGREDLITHPDFAMPEARLKHLP
>A0A0C2JBP4|frc_TM_#01
MSKALDGVRVLDMTHVQSGPSATQILGWLGADVVKLEAPAGDVTRRQLRDLPDVDSLYFT
MLNGNKRSITLNTKSDEGRRLFLDLVKRSDVLVENFAPGALDRMGFTWETLHEANPRLIY
ASIKGFGPGAYADFKAYEVIAQAMGGSMSTTGFEEGPPTATGAQIGDSGTGMHTVAGILA
ALYQRTSTGTGQRVEVAMQDSVLNLCRVKLRDQQRLTHGPLNEYPNSDFGDEVPRSGNAS
GGGQPGWAVRTAPGGANDYVYVIIQPTGWEHITRIIGRPELASDPEWATPEARLDKLDKC
>A0A2G8BER5|oxc_TM_#01
TIYGLVGIPITDLARLAQASGIRF
>A0A2G8BER5|oxc_TM_#02
GFRHETSAGNAAAAAGFLT
>A0A2G8BER5|oxc_TM_#03
PGFLNGLVALANATTNCFPMIQISGSSER
>A0A2G8BER5|oxc_TM_#04
QRGDYEELDQL
>A0A2G8BER5|oxc_TM_#05
AARPFAKAAYRIGR
>A0A2G8BER5|oxc_TM_#06
QDIGLGVARAIR
>A0A2G8BER5|oxc_TM_#07
GRPGGVYLD
>A0A2G8BER5|oxc_TM_#08
TLWRVVDPAPRQLPAPEAVDRAVRLLAQAQRPLIVLGKGAAYA
>A0A2G8BER5|oxc_TM_#09
IPFLPMSMAKG
>A0A2G8BER5|oxc_TM_#10
MLVGARLNWLLGHGEPP
>A0A2G8BER5|oxc_TM_#11
DIEASEFDSNRPIAAPLAGDIGSV
>A0A2G8BER5|oxc_TM_#12
VNEGANALD
>A0A2G8BER5|oxc_TM_#13
GMGYAIAAAVETG
>A0A2G8BER5|oxc_TM_#14
VVAIEGDSAFGFSAMEFET
>A0A2G8BER5|oxc_TM_#15
VVVLNNGGVYRGDE
>A0A2G8BER5|oxc_TM_#16
DPAPTVLSA
>A0A317VAZ4|oxdd_TM_#01
MHIPLSSHLLLTVATVAALVGQGQGNPVPNDAYQQLLRVPASSPSVFFQEQPPFTPDHHD
PYDHKIDSVGEDREPLPWRMGDGATIMGPRNKDRERQNPDMVRPPSTDHGNMPNMRWSFA
DSHIRIEEGGWTRQTTVRELGTSKELAGVNMRLDEGVIRELHWHREAEWAYVLAGRVRVT
GLDLEGASFIDDLEEGDLWYFPSGHPHSLQGLSPNGTEFLLIFDDGNFSEESTFLLTDWM
AHTPKSVLAENFRMRPQTFKNIPTAEKYIFQGSMLAQEPERTTGGDVRITDSANFPISKT
>A0A370U456|oxdd_TM_#01
MMKLSTATLWLITAISSVVASPLADTEVEAIHAVAARTVEKRNGFTDGQPIDGKGKGAPI
LGTKHADEDKGGTNHQIDLANPDNLAAQSTDSGTVVNLKWSFSDSKTKIFNGGWTREQVV
TDLPGSHDIAGAQQHLKKGALRELHWHKVAEWGYVYAGSVLVSAVDENGHYQVDKLEVGD
IWYFPKGSAHTVQGLADENEYLLVFDDGDFDALGTTFMVDDWIAHTPKSVLAKNFGVNES
VFDTVPTPDPYIINATVSTSEPTGPESGLTGNSSYVYHHSLKDRVPVPGGGGNLTIVDSR
>C0BUX4|oxc_TM_#01
MEVAMTEEHADETMVASMR
>C0BUX4|oxc_TM_#02
PHYLARVL
>C0BUX4|oxc_TM_#03
VVGIPVTDFARIAQGMGMR
>C0BUX4|oxc_TM_#04
GMRHEEDAVNAAAADGFITGRP
>C0BUX4|oxc_TM_#05
LTVSAPGFLNGLPALLEAT
>C0BUX4|oxc_TM_#06
NGYPVIMIGGSSTRHVVDL
>C0BUX4|oxc_TM_#07
EGEYEGLDQM
>C0BUX4|oxc_TM_#08
YAKQFCKAS
>C0BUX4|oxc_TM_#09
DRIEDIPL
>C0BUX4|oxc_TM_#10
ASSGRPGAVYIDFPDDTVAQTLSQ
>C0BUX4|oxc_TM_#11
WTATDPAP
>C0BUX4|oxc_TM_#12
REFVKKTDIPFQPMSMAKGV
>C0BUX4|oxc_TM_#13
DPHSTASCRS
>C0BUX4|oxc_TM_#14
ADVVLLVGARLNWMLSFG
>C0BUX4|oxc_TM_#15
VKFIQIDI
>C0BUX4|oxc_TM_#16
HHEDLILTNEGANSLDDCRNII
>C0BUX4|oxc_TM_#17
EPRHRLDCGTWGVMGCGTGYAIGAA
>C0BUX4|oxc_TM_#18
STGKKVLY
>C0BUX4|oxc_TM_#19
GGDSAFGFDGMEVEVACRY
>Q2H5I8|oxdd_TM_#01
MRLSSSALLLAAGLSDLATAVPIQDSPRQRLLDGKPLPAKYRKATPAPNPYTPDYRDPYD
KSVDSIGEGLDPLPWRNGEGASVLGPWNRERSRQNPDLEGGWTRQTTVRELPTSVELAAV
NMRLGEGVIRELHWHKEAEWAYVLDGSVRVTALDYEGGTFVDDLQKGDLWYFPSGVPHSL
QGLSANGTEFLLIFDSGSFSEESTFLLTDWLAHTPRSVISKNFHLPPEVFAHIPPSERYI
FQGSQPGSVDDEFPKGKYVKPSTQQFTHRMLAQEPKNTTGGEVRIADTRNFNVSKTVAAA
>A0A067NAB0|oxdd_TM_#01
MISITFCLCSVFLASGVLGAPAPTVSPVSSVVLSSDSGATPTSSAVDATATVPFIDLDPN
LPVWPVGDEANDQWQPERGTLGAPLLGPTNNEIAQQNPDFFAPPSTDSGSMPNAKWPFSM
SHNRLQTGGWARQENIGVMPIATQMASVNMRLEAGAIRELHWHKTAEWAYVLKGSTQVTA
VDPQGRNFISTVQAGDLWYFPPGIPHSLQATADDPEGSEFILVFDDGNFSEDSTFLLTDW
LAHVPAEVISRNFQEPITSFAHIPAQELYIFPSAPPPDDALAPTSPQGSVPDPFSFALSK
>E6PRM5|oxc_TM_#01
MAEADQPAAD
>E6PRM5|oxc_TM_#02
TDGFHLVIDALK
>E6PRM5|oxc_TM_#03
NDIDTIFGLVGIPITDLARLAQAEGMRFIGFRHEQHAGNAAAI
>E6PRM5|oxc_TM_#04
KPGICLTVSAPGFLNGLTALANATTNCFPMILISGSSEREIVDLQQGDYEEMDQLNAAKP
>E6PRM5|oxc_TM_#05
AKAAYRVLHAEDIGI
>E6PRM5|oxc_TM_#06
VARAIRAAVSGRPGGVYLDLPAKLLAQTLDV
>E6PRM5|oxc_TM_#07
VVDAAPRQ
>E6PRM5|oxc_TM_#08
AKRPLILLGKGAAY
>E6PRM5|oxc_TM_#09
GIPYLPMSMAKGLLPD
>E6PRM5|oxc_TM_#10
QSASAARSFVL
>E6PRM5|oxc_TM_#11
ADVVVLIGARLNWLLSHGKGKTWGAP
>E6PRM5|oxc_TM_#12
PTEIDSNVAIAAPVIGDIGSCV
>E6PRM5|oxc_TM_#13
NLAKMAATL
>E6PRM5|oxc_TM_#14
NPSPMNFHSALRAIRDVLKTRPD
>A0A1A1YRB3|oxc_TM_#01
LTDGIHLVVDALKLN
>A0A1A1YRB3|oxc_TM_#02
YGVVGIPITDLARLAQASG
>A0A1A1YRB3|oxc_TM_#03
RYIGFRHESDA
>A0A1A1YRB3|oxc_TM_#04
HAAAAAGFLT
>A0A1A1YRB3|oxc_TM_#05
CLTVSAPGFLNGLV
>A0A1A1YRB3|oxc_TM_#06
LANATTNCFPMVQISGSSERHLVDLQRGDYEEMDQLAAAR
>A0A1A1YRB3|oxc_TM_#07
SGRPGGVYLDIPAAVLGEV
>A0A1A1YRB3|oxc_TM_#08
RPLIVLGKGAAYA
>A0A1A1YRB3|oxc_TM_#09
PMSMAKGLLPDDHPQSAATARS
>A0A1A1YRB3|oxc_TM_#10
ALKRADVV
>A0A1A1YRB3|oxc_TM_#11
GARLNWLLGHGD
>A0A1A1YRB3|oxc_TM_#12
DAKFIQVDI
>A0A1A1YRB3|oxc_TM_#13
EMDSNQPIA
>A0A1A1YRB3|oxc_TM_#14
AHPMKFLGALQ
>A0A1A1YRB3|oxc_TM_#15
YVVNEGANALDL
>A0A1A1YRB3|oxc_TM_#16
RNTIGMQVPRHRLDSGTWGVMGIGMGYAIAAAVE
>A0A1A1YRB3|oxc_TM_#17
PVVAIEGDSAFGFSGMELE
>A0A1A1YRB3|oxc_TM_#18
CRYNLPIVTVILNN
>A0A1A1YRB3|oxc_TM_#19
HEYMIKAFG
>A0A0N0MAD6|frc_TM_#01
LDFTHVQSGPTCTQLLAWFGADVIKVERPG
>A0A0N0MAD6|frc_TM_#02
DSLYFTMLNHNKRSITLDTK
>A0A0N0MAD6|frc_TM_#03
VENFAPGVLDRMG
>A0A0N0MAD6|frc_TM_#04
DCKVYENVAQCAGG
>A0A0N0MAD6|frc_TM_#05
ASTTGFRD
>A0A0N0MAD6|frc_TM_#06
VTGAQIGDSGTGLHLALGIVTAL
>A0A0N0MAD6|frc_TM_#07
SGLGQKVDCAMQDGVLNLCR
>A0A0N0MAD6|frc_TM_#08
KLRDQQRL
>A0A0N0MAD6|frc_TM_#09
VPRAGNDSGGGQPGRI
>A0A0N0MAD6|frc_TM_#10
ARLPRLNEIF
>A0A0N0MAD6|frc_TM_#11
KTKFEAMD
>A0A0N0MAD6|frc_TM_#12
IPCGPILSMKEIAEE
>A0A0N0MAD6|frc_TM_#13
TGTVVEVDHP
>A0A0N0MAD6|frc_TM_#14
RGKYLSVGNPIKLS
>A0A0N0MAD6|frc_TM_#15
RSPLLGEHT
>A0A225A8L7|oxdd_TM_#01
MARTGSYALGLLFALFIALANSYSVPDGNIQNLLKIPASSSKELFIGDATADNSNNNKPF
TPGHRDPYDRKVDSVGEGLQPLPFRNGDGTTILGPRNKDRERQNPDLVRPPSTDHGTVAN
MKWSFADSHMRIEEGGWTRQTTLRELPSSKELAGVNMRLDEGVIRELHWHNEAEWAYMLA
GKARVTGLDLEGGSFIDDVEEGDLWYWPAGHPHSIQGLSPNGTEFLLIFDDGNFSEESTF
LVTDWLAHTPKSVLAENFRIPPKTFESIPNSEKYIFQGSMPRSIDREKPTRFKKSKNRFT
>A0A085GUA7|oxc_TM_#01
MENNSAMTDGMHIVVKALKANGVENIYGVVGIPVTDLARIAQNEGIRYIGFRHEQNAGNA
AAISGYITKKPGICLTVSAPGFLNGLVALANATTNAFPMIQISGSSDRSIVDLQQGDYEE
LDQMNIAKPFVKASYRVNKPEDIGIGIARAIRAAVSGRPGGVYLDLPASVLEAALKETDA
D
>A0A085GUA7|oxc_TM_#02
DPAPDMLPSKKSVDK
>A0A085GUA7|oxc_TM_#03
VLSEAKKPLVILGKGAAYSQSENEIKKFIE
>A0A085GUA7|oxc_TM_#04
TGIPFLPMSMAKG
>A0A085GUA7|oxc_TM_#05
LSAATARSFVLENADVVILLGARLNWLLGHGKGPHWS
>A0A085GUA7|oxc_TM_#06
KTRFIQVDIEPMEIDSNRPIEAPL
>A0A0N8GF87|frc_TM_#01
MVKALEGV
>A0A0N8GF87|frc_TM_#02
ILDFTHVQSGPTCTQLLAWFGADVIKVERPG
>A0A0N8GF87|frc_TM_#03
GDITRGQL
>A0A0N8GF87|frc_TM_#04
ADSLYFTMLNHNKRSIT
>A0A0N8GF87|frc_TM_#05
CDVMVENFAPG
>A0A0N8GF87|frc_TM_#06
ASIKGFGPGPYEDCKVYENVAQCTGGSASTTGFRDGLPLVTG
>A0A0N8GF87|frc_TM_#07
QIGDSGTGLHLALGIVTAL
>A0A0N8GF87|frc_TM_#08
QRTHTGRGQKV
>A0A0N8GF87|frc_TM_#09
VLNLCRVKLRDQQRL
>A0A0N8GF87|frc_TM_#10
EYSQFGEGI
>A0A0N8GF87|frc_TM_#11
FGDAVPRAGNDSGGGQPGRILKCKGWETDPNAYIYFITQAPVWE
>A0A0N8GF87|frc_TM_#12
ICDVIGEP
>A0A0N8GF87|frc_TM_#13
YDIPCGPILSMKELAEDESLRATGT
>A0A0N8GF87|frc_TM_#14
VEVDHPVRG
>A0A0N8GF87|frc_TM_#15
VGNPIKLSDSPTEV
>A0A0N8GF87|frc_TM_#16
RSPLLGEHTEE
>A0A0E3ZJ48|frc_TM_#01
LDFTHVQSGPTCTQLLAWFGADVIKVEKSGEGDATRGQLRD
>A0A0E3ZJ48|frc_TM_#02
PDADSLYFTMLNHNKRSITVNTKT
>A0A0E3ZJ48|frc_TM_#03
GKEILERLIKECDVLVENFAPGALDRMGF
>A0A0E3ZJ48|frc_TM_#04
WERIQELNP
>A0A0E3ZJ48|frc_TM_#05
ASVKGFGPGPYEDCKVYENVAQCAGGSASTTGFDDGPPMVTGAQIGDSGTGLHLALGIVT
ALYQRT
>A0A0E3ZJ48|frc_TM_#06
GRGQKVLAAMQDAVLNLCRVKLRDQQRLER
>A0A0E3ZJ48|frc_TM_#07
VPRAGNASGGGQPGWI
>A0A0E3ZJ48|frc_TM_#08
VQAPVWEA
>A0A0E3ZJ48|frc_TM_#09
PCGPILSMKE
>A0A0E3ZJ48|frc_TM_#10
RGKYLTVGNPIK
>A0A0E3ZJ48|frc_TM_#11
RSPLLGEHTDEIL
>A0A166WH05|oxdd_TM_#01
MFPRIALISI
>A0A166WH05|oxdd_TM_#02
LCLGAPASSSTA
>A0A166WH05|oxdd_TM_#03
NFPLWNPNSDII
>A0A166WH05|oxdd_TM_#04
IRAPAGATILGPQNVPLELENPDSLAPPS
>A0A166WH05|oxdd_TM_#05
DNGDVPNFKWPFSLSHNRLADGGWARQQN
>A0A166WH05|oxdd_TM_#06
QMPVATDLAGVNMRLKAG
>A0A166WH05|oxdd_TM_#07
EMHWHATSEWAYVLKGDLR
>A0A166WH05|oxdd_TM_#08
VYLGDVSAGDLWYFPPGQPHSIQAKNTTKDGAEFLL
>A0A166WH05|oxdd_TM_#09
FDSGSFSEDDTFLLTDWLAHVPKEVIAKNFQVDASAFDHIPS
>A0A166WH05|oxdd_TM_#10
PPPDDAESDMVIPN
>A0A166WH05|oxdd_TM_#11
PFTYALSKVNATQLSGGSLKVADSRTFKASTTICATEVTVQPGGLRELHWHPTEPEWTYF
ITGNARVT
>A0A166WH05|oxdd_TM_#12
FASQAAASTVD
>A0A2P2ET27|oxdd_TM_#01
AAKDYGGVPGQPIQ
>A0A2P2ET27|oxdd_TM_#02
ELDLQNPSNINGQPATD
>A0A2P2ET27|oxdd_TM_#03
GLVPNLKWSFSLSKTRMFHGGWIREQVI
>A0A2P2ET27|oxdd_TM_#04
DLPASHDIAGAQVHL
>A0A2P2ET27|oxdd_TM_#05
KGGIRQMHWHRVAEWGYVYAG
>A0A2P2ET27|oxdd_TM_#06
EDGQYQIDKLTPGDMYYFPKGAAHSFQG
>A0A2P2ET27|oxdd_TM_#07
EDENEVLVAFD
>A0A2P2ET27|oxdd_TM_#08
SSYTFHIRDAPEIQVPGGGGTIQIVDSKNFPISKT
>A0A2P2ET27|oxdd_TM_#09
ACAVVRLKPGALRELHWHPT
>A0A2P2ET27|oxdd_TM_#10
EEWLYFHSGNARA
>A0A2P2ET27|oxdd_TM_#11
RTFDFTAGDTGVFPDN
>A0A2P2ET27|oxdd_TM_#12
LVYLELYKADRVAD
>A0A2P2ET27|oxdd_TM_#13
SLSQWLALTPHDIAAAAINVPI
>A0A1L9R961|oxdd_TM_#01
MKPQLLQALSLLLIPSVYGAPASRSNEGNPPLRGPQSLIGYSESNTITDKSTDEGIKYTL
VPGQKDDADDGIYFDFETADNPQLIRGSTGGTDPGPRNEYYDRINSDKLAPPGTDEGQTI
NAQWPMGLSHNRLGKDGSGWARQENTVVMPDATRMAGVDMRLEAGGYRELHWHVAAEWSL
VLNGSCRIQAVNENGETFVDDVSEGDVWFFPPGIPHSIQALDTGVEFLLVFDDGSFSEDN
TFLASEVFAHQPKEVLAKDLGVPVAAFDDIPEDELYIFPGTPAPKDIQEQNVTTSSGQIK
>A0A179GNN7|oxdd_TM_#01
MKVSALLLSCAVGSAIAAPQLQARAEDKFTEGQPISKTGKGGPINGGTNHQLDLQNPDNL
GRQSTDNGVVPNLKWSFSDSKTRILKGGWVREQVIQDLPQSHDISGAQQHLKKGAIRELH
WHRVAEWGIVYAGKVKLSVVDENGVYQVEELNYGDIWYFPKGTAHTIQGLADENEYLLVF
DDGDFDKVGTTFNIDDWIAHTPKSVLAKNFGVDESVFDDVPSPNPYIINATVSTRNVTET
PSTPVARGNSSFVYRTLQHKPEKIGGDGGEFHKIDSTNFPISKTIAATFVTLKPGGLREL
>C5FGK1|oxdd_TM_#01
MKFGSTLVAAIAAVAGAAAKDYGGVPGQPIQKSGKGAVISGGTNPQLDLQNPSNINGQPT
SDNGLVQNLKWSFSLSKTRMFYGGWIREQVIQDLPASHDIAGAQVHLTKGGIRQMHWHRV
AEWGYVYAGAILVFAVSEDGRYQIDKLTPGDIYYFPKGAAHSFQGLEDENEVLVAFDDGD
FDRHGTTFQIADWVSHTPKEVLAKNFNIPIGTFDKTDKHDFDILNSTTTTRNVTGPNGPL
MGNSSYTFHIHNALEVPIPGGGGTIQIVDSKNFPISKTIACAVVRLKPGALRELHWHPTA
>A0A1H4J1E6|oxdd_TM_#01
MSGIEDEKSSSINPSRRKFLGSSSAALAAAALVALPSGAQTRQGTRNAEHDHSANNPAQE
NKILLGENPNSNNPPPSDSGDVGPIWYSFDLVHKRIQEGGWTHQVTAREFPSSTDIAGVN
MRLTAGAYRELHWHTADEWAYMLYGNARVTVLNPDGTMFVGDVSEGDLWVFPAGYPHSIQ
GLGPDGCEFLLVFNQGLFSEDNTFLISEWVAHTPTEVLTKNFGLQEGQLEKLPISSLYIF
PGEVPKNSVAQDKAEIGGAKVASIPQYTFRMRSMEPTVKTAGGEVRIVDSRNFPVSKHIA
>A8I194|oxdd_TM_#01
MAIWASIWEARCTPVIVRLLRAILAQMGHRRIRPFAAASLRHNTAGHDRPCTGRRPPHQS
IGKEFPM
>A8I194|oxdd_TM_#02
GADIVGPRNP
>A8I194|oxdd_TM_#03
VEAQNPDILIPP
>A8I194|oxdd_TM_#04
GGIPNLKFPFAMAHNRLEDGGWAREVT
>A8I194|oxdd_TM_#05
VNMRLPPGVVRE
>A8I194|oxdd_TM_#06
HWHKEAEWAYVL
>A8I194|oxdd_TM_#07
PGDLWLAPAGFPHAIQGLEEGTEFVLVFNDGNFSENQTLLVTELFAH
>A8I194|oxdd_TM_#08
VLAKNFGVP
>A8I194|oxdd_TM_#09
EKYIFRQPVPPPLE
>A8I194|oxdd_TM_#10
VTNLAALFIDLEPGGMREIHWHPDADEIQYY
>A8I194|oxdd_TM_#11
RMTVFDAV
>A8I194|oxdd_TM_#12
NARTFDFV
>A8I194|oxdd_TM_#13
GDVGYVPKTLAHYIEN
>A8I194|oxdd_TM_#14
DVSLNNWLALTPR
>A0A1F3ZTI3|oxc_TM_#01
VRHEVSREVTDGF
>A0A1F3ZTI3|oxc_TM_#02
DTIFGLPGIPITD
>A0A1F3ZTI3|oxc_TM_#03
EGMRVISFRHEQNAGNAAA
>A0A1F3ZTI3|oxc_TM_#04
KPGICLTVSAPGFLNGLTAL
>A0A1F3ZTI3|oxc_TM_#05
NATTNCFPMILISGSSEREIVDLQQGDYEEMDQLA
>A0A1F3ZTI3|oxc_TM_#06
DIGVGIARAIRAA
>A0A1F3ZTI3|oxc_TM_#07
SGRPGGVYLDLPAKLF
>A0A1F3ZTI3|oxc_TM_#08
KSLIKVVDPAP
>A0A1F3ZTI3|oxc_TM_#09
LGKGAAYAQADA
>A0A1F3ZTI3|oxc_TM_#10
TGIPYLPM
>A0A1F3ZTI3|oxc_TM_#11
MAKGLLPD
>A0A1F3ZTI3|oxc_TM_#12
GARLNWLLSHGKGKTWGGK
>A0A1F3ZTI3|oxc_TM_#13
PQEADSNVR
>A0A1F3ZTI3|oxc_TM_#14
PMNFHSAL
>A0A1F3ZTI3|oxc_TM_#15
ANPDAILVNEGANALDFTRSIVDM
>A0A1F3ZTI3|oxc_TM_#16
KPRKRLDVGTWGIMGIGMGFSVAAA
>A0A1F3ZTI3|oxc_TM_#17
PVIAIEGDSAFGFSGMEVET
>A0A1F3ZTI3|oxc_TM_#18
CRYNLPVCVV
>A0A1F3ZTI3|oxc_TM_#19
MEAFGGVGVHAT
>R7S278|oxdd_TM_#01
MLRLPRTFLTLLAFATIAVAAPAVSQVASSVPSSPATSTAANLSLSAPAVGSSSAVSTAD
VSASDGASTTSAVPAVTQTVAPASDNPNTIMWTPDDPPSGADATEPYQPIRGSLGSNIIG
PQNVPMQQQNADLLAPPTTDHGTVANFKWPFSLSHNRIQTGGWARQQNTDVLPAATEMAA
VNMRLEKGAIRELHWHKTSEWAYVLKGSTQITAVNAQGQNYMATVNAGDLWYFPPGIPHS
LQATGDDDEGTEFLLVFDDGEFSEDSTFLLTDWLAHVPKETIAKNFKTDIAAWNNLPGDQ
>A0A1G9VNA0|oxdd_TM_#01
DVGAMPDF
>A0A1G9VNA0|oxdd_TM_#02
TSGGWAKEATVH
>A0A1G9VNA0|oxdd_TM_#03
FPISKGIAGVHMFL
>A0A1G9VNA0|oxdd_TM_#04
PGASRELHWHAIAAEWAYVIDGRCQTVVLDP
>A0A1G9VNA0|oxdd_TM_#05
GASEINNYEPGDLW
>A0A1G9VNA0|oxdd_TM_#06
FPKGHGHSIQTIG
>A0A1G9VNA0|oxdd_TM_#07
KPCHFILSFDNGAFSEHGTFSITDW
>A0A1G9VNA0|oxdd_TM_#08
FPKGEAYIQAGPV
>A0A1G9VNA0|oxdd_TM_#09
ALDAPWPK
>A0A1G9VNA0|oxdd_TM_#10
STHKFRLLKD
>A0A1G9VNA0|oxdd_TM_#11
GGTFRLATVDEWP
>A0A1G9VNA0|oxdd_TM_#12
HWNVNANEWH
>A0A1G9VNA0|oxdd_TM_#13
PGDVAYIPMGFGHAIKN
>A0A1G9VNA0|oxdd_TM_#14
QTWDNGKFEEIDLD
>A0A1Z9K2M6|oxc_TM_#01
MTPTDMKQPDTDTGNLTDGFHLIIDALKLNDINTIYNVPGIPITDLGRLAQGAGMRVLSF
RHEQHAGYAASIAGYLTKKPGICLTVSAPGFLNGLTALANATTNCFPMILISGSSEREIV
DLQQGDYEEMDQLAIAKPLCKAAYRVLHAEDIGIGVARAIRAAVSGRPGGVYLDLPANLM
GQVMDAVEGEKTLVKVIDPAPASIPAPDAVDRALDVLKKAERPLIILGKGAAYAQADDVV
KAFVEKSGIPY
>A0A1Z9K2M6|oxc_TM_#02
PMSMAKGL
>A0A1Z9K2M6|oxc_TM_#03
PDTHPQSAAAARSLVLKEADVVMMVGARLNWLLSHGKGKTW
>A0A2T2N4E8|oxdd_TM_#01
MRFSPLLALGICSRAWAAPVDQQPLATPGRHAGPHGDSGPHGPSAPPYTPDHRDPYDGRI
DSTRDRLQPLPWRNGDGADMLGPRNKPRERQNPDLVRPPSTDHGNMPNMRWSFADSHIRI
EEGGWTRQTTIRELPTSKELAGVNMRLDQGVIRELHWHKEAEWAYVLEGEVRITALDVEG
GSFVDDLKKGDLWYFPSGHPHSLQGLSPNGTEFLLIFDDGNFSEDSTFLLTDWVARTPKE
VLAENFRVAPDVFRAIPDKEKYIFQGSNPDSIDKEIPKSKGYKKSKLQFTHKMLDQEPLN
>A0A0B0DW65|oxdd_TM_#01
MASVSGPKSISRSVSSPLSRSSTQTTLSKMRFTG
>A0A0B0DW65|oxdd_TM_#02
LGIALVSAVPLQDSPRQRLLDGKPLPSKYRTRSV
>A0A0B0DW65|oxdd_TM_#03
PYTPSYRDPYD
>A0A0B0DW65|oxdd_TM_#04
LDPLPFRNG
>A0A0B0DW65|oxdd_TM_#05
VLGPWNKDRSRQ
>A0A0B0DW65|oxdd_TM_#06
PDLVRPPSTDHG
>A0A0B0DW65|oxdd_TM_#07
LPSLRWSFADSHIRIEEGGWTRQTTVRELP
>A0A0B0DW65|oxdd_TM_#08
ELAGVNMRL
>A0A0B0DW65|oxdd_TM_#09
KGVIRELHWHKEAEW
>A0A0B0DW65|oxdd_TM_#10
VRVTALDYEGGNFIDDLEKGDLWYFPSGIPHSLQGLGDNGTEFLLIFDDGSFSEESTFL
>A0A0B0DW65|oxdd_TM_#11
TDWLAHTPKSVI
>A0A0B0DW65|oxdd_TM_#12
KNFHLAPE
>A0A0B0DW65|oxdd_TM_#13
FAHLPEKEKYIFQGSQPGSIDQERP
>A0A0B0DW65|oxdd_TM_#14
QFTHKMLAQDPK
>A0A0B0DW65|oxdd_TM_#15
VRITDSKNF
>A0A0B0DW65|oxdd_TM_#16
SKTVAAAH
>A0A375YD27|oxc_TM_#01
MTDGAHLVVDAL
>A0A375YD27|oxc_TM_#02
IYGVVGIPITDVARLAQASGIRFLGFRHESAAGHAAAAAGFLTGRPGVCMTVSGPGFLNG
LVALANATTNCFPMIQIAGSGDRAVVDLGRGDYEELDQYAVARSLAKAAYRVDR
>A0A375YD27|oxc_TM_#03
ADIGLAVARAIRTATSGRPGGVYLDIPAAVLAEVVDD
>A0A375YD27|oxc_TM_#04
QLPAPDAV
>A0A375YD27|oxc_TM_#05
RAVTLLAGARRPLIVLGKGAAYARADDAIRRFVET
>A0A375YD27|oxc_TM_#06
LPMSMAKGLLPDDHPQSVAAARSLAMRQADVVMLVGARLNWLLGHGEAPQWNPDAQFIQV
EIDP
>A0A375YD27|oxc_TM_#07
ELDSNQPIAAPLLGD
>A0A375YD27|oxc_TM_#08
GSVMDALNRHPATPG
>A0A167N4X9|oxdd_TM_#01
MRAASVLLGLAASAIAAPSPSVESRDNGGDQFTLGQPISKDGKGGRILGGTNKELDLQNP
DNLGQQSTDAGIVPNLKWSFSDSKTRILKGGWVREQVVTDLPSSHDIAGAQQHLKKGAIR
ELHWHKVAEWGIIYNGRITVSAVDENGVYQATEIGYGDVWYFPPGVAHTVQDRVCLPHLT
AAPFPLTLPTPKDILAKNFGVPESTFKDIPAANPYIFNAPVATKNVTGAVTPQATGDASF
VYRTLQHPPEKIGGTGGTFYKIDSTNFPISKEIAATFVTLKPGGLRELHWHPNAEEWLYF
>C2PSC0|oxdd_TM_#01
PQPIRSDGAG
>C2PSC0|oxdd_TM_#02
QNPNMLVPPITDAGLVPNLKFSFSDTSM
>C2PSC0|oxdd_TM_#03
GGWSREIT
>C2PSC0|oxdd_TM_#04
AGVNMSLTAGG
>C2PSC0|oxdd_TM_#05
GRNFIADVGPGDLWYFPPGIPHSIQGLEHCEFLL
>C2PSC0|oxdd_TM_#06
ISDWFAHTPK
>C2PSC0|oxdd_TM_#07
VLSANFGVPES
>C2PSC0|oxdd_TM_#08
YIYQGEVPGSLESQE
>C2PSC0|oxdd_TM_#09
PLTFKHELLKQ
>C2PSC0|oxdd_TM_#10
GGSVRIVDS
>C2PSC0|oxdd_TM_#11
NFPISKTIAAALVE
>C2PSC0|oxdd_TM_#12
MRELHWHPNNDEWQYYLTG
>C2PSC0|oxdd_TM_#13
ARTFDYRAGDVGYVPFATGHYIQNTG
>C2PSC0|oxdd_TM_#14
ETLWFLEMF
>C2PSC0|oxdd_TM_#15
RFEDVSLNQWMALTP
>C2PSC0|oxdd_TM_#16
PVVKYPGFSY
>A0A1A1YDP3|frc_TM_#01
GVRVLDMTHVQSGPSCTQ
>A0A1A1YDP3|frc_TM_#02
LAWLGADVVK
>A0A1A1YDP3|frc_TM_#03
GDVTRKQLRD
>A0A1A1YDP3|frc_TM_#04
DSLYFTMLNCNKRSITLNMK
>A0A1A1YDP3|frc_TM_#05
LLPRFDILAENFGPGAIERMGFGW
>A0A1A1YDP3|frc_TM_#06
RINPRLIFASIKGFGDGPYTH
>A0A1A1YDP3|frc_TM_#07
KAYEVIAQAMGGSM
>A0A1A1YDP3|frc_TM_#08
ATGAQIGDSGTG
>A0A1A1YDP3|frc_TM_#09
VAGILAALYQRE
>A0A1A1YDP3|frc_TM_#10
GRGQRVTVAMQHAVLNLCRVKLRDHQRL
>A0A1A1YDP3|frc_TM_#11
CVPRSGNASGGGQPGWAVKCAPGG
>A0A1A1YDP3|frc_TM_#12
NDYIYVVVQPVGW
>A0A1A1YDP3|frc_TM_#13
TDPEWSTPQARL
>A0A1A1YDP3|frc_TM_#14
KLDKMFQL
>A0A1A1YDP3|frc_TM_#15
IPCGPILST
>A0A1A1YDP3|frc_TM_#16
TVGCPIKLSDSPV
>A0A1A1YDP3|frc_TM_#17
RSPLLGEHN
>A0A1N6HEC6|oxdd_TM_#01
MSDPQRREFLVAAAGIASLATLSG
>A0A1N6HEC6|oxdd_TM_#02
AGDPSFMNNVPDPVLS
>A0A1N6HEC6|oxdd_TM_#03
KDLPTFKFALEKSEGKVIG
>A0A1N6HEC6|oxdd_TM_#04
QLPISKGIAGVSMRLEPGAMRELHWHATAAEWAFVIEGRVRTTVIDP
>A0A1N6HEC6|oxdd_TM_#05
PGDVWYFPRGHGHMLQCLGDKPC
>A0A1N6HEC6|oxdd_TM_#06
FILIFDNGYFSEFGTFSITDW
>A0A1N6HEC6|oxdd_TM_#07
EVYFARGK
>A0A1N6HEC6|oxdd_TM_#08
LPPETHKYRLLAQPP
>A0A1N6HEC6|oxdd_TM_#09
GGREWRVDSSRFPIAKTITGV
>A0A1N6HEC6|oxdd_TM_#10
LRTLHWHP
>A0A1N6HEC6|oxdd_TM_#11
ADEWQYVIDG
>A0A1N6HEC6|oxdd_TM_#12
VSVTLFGSHGR
>A0A1N6HEC6|oxdd_TM_#13
QGDVGYIPQGYGHSIEN
>A0A1N6HEC6|oxdd_TM_#14
KPARILIGFNTGIYE
>A0A1N6HEC6|oxdd_TM_#15
IDLSQWIA
>A0A0D2BIJ8|oxdd_TM_#01
LQPLPWRNG
>A0A0D2BIJ8|oxdd_TM_#02
GATMMGPRNKDRERQNPDMLRPPSTDHGSLPNMRWSFADSHIRIEEGGWTRQTTVRELGS
SVEIAGVNMRLD
>A0A0D2BIJ8|oxdd_TM_#03
GVIRELHWHKQAEWAYVLEG
>A0A0D2BIJ8|oxdd_TM_#04
VRVTALDTEGGQFIDDLQKGDLWYFPSGHPHSLQGLSPNGTEFLLVFDDG
>A0A0D2BIJ8|oxdd_TM_#05
FDEESTFLLTDWL
>A0A0D2BIJ8|oxdd_TM_#06
LQFTHKMLDQEPLNTTGGLVRITDSTNFPISKTIAAAHLDI
>A0A0D2BIJ8|oxdd_TM_#07
MREMHWHPNADEWSFFI
>A0A0D2BIJ8|oxdd_TM_#08
FAADGTARTF
>A0A0D2BIJ8|oxdd_TM_#09
VAGDVGVIPRNMGHFIENLSD
>A0A0D2BIJ8|oxdd_TM_#10
EPVEVLEIFKA
>A0A0D2BIJ8|oxdd_TM_#11
KFQDFSLFQWMGETP
>A0A0D2BIJ8|oxdd_TM_#12
RMVADHIFADDP
>A0A1I3W698|oxdd_TM_#01
MARVSRRSMLSAAGTVAATVAAAKAASFGNPDEPPQGALNTKGNPASLTDPGPQNPALGA
QFPSAQSPPPTDVSDMPMFWASFNNAPKRIQNGGWARQVTQADFAIAETISGVDMKLTAG
GIREMHWHLAAEWGFVTSGACRVTILDEMGRAQVADVKQGDIWYFPAGLPHSLQGLGPDG
CEFLLCFDDGKATEYNTLLITEWLAHTPPQILAENFGVPAETFAKIPLHQLYIFQGELPG
PLAVDQAAVKGKLGFPPNSFTFSLGSMPPTRQTRGGEVRIADSGNFLVSKTIAAAMVTLR
>A0A2R7KJ83|oxdd_TM_#01
MENGTLSFKYQLEKKEPRSGPGGITRGASVHEFPVSTGIAGVSMRLEPGAMRELHWHANA
AEWAYVLTGHCRTTIIHPDGSSYIDTFGPGDTWYFPKGYGHSIQGIGPGECHFILIFDNG
DFSEDHTFSITDFIRSVPREIAAQNLGISLEEVDQLPKKEVYFAQGEVPDDASVFSAQRS
VPELTSRHRYPLDAQQPRRVPGGGTQKLVTSAEFPISTTMSGSIIELQPGALREMHWHPN
ADEWQYYISGRAEMTVFLAEGKAVTEQFESGDVGYVPMGAGHYIKNTGVEVCRVLIGFNS
>A0A0R1UI57|oxc_TM_#01
MEVNIMAENEMKSGAELLIDALQTNGLENMYGLVGIPVTDFARLAQLKGMKYFGFRREDA
AVDAAAIAGYLTQKPGVALTVSAPGFLNGLTALAQATKNCFPLIMISGSSERHIIDLDQG
DYEGLDQYNVAKPFCKKAYRVDRAEDMGLAVARAIRTAVSGRPGGVYLDLPADTIGQLVS
PDAVQPAIYPLVDPDPAQLPSSNAITRAVDVIKGAKKPLLILGKGAAYAQAEKQLQALVQ
QTDLPFLPMSMAKGLIPDGEAHSAAAARSLALKEADVVILVGARLNWMLSHGAAPTFNAD
>A0A1R1AXQ8|oxdd_TM_#01
DGAGGPDYGPRDVMRD
>A0A1R1AXQ8|oxdd_TM_#02
SFSDTHMQLNHGGWSREIT
>A0A1R1AXQ8|oxdd_TM_#03
ATTLAGVNMSLTPGG
>A0A1R1AXQ8|oxdd_TM_#04
RELHWHQQAEW
>A0A1R1AXQ8|oxdd_TM_#05
GRNFIADVG
>A0A1R1AXQ8|oxdd_TM_#06
GDLWYFPAGLPHSIQGLE
>A0A1R1AXQ8|oxdd_TM_#07
GCEFLLVFD
>A0A1R1AXQ8|oxdd_TM_#08
GHFSDLNTLSI
>A0A1R1AXQ8|oxdd_TM_#09
DWFAHTPK
>A0A1R1AXQ8|oxdd_TM_#10
AAALVEIKPG
>A0A1R1AXQ8|oxdd_TM_#11
MRELHWHPNQDEWQYYL
>A0A1R1AXQ8|oxdd_TM_#12
GQGRMTVFAG
>A0A1R1AXQ8|oxdd_TM_#13
ARTFDYRAGDVGYVP
>A0A1R1AXQ8|oxdd_TM_#14
AFGHYIQNTG
>A0A1R1AXQ8|oxdd_TM_#15
SLNQWMALTPR
>A0A0A1SX28|oxdd_TM_#01
MKFSTHLLVAGAALTAALPHQDSVVRRMQKGLQIPEHWGSQKPYTPGFRDPYDNAVDPIQ
SKLDPKPWRNGKGASILGPYNPERSRQSPDMIRPPSTDHGDVENMRWSFTDSHTRIEEGG
WTRQTTLRELPSSVELAGVNMRLDKGVIRELHWHKEAEWAYVISGEVRVTALDYDGGNFI
DDLKEGDLWYFPSGVPHSLQGLGENGTEFLLIFDSGKFSEESTFVLTDWLAHTPKSVLAD
NFHLAPEVFAHLPKSDKYIFQGSMPGSIEQEAPSGKNVKKSKFNFTHRMLDQTPKKTTGG
>A0A2V1J0Z5|frc_TM_#01
MNTAPLQGIKV
>A0A2V1J0Z5|frc_TM_#02
VQSGPSCTQ
>A0A2V1J0Z5|frc_TM_#03
PSYYFLQLNSDKKSL
>A0A2V1J0Z5|frc_TM_#04
ENLHPGAMDKLGF
>A0A2V1J0Z5|frc_TM_#05
LKAYEPVAQVTAGAASTTGW
>A0A2V1J0Z5|frc_TM_#06
PTQSGAALGDSNTGMH
>A0A2V1J0Z5|frc_TM_#07
QREKTGEG
>A0A2V1J0Z5|frc_TM_#08
VYQSMHNACLNLCRIKTRDQLTLD
>A0A2V1J0Z5|frc_TM_#09
GYLTQFPQYP
>A0A2V1J0Z5|frc_TM_#10
VPRSGNQEGSGVLGWTYKCK
>A0A2V1J0Z5|frc_TM_#11
GFEDWLTNPDFNTADARD
>A0A2V1J0Z5|frc_TM_#12
LYDGNTLVKINQGGK
>A0A1Y2IL96|oxdd_TM_#01
MFARLSHLLLAGLALVSAASASPSADEELRAFYAREGAAVKPVNFARRSAASSETRHLRP
SYDDVLVDRRSKRDSITPPDVGQIADFGGQDPQPIRNGNGDTFLANSNHEIDMQNVDNVA
APPTDAGTVPNLKWSMSLSHTRLLKGGWVREQTITDLPTSKDLAAAELRLSANAYRELHW
HRVAEWGYILNGTGRITAIDDTGRSYTSDIKGPLNGSDPDIYYFPPGVPHSIQALDQGLE
ILLIFTDGNFDASGTTFMLSDWLAHTPLEVVAQNFGVNTSVLSGIPQKDPYILESTVPPA
>A0A143H9B7|oxdd_TM_#01
MTLNKQNENTKPQPMNGERGGEIWGAQNPEIDRQNPDILVPPTTDKGTMPNLKFPYALSH
MRVEYGGWSREVTVREMPASTTIAGVNMHLEPGGVRELHWHKEGEWSYMIKGKARITAIS
PDGREFVDDVEEGDLWYFPRGVPHSIKGLSEGAEFLLAFDDGSFSENSTFSITDWFAHTP
KDVLAANFGVSEEEFDNIPSGEVYMYQGKVPGPIAQDLPEDANEFVKNPYSFKLHDVEPI
VTNGGKVWISDSNNFPASTTVAAALVELEPGAVRELHWHPNNDEWQYYLEGQGRMTVFAS
>A0A060SMB0|oxdd_TM_#01
MLNFSKAILCAVVLAKYAAAAPAGVSSSVASSATAPVSIAPSSAFASASSAVSSAFASPS
SSSADNVLRHTSSTAPSTTSSAAPEWETVAPASDDPNGILWTEGSTSDPEGIRGSLGATV
IGPQNVPIALQNPDLLAPPTTDSGSVQNAKWPFALSHNRLQTGGWARQQNVDVMPIAKSM
AGVNMRLEPGAIRELHWHKTAEWSYVIKGSVQVTAINSDGQNYLGTAVRTYPALPAQEVR
SQSPEHIKSAGDLWYFPPGIPHSLQATDDDPDGTEFLLVFDDGAFSEDATFLLTDWLAHV
>A0A094EKB2|oxdd_TM_#01
RRHSIIFQYPNFNSTLPPPWSSADHRIRSASG
>A0A094EKB2|oxdd_TM_#02
PSDGKLKGGPILDNTTNAPQGGTNHA
>A0A094EKB2|oxdd_TM_#03
DLQNPDNLGRQSTD
>A0A094EKB2|oxdd_TM_#04
VKSLKWSFSEG
>A0A094EKB2|oxdd_TM_#05
TNIYNGGWIREQVITDLPQSHDIA
>A0A094EKB2|oxdd_TM_#06
RELHWHTTAEWGYVYAGR
>A0A094EKB2|oxdd_TM_#07
GNYTVDTLKEGDIWYFPKG
>A0A094EKB2|oxdd_TM_#08
NEALVAFDNGDFDA
>A0A094EKB2|oxdd_TM_#09
GTTFMVDDWI
>A0A094EKB2|oxdd_TM_#10
HTPRDILA
>A0A094EKB2|oxdd_TM_#11
ASVPIPGGGG
>A0A094EKB2|oxdd_TM_#12
NFPISTTIAAAI
>A0A094EKB2|oxdd_TM_#13
TLKPGALRELHWHPNAEEWLYFHKGTAQAT
>A0A094EKB2|oxdd_TM_#14
GGGNSRTIDLVAGDVAVFPDNSGHYVLNTSPTE
>A0A094EKB2|oxdd_TM_#15
LVWIELYKSERVADISLTQWLALTPPDIVASTL
>A0A2P5I3N8|oxdd_TM_#01
MLLPQLLV
>A0A2P5I3N8|oxdd_TM_#02
DSPQQRLQAGLELP
>A0A2P5I3N8|oxdd_TM_#03
LTSKKTSKQNPYTPDFRDPYD
>A0A2P5I3N8|oxdd_TM_#04
KVDPVKDD
>A0A2P5I3N8|oxdd_TM_#05
DPLPWRNGLGASVLGPWNPERSRQ
>A0A2P5I3N8|oxdd_TM_#06
PDLVRPPSTDHGNMANMRWSFADSHVRIEEGGWTRQTTVRELPTSSELASVNMRLGEGVI
RELHWHKEAEWAYILDGSVRVTALDYEGGNFIEDLEKGDLWYFPSGVPHSLQGLS
>A0A2P5I3N8|oxdd_TM_#07
NGTEFLLVFDDGRFSEESTFILTDWLAHTPKSVIAENFHLAPEVFAHLPEGEKYIFQGSN
PGSID
>A0A2P5I3N8|oxdd_TM_#08
ERPTGKNIKKSKYNFAHKMLAQEPIITSGGEVRITDSKNFPISTT
>A0A1L9T2L3|oxdd_TM_#01
MKSTLAFAVLALLT
>A0A1L9T2L3|oxdd_TM_#02
AQGAPTLPKRQ
>A0A1L9T2L3|oxdd_TM_#03
QDLLGYSPDNKIPDSS
>A0A1L9T2L3|oxdd_TM_#04
EDLGVYLDFSKTENPQPIRGSLGGTDPGPRN
>A0A1L9T2L3|oxdd_TM_#05
IDRQNSDKLAPPGTDHGQTINANWPMSLSKAKLGLD
>A0A1L9T2L3|oxdd_TM_#06
AGWSRQEN
>A0A1L9T2L3|oxdd_TM_#07
VVMPDATKMAGVDMRLEENAYRELHWHLAGEWSLVLNGSCRIQAVNEDGQTFIDDVTEGD
VWFFPPGVPHSIQALEGGVEFLLVFDDGSFSEDNTFLASEIFAHNPKSVLSKNFDLP
>A0A1L9T2L3|oxdd_TM_#08
IPDGELFIFPGTPAPENIA
>A0A1L9T2L3|oxdd_TM_#09
QNVSTAAGPVPLAESYSYHFSEQPAHNVAGGSVKIVDPQTFPIA
>A0A1N6IVP6|oxdd_TM_#01
MNMTDLSRRK
>A0A1N6IVP6|oxdd_TM_#02
LVGAAASAAALGVAA
>A0A1N6IVP6|oxdd_TM_#03
FGNPDRPPEG
>A0A1N6IVP6|oxdd_TM_#04
NDPGPQNP
>A0A1N6IVP6|oxdd_TM_#05
QFPSFQNPPATDINGMPLFWASFNNAH
>A0A1N6IVP6|oxdd_TM_#06
QNGGWAREVTQDDFAISEDISGVNMRL
>A0A1N6IVP6|oxdd_TM_#07
REMHWHQQAEWAIMLDGKCRIT
>A0A1N6IVP6|oxdd_TM_#08
LDEQGRPQVADVKTGDLWYFPPGLPHSLQGLGPTGAEFLLAFDNG
>A0A1N6IVP6|oxdd_TM_#09
ASEFNTLLLTDWIAHTPP
>A0A1N6IVP6|oxdd_TM_#10
VLAANFNV
>A0A1N6IVP6|oxdd_TM_#11
ADAFKNIPVDNLWIFQG
>A0A1N6IVP6|oxdd_TM_#12
PGGMRELHWHPNADEWQYYIKGEARMTVFDTGPKAATADFRAGDIGYVKKSLGHYVQNTG
>A0A1N6IVP6|oxdd_TM_#13
FLEIFKADHFAEVSLSDWLTHTP
>A0A1Y2WBV1|oxdd_TM_#01
LSNSGLAVPV
>A0A1Y2WBV1|oxdd_TM_#02
DSPRQYLL
>A0A1Y2WBV1|oxdd_TM_#03
GLDLPPKYSKKPKSPY
>A0A1Y2WBV1|oxdd_TM_#04
PDYRDPYD
>A0A1Y2WBV1|oxdd_TM_#05
GEKLDPLPYRNGLGASVLGPWNRERSRQ
>A0A1Y2WBV1|oxdd_TM_#06
PDLVRPPSTDHGN
>A0A1Y2WBV1|oxdd_TM_#07
RWSFADSHVRIEEGGWTRQTTVRELG
>A0A1Y2WBV1|oxdd_TM_#08
GVIRELHWHKEAEWAFVLDGEVRVTAIDYEGGNF
>A0A1Y2WBV1|oxdd_TM_#09
GDLWYFPSGVPHSLQGL
>A0A1Y2WBV1|oxdd_TM_#10
ENGTEFLLIFDDGNFSEESTF
>A0A1Y2WBV1|oxdd_TM_#11
SDWLAHTPKSVI
>A0A1Y2WBV1|oxdd_TM_#12
EKPTGKGVKKSKYNF
>A0A1Y2WBV1|oxdd_TM_#13
HRMLDQEPH
>A0A1Y2WBV1|oxdd_TM_#14
ISKTVAAAHV
>A0A1Y2WBV1|oxdd_TM_#15
PGALREMHWHPNADEW
>A0A1Y2WBV1|oxdd_TM_#16
FFIKGRAR
>A0A1Y2WBV1|oxdd_TM_#17
EGTARTFDYV
>A0A1Y2WBV1|oxdd_TM_#18
EMLEVFRAD
>A0A1Y2WBV1|oxdd_TM_#19
DFSLFQWLGETPKKMVVDHLFKDDPENGE
>A0A0R0LLQ9|frc_TM_#01
MENALSGIRILDMTHVQAGPTSSQLLAWLGADVIKFEPP
>A0A0R0LLQ9|frc_TM_#02
GDITRGQLRDIPDADSLYFTMLNCNKRSITVNMKNPSGKEVFVELLKQCDV
>A0A0R0LLQ9|frc_TM_#03
MENFGPGVLDRFGFTWE
>A0A0R0LLQ9|frc_TM_#04
IIMASIKGFGSAGPYSEFKAYENVAQAMGG
>A0A0R0LLQ9|frc_TM_#05
MSTTGFDDGPPLVTGAQIGDSGTGLHLAIGILAALQ
>A0A0R0LLQ9|frc_TM_#06
TGKGQYVEVAMMDSVMNLCRVKFRDHQRLSHG
>A0A0R0LLQ9|frc_TM_#07
LPEYSVDT
>A0A0R0LLQ9|frc_TM_#08
PRSGNDSGGGQLGNAI
>A0A0R0LLQ9|frc_TM_#09
CKPGGPND
>A0A0R0LLQ9|frc_TM_#10
IYVVVQEAVWENLAKKIGG
>A0A0R0LLQ9|frc_TM_#11
QNIMWQLITDYASQYTKREFMAILN
>A0A0R0LLQ9|frc_TM_#12
IDVPCGPIMSTEDLA
>M2R951|oxdd_TM_#01
MTFQTRLLLFAVLFALIRPLFASPIDDPQIRDFLSRELAEGSYVKPLGPLARRAAAGHDP
RHLRPDDYLPSEYKRYDPFTKRDSIAPPDIGQEANFNGNDPEPERNGLGASFLANSNHEI
DEQNLDNVAGPTSDQGSVVNLKWSMSLSKTRLLKGGCVREQTITDLPPSKDIAAAEIRLA
PNAYRELHWHRVAEWGYMLGGHGRIATVDQNGKNYISDIKGPTNGSDPDIYYFPPGVPHS
IQALDDGLELLLIFTDGNFDETGTTFMLSDWLARTPLDIVSQNFGVNISMLQNIPQQDPY
>A0A1Y3PI41|oxdd_TM_#01
PIRDDGAG
>A0A1Y3PI41|oxdd_TM_#02
IPNLKFSFSDT
>A0A1Y3PI41|oxdd_TM_#03
MQLNHGGWSR
>A0A1Y3PI41|oxdd_TM_#04
LPIATTLA
>A0A1Y3PI41|oxdd_TM_#05
LTPGGVRELHWH
>A0A1Y3PI41|oxdd_TM_#06
GIPHSIQGL
>A0A1Y3PI41|oxdd_TM_#07
EGCEFLLVFDDG
>A0A1Y3PI41|oxdd_TM_#08
VRIVDSTNFP
>A0A1Y3PI41|oxdd_TM_#09
MREMHWHPNNDEWQYYL
>A0A1Y3PI41|oxdd_TM_#10
RMTVFAANG
>A0A1Y3PI41|oxdd_TM_#11
ARTFNYRAGDVGYVPFA
>A0A1Y3PI41|oxdd_TM_#12
GHYIQNTG
>A0A1Y3PI41|oxdd_TM_#13
QSLWFLEMFKS
>A0A1Y3PI41|oxdd_TM_#14
DVSLNQWMALTP
>A0A1Y3PI41|oxdd_TM_#15
LRKEKWPVVK
>A0A1R1A3R1|oxdd_TM_#01
GPRDIMRD
>A0A1R1A3R1|oxdd_TM_#02
LTAGGVRE
>A0A1R1A3R1|oxdd_TM_#03
HWHQQAEWAYMLLG
>A0A1R1A3R1|oxdd_TM_#04
EGDLWYFP
>A0A1R1A3R1|oxdd_TM_#05
GIPHSIQGLEGGCEFLLVFDDG
>A0A1R1A3R1|oxdd_TM_#06
FSDLNTLSISDWFAHTPK
>A0A1R1A3R1|oxdd_TM_#07
VLSANFGVPESAF
>A0A1R1A3R1|oxdd_TM_#08
FTHRLLAQPP
>A0A1R1A3R1|oxdd_TM_#09
KTPGGSVRIVDSS
>A0A1R1A3R1|oxdd_TM_#10
PGGMRELHWHPNNDEWQYYLAGQGRMTVFAGNG
>A0A1R1A3R1|oxdd_TM_#11
ARTFDYRAGDVGYVPFA
>A0A1R1A3R1|oxdd_TM_#12
GHYIQNTG
>A0A1R1A3R1|oxdd_TM_#13
LWFLEMFKSDRFVDVSLNQWMALTP
>A0A010RDL5|oxdd_TM_#01
PAKLYHSGSGAVQHAKRPAQVANDTQWPPIIYRLQGSELGVKGAWAAPITAVPRSIDTSP
RSLELLLLLLLLLALPHIIDSSMSSGPRPMERQITCSSFFLTSSSYTLLTTIMHLPLLLS
GAVL
>A0A010RDL5|oxdd_TM_#02
PVQDSPRQRLLDGKGLP
>A0A010RDL5|oxdd_TM_#03
PPYTPGHKDK
>A0A010RDL5|oxdd_TM_#04
GDELDPLPYRNGLGASVLGPWNEARSRQNPDLVRPP
>A0A010RDL5|oxdd_TM_#05
TDHGNLANMRWSFADSHIRIEEGGWTRQTT
>A0A010RDL5|oxdd_TM_#06
ELAGVNMRLDEGV
>A0A010RDL5|oxdd_TM_#07
RELHWHKEAEWAYVLDGS
>A0A010RDL5|oxdd_TM_#08
TAIDYEGGNFIDD
>A0A010RDL5|oxdd_TM_#09
KGDLWYFPSGVPHSLQGLGENGTEFLLIFDDG
>A0A1E3SB62|frc_TM_#01
IDFTGVQAGPACTQMLAWFGADVLKVERVT
>A0A1E3SB62|frc_TM_#02
QLRDIPGIDALYFTMLNSNKRSLA
>A0A1E3SB62|frc_TM_#03
KTPQGLEIMEKLIKDADILVENFAPGAMDRMGLSW
>A0A1E3SB62|frc_TM_#04
LNPRLIFGS
>A0A1E3SB62|frc_TM_#05
KGFNEQSPWKDLKVYENVAQCAGGAASTTGFWDGPPTVSAAALGDSNTGMHL
>A0A1E3SB62|frc_TM_#06
NLCRVKLRDQERLE
>A0A1E3SB62|frc_TM_#07
VGYLEEYPQYPNG
>A0A1E3SB62|frc_TM_#08
FGDTVPRSGNAGGGGQPGWVLKCKGW
>A0A1E3SB62|frc_TM_#09
DPNAYIYFTIQEQNWANTC
>A0A1E3SB62|frc_TM_#10
IEKWLADK
>A0A1E3SB62|frc_TM_#11
KYEAVDILR
>A0A1E3SB62|frc_TM_#12
APVLSMKEIA
>A0A1E3SB62|frc_TM_#13
LTVGSPIKFS
>A0A1E3SB62|frc_TM_#14
ITGAPLLGEHT
>A0A1E3SB62|frc_TM_#15
VLTDLGYTADQI
>E2LZW4|oxdd_TM_#01
MISVSLVLLTLAFGRLAGCAPAASSAASSAASAPASTSAVVSSSISQVASTAVSSTVPST
VSSAPAVSATVEPISTEPNAPLWGADASPDDPVIQPVRGQLGAPIMGPDNKAVDIQNPDF
LAGPTTDHGSVQEVGLGKKTVFRVNIVPNLNNLEMASVNMRLEPGAVRELHWHKTSEWAY
VLKGSTQITAVDAEGRNYIATVQPGDLWFFPPGIPHSLQATDDDPEGSEFILVFDDGAFS
EDSTFLLTEWLNHIPYEVIQKNFGVTNDAFAHIPNEELYIFPVAALPQDDASAPQSPQGT
>A0A2T7T773|oxc_TM_#01
MATVSAPGGTATADALPLTDGFHLAVDALRLNDVQVIYGVVGIPVTDLARVAQASGIRYI
GFRHESDAGHAAAAAGFLTKRPGICLTVSAPGFLNGLVALAEATTNCFPMVQISGSSERH
IVDLKQGDYEELDQLAAAKPFAKAAYRVDRVEDIGRGVARAIRTAVSGRPGGVYLDLPAA
VLGEVIDAATGAASLWRVVDPAPRQLPAPEAVDRAIELLAAAERPLVVLGKGAAYAQADQ
RTREFIETTGLPFLPMSMAKGLLPDDHPQSAAAARSLALRRADVVMLVGARLNWLLGHGE
>A0A1P8XAI4|oxc_TM_#01
MTETDGFHLVVDALKLNDVETIYGVVGIPITDLARLAQASGIRYVGFRHESTAGHAAAAA
GFLTKKPGVLLTVSGPGFLNGMVALANATVNCFPMVHIAGSSDRAIVDLQRGDYEELDQM
AAARQFAKASLRIDRAQDIGRGIARALRIASSGRPGGVYLDIPAAVLAETLDSGVADATV
WKINDPAPQQFPAQQRVLEAVELLAGARRPLIVLGKGAAYAQADRGIRAFVERTGIPFLP
MSMAKGLLPDGHTQSAAAARSLALAKADVVLLVGARLNWLLGHGEAPQWSPEAKFIQVDI
>A0A1C5CC73|oxc_TM_#01
MSERSTQRLTNGFNLLVDALQANGVRNMYGVVGIPVTDVARLAQARGMRYIGFRHEASAG
NAAAIAGFLTRRPGVCLTVSAPGFLNGLVSLAAATVNCFPMIQISGSSERPVVDLQQGDY
EELDQFSSAKPFAKAAYRVDRPEDIGLATARAVRATVAGRPGGVYLDIPAAVLGATLDAS
RGAESIFSPVDPAPAQPPDFASIRRALDLLQRARRPLIVLGKGAAYAQADESIRTFIEQT
GIPFLPMSMAKGLLPDGHPQSAAAARSFTIGNADVVFMVGARLNWMLRHGEPPLWNPNAK
>A0A0R1YAD8|oxc_TM_#01
MSEQVTGAELLIEALKKNDLKNVYGVVGIPVTDLARMMQRSGMRYFGFRREDSAVNAAAA
SGFLTGKPGLALTVSAPGFLNGLVALGEATKNCFPVIMISGSSERHIIDLNRGDYEGLDQ
YNIAKPFCKAAYRVDRPEDMGLAVARAIRSAVSGRPGGVYLDLPADTIGALLDENIDPE
>A0A0R1YAD8|oxc_TM_#02
TLIKEDDPAPQQRPSVEAVDKAVEVLKNAKKPLIILGKGASIAHAENEVRDFIE
>A0A0R1YAD8|oxc_TM_#03
TKIPYLPMSMAKGLLPDDHESCVAAARSLSFSDADAIMLVGARLNWMLSHGEKFN
>A0A0R1YAD8|oxc_TM_#04
AKLIQIDVDANE
>A0A1Q4UAP0|oxc_TM_#01
MSIAAPVADPPATT
>A0A1Q4UAP0|oxc_TM_#02
TDGHHVVVEALKRNGIHTIYGVVGIPVTDIARVAQADGLRYIGFRHESDAGHAAAAAGFL
TGKPGCCLTVSAPGFLNGLVALANATANCFPMVQISGSSERHIVDLQRGDYEELDQLAAA
KPFVKAAFRVNRVQDIGLGVARAIRTALSGRPGGVYLDIPAAVLGEVIDASEAAASVRTV
VDAAPAQLPSPAAVDRAVALLAGARRPLVVLGKGAAYARADTTIRSFIETTGLPYLPMSM
AKGLLPDGHPQSVAAARSLALRNADVVLLVGARLNWLLGHGEPPQW
>A0A1W6A4L6|oxdd_TM_#01
PIRDDGAGATDLGPRD
>A0A1W6A4L6|oxdd_TM_#02
ENPDMLVPP
>A0A1W6A4L6|oxdd_TM_#03
GLIPNLKFSFSDTHMQLN
>A0A1W6A4L6|oxdd_TM_#04
GGWSREVT
>A0A1W6A4L6|oxdd_TM_#05
RELPIATTLAGVNMRLTPGGVRELHWHQQ
>A0A1W6A4L6|oxdd_TM_#06
ARITVVDQ
>A0A1W6A4L6|oxdd_TM_#07
GDLWYFPPGIPHSIQGLEEGCEFLLVFDDG
>A0A1W6A4L6|oxdd_TM_#08
FSDLNTLSISDWFA
>A0A1W6A4L6|oxdd_TM_#09
TPKDVLAKNFGV
>A0A1W6A4L6|oxdd_TM_#10
QRYIFQEQVPG
>A0A1W6A4L6|oxdd_TM_#11
QKVPDPYG
>A0A1W6A4L6|oxdd_TM_#12
IAAALVEIKPGGMREMHWHPNNDEWQYYLTG
>A0A1W6A4L6|oxdd_TM_#13
RTFNYRAGDVGYVPF
>A0A1W6A4L6|oxdd_TM_#14
FGHYIENT
>A0A1W6A4L6|oxdd_TM_#15
DVSLNQWMALTP
>A0A1W6A4L6|oxdd_TM_#16
ELVQDNLHVG
>A0A1W6A4L6|oxdd_TM_#17
LRKQKWPVVK
>A0A0L0NAI6|oxdd_TM_#01
GASVLGPYNRDRSRQSPDM
>A0A0L0NAI6|oxdd_TM_#02
ANMRWSFTDSH
>A0A0L0NAI6|oxdd_TM_#03
RIEEGGWTRQTT
>A0A0L0NAI6|oxdd_TM_#04
SVELAGVNMRLD
>A0A0L0NAI6|oxdd_TM_#05
GVIRELHWHKEAEWAYVLDGEVRVTALDY
>A0A0L0NAI6|oxdd_TM_#06
GGNFIDDLKKGDLWYFPSGVPHSLQGLG
>A0A0L0NAI6|oxdd_TM_#07
DWLAHTPK
>A0A0L0NAI6|oxdd_TM_#08
VIAENFHL
>A0A0L0NAI6|oxdd_TM_#09
SKTVAAAHA
>A0A0L0NAI6|oxdd_TM_#10
ADEWSFFI
>A0A0L0NAI6|oxdd_TM_#11
GRARVTIFA
>A0A0L0NAI6|oxdd_TM_#12
PVEMLEIFR
>A0A256G859|oxdd_TM_#01
MTTHRIDAKSANDHSTKPTFGNPDLPPEGAVNANAGSLTDPGPKNPALNAQFPSFQNPPA
TDIGDMQLFWGSFNNAPKRIQNGGWARQLTQSDFAISAEISGVNMRLSAGGIREMHWHRA
AEWAIVTNGRCRITVLDTAGRAYVQDVEAGDLWYFPAGFPHSLQGLGPDGCEFVLAFDEG
DQSEYNTLLVTDWLAHT
>A0A256G859|oxdd_TM_#02
PSILAKNFGIDEDAMKSIPLNNLWIFQGREPGELSNDQEEVSSAGLPPFPFTYKLSSAKP
LKENRSGAIRMADSSIFKASTTIASAIETIKPGGVRELHWHPN
>A0A022PP07|oxdd_TM_#01
MFSRRDILKASA
>A0A022PP07|oxdd_TM_#02
KSLYKYKFT
>A0A022PP07|oxdd_TM_#03
PGGVRELHWHA
>A0A022PP07|oxdd_TM_#04
MLEGHARITIIDPEG
>A0A022PP07|oxdd_TM_#05
EVADFGPGDVWYFPKGHGHSIQAL
>A0A022PP07|oxdd_TM_#06
GHFSEFGTFSITDW
>A0A022PP07|oxdd_TM_#07
PKEVLEKSVNM
>A0A022PP07|oxdd_TM_#08
IKQGEAYIVGGAIPPKLPLP
>A0A022PP07|oxdd_TM_#09
APLTHRYEL
>A0A022PP07|oxdd_TM_#10
EFPISTTITG
>A0A022PP07|oxdd_TM_#11
RELHWHPNANEWQYYISGKGRMTVF
>A0A022PP07|oxdd_TM_#12
PTDVGYVP
>A0A022PP07|oxdd_TM_#13
GFGHYIENIG
>A0A022PP07|oxdd_TM_#14
AKTPSYLLADNF
>A0A022PP07|oxdd_TM_#15
RPKDKLVISRRR
>A0A1Q9A360|oxdd_TM_#01
VSFERLAEAAM
>A0A1Q9A360|oxdd_TM_#02
GAGGFGRN
>A0A1Q9A360|oxdd_TM_#03
VAYHDPKDVAAM
>A0A1Q9A360|oxdd_TM_#04
PKVTSGGWAKEATVHQFPISKGIAGVHMYLNPGASRELHWHAIAAEWAFVIEGECQTVVL
>A0A1Q9A360|oxdd_TM_#05
PSGASEINNFKPGDLWYF
>A0A1Q9A360|oxdd_TM_#06
GHGHAIQCIGDKPCHFILSFDNGAFSEHGTFSITDWVDLTPKDLLAKEFGIPKD
>A0A1Q9A360|oxdd_TM_#07
FPKGEVYIQ
>A0A1Q9A360|oxdd_TM_#08
ALEAPWPKESTHKF
>A0A1Q9A360|oxdd_TM_#09
GGSFRLAT
>A0A1Q9A360|oxdd_TM_#10
MSGGLMVLKPGEMR
>A0A1Q9A360|oxdd_TM_#11
LHWNVNANEWHYYLRGKGQVAMFGSGGRGKVAEF
>A0A1Q9A360|oxdd_TM_#12
PGDVAYIPMGFGHAIRN
>A0A1Q9A360|oxdd_TM_#13
DLEIVQTWD
>A0A1Q9A360|oxdd_TM_#14
FEEIDLDRWI
>A0A0Q8ZQR5|oxc_TM_#01
MNGTARTDGFHLLVAALQRNHVDTLYGVVGIPITDLARLAQASGIRYVGFRHESAAGHAA
GAAGFLTQKPGVLLTVSGPGFLNGMVALANATVNCFPMIHIAGSSDRAIVDLQRGDYEEL
DQLAAARQFAKAAFRINRAEDIGRGVARAIRVAVSGRPGGVYLDIPGSVLSEVVDAGTGR
RSLWEVVDPAPAQRPADSSVAAAVDLLASARRPLIVLGKGAAYARVEESVGAFVEQTGIP
FLPMSMAKGLLPDAHPASVAAARSLALAEADVVLLAGARLNWLLGHGEAPQWSPDAQFIQ
>A0A1Z9G8I6|frc_TM_#01
TILDFTHVQSGPTCTQL
>A0A1Z9G8I6|frc_TM_#02
AWFGANVIKIERPGGGDITRSQLRD
>A0A1Z9G8I6|frc_TM_#03
VDSLYFTMLNHNKKS
>A0A1Z9G8I6|frc_TM_#04
DVFVENFAPGT
>A0A1Z9G8I6|frc_TM_#05
KGFGPGPYE
>A0A1Z9G8I6|frc_TM_#06
CKVYENIAQCAGG
>A0A1Z9G8I6|frc_TM_#07
ASTTGFLDGPPLVTGAQIGDSGTG
>A0A1Z9G8I6|frc_TM_#08
VDVAMQDGVVNLCRVKLRDYQRL
>A0A1Z9G8I6|frc_TM_#09
GIPFTDTTPRAGNDSGGGQPGWILKCKGWE
>A0A1Z9G8I6|frc_TM_#10
YVYFITQAPVW
>A0A1Z9G8I6|frc_TM_#11
ICDPLGIPCGPILSMKEIA
>A0A1Z9G8I6|frc_TM_#12
TVGCPIKLS
>U4KYE2|oxdd_TM_#01
MHSLLLILLSLSASVIAAPAVALEARQAQPTPTRTFASTGSLLGPTTLRGYHPSLPLSTE
DTVIPIDKLDLAPGQIDDKIGALLDFSHVATPQPVRGSKGNSDPGPKQPEIDRTHPDILA
PPQSDTGDVPQLNWPMDLSHVKLGMNNAGWSRQQNLKVMPIAKEFAGVDMRLGPGAYREL
HWHTSGEWAYIIKGNARIGAINEEGQSFFDDLTEGDVWFFPPGIPHYIQGLDTGVEFLLI
FDDGNFSEDETFLVSEMFARTPTEVWSKELDLPTEAFANLPGKELFIFNGTEPPKDLNLQ
>A0A285KN49|oxdd_TM_#01
MKLENLSRRTFMAFAAG
>A0A285KN49|oxdd_TM_#02
HPRDPGPHDP
>A0A285KN49|oxdd_TM_#03
VDPPATDSGTLPNLRFSFSDAHVRKGSGGWTRQVTQRELGISTTIAGV
>A0A285KN49|oxdd_TM_#04
GGIRELHWHKEGEWAYMLYGNARITALD
>A0A285KN49|oxdd_TM_#05
GVGDLWYFPPGVPHSIQGLGPDGCEFLLAFDNGNFDEDSTFLLSDWFKHIPPEVLAKNFG
V
>A0A285KN49|oxdd_TM_#06
FSHKMLAQ
>A0A285KN49|oxdd_TM_#07
PGAMRELHWHPNNDEWQYYLEG
>A0A285KN49|oxdd_TM_#08
GRMGVFASSGQARTFDFRAGDVGYVPFAMGHYIEN
>A0A285KN49|oxdd_TM_#09
PLRFLELFKSDYYADISLNQWLASTP
>A0A285KN49|oxdd_TM_#10
LVRQHLHL
>A0A2V1BX97|oxdd_TM_#01
MPSHFGIKGANLFLALAAFQQVASGAPTGTSTAPSPTSLLGYNPANGVQFEDTDNIQFSL
LPAQTQDANIGAFLDFNGVENPQPIRGSRGGLDPGPRKTEYDVLNPDKLAPPGTDHGSVS
NAEWPLGLSHTKMGLGRAGWSREQNVDNIPAATEMAGVDMRLEAGGYRELHWHTAAEWSY
VLNGSVRIQAVTEDGQTFVDDLSAGDVWFFPAGVPHSLQALDGGVEFLLVFDDGSFSEDS
TFLATEVFARNPKSVLSKNFGGLPLSAWDNIPSGELFIFPGTPAPKDIAEQNIVGSAGVL
>A0A1L9RLQ4|oxdd_TM_#01
MKSVFLLAGLLSTAFASAIEKRSDAEPISGGKGGPILDTISQYTGGTNKAIDAQNPDGLR
TQSTDNGFVPNLKWSFSDSQTKLFPGGWSREQVIQDLPQSHDISGAQQHLKKGATRELHW
HRVAEWGFVYNGSLLLTGVDENGGFTTEKLETGDIWYFPKGVAHNVQGLEEENEYLLVFD
DGDFEKIGTTFMVDDWIAHTPKDILAKNFGVSPSVFDKVPPKFPYILNGTVSEDLKKAPE
GNLKGNSSYVYHTYKHQPEPVPGNGGVFRKIDSTNFPISKTIAATVVELEPKGLRELHWH
>T5AML3|oxdd_TM_#01
MKSTLTQWVLLLAGASLSAARPPVHQQPLGSPEPPSVGSKASGTPYTPGHRDPYDGKTDP
IRQHLDPLPWRNGKGASVLGPYNRDRSRQSPDMVRPPSTDHGSLSNMRWSFTDSHTRIEE
GGWTRQTTIRELPTSVELAGVNMRLDSGVIRELHWHKEAEWAYVLDGEVRVTAIDYDGGS
FMDDLKKGDLWYFPSGVPHSLQGLGENGTEFLLIFDDGRFSEESTFILSDWLGESSLHLS
MIIFKHLPAGEKYIFQGSRPGSIEDERPRGKHVKQSEYQFTHRMLDQAPKHTSGGQVRIT
>A0A1M5GWR8|oxdd_TM_#01
MFSRRDVLAGSAAAAAMTASAARGATFGNPDEPPQGAVNAKGPGNLADPGPQNPAIGNQF
PSAQFPPATDVGGLPMDWASFNNAPKRVQNGGWARQVTVEDFAISKEISGVDMRLTAGGI
RELHWHQAAEWAIMTYGNCRVTVLDAQGRPYAADVSAGDLWYFPAGAPHSLQGLGPDGCE
FVICFDDGHANEFNTLLVSDWFAHTPPEVLAKNFGVPAETFAKIPLHNLWIFQGTVPGDL
AADRAAISRNAAAPPHPFVFPLGSSQPVRQSSAGDIRVADSSNFNVSTTVAAALVTVKPG
>A0A0Q3WMJ7|oxdd_TM_#01
PEPMRSDG
>A0A0Q3WMJ7|oxdd_TM_#02
DQGPRNIARD
>A0A0Q3WMJ7|oxdd_TM_#03
GLLPNLKFSFSDAVMTLNHGGWSREVTVR
>A0A0Q3WMJ7|oxdd_TM_#04
LTPGGVRELHWHQQAEW
>A0A0Q3WMJ7|oxdd_TM_#05
YMLLGRARITSVD
>A0A0Q3WMJ7|oxdd_TM_#06
DIGPGDLWYFPPGIPHSIQGLEEGCEFLLVFDDG
>A0A0Q3WMJ7|oxdd_TM_#07
FSDLNTLSISDW
>A0A0Q3WMJ7|oxdd_TM_#08
AHTPRDVLSDNFGVP
>A0A0Q3WMJ7|oxdd_TM_#09
QVYIFQGEVPG
>A0A0Q3WMJ7|oxdd_TM_#10
SPYGTVPLSF
>A0A0Q3WMJ7|oxdd_TM_#11
HRLLAQKPI
>A0A0Q3WMJ7|oxdd_TM_#12
TPGGSVRIVDS
>A0A0Q3WMJ7|oxdd_TM_#13
NFPISKTIAAALVEIKPGAMRELHWHPNNDEWQYYLTGQGRMTVF
>A0A0Q3WMJ7|oxdd_TM_#14
ARTFDYRAGDVGYVPFA
>A0A0Q3WMJ7|oxdd_TM_#15
GHYIQNTG
>A0A0Q3WMJ7|oxdd_TM_#16
TLWFLEMFKSDRFVDVSLNQWMALTPHDLVSANLNVG
>A0A0Q3WMJ7|oxdd_TM_#17
ELIDALRKEKWPVV
>A0A2G8T3T5|oxc_TM_#01
DALKHNDIDTIFGLVGIPITDL
>A0A2G8T3T5|oxc_TM_#02
GMRFIGFRHEQHAGNAAAIAGY
>A0A2G8T3T5|oxc_TM_#03
TVSAPGFLNGLTALANATTNCFPMILISGSSEREIVDLQQGDYEEMDQLNAAKPY
>A0A2G8T3T5|oxc_TM_#04
ARAIRAAVSGRPGGVYLDLPAQLL
>A0A2G8T3T5|oxc_TM_#05
AKKPLILLGKGAAYAQADADIRAFVE
>A0A2G8T3T5|oxc_TM_#06
SGIPYLPMSMAKGLLPDTH
>A0A2G8T3T5|oxc_TM_#07
QSASAARS
>A0A2G8T3T5|oxc_TM_#08
VLAEADVVVL
>A0A2G8T3T5|oxc_TM_#09
GARLNWLL
>A0A2G8T3T5|oxc_TM_#10
HGKGKTWG
>A0A2G8T3T5|oxc_TM_#11
VPKQFIQIDISPTEIDSNV
>A0A2G8T3T5|oxc_TM_#12
IGDIGSCV
>A0A2G8T3T5|oxc_TM_#13
ERKDKNLTKMA
>A0A2G8T3T5|oxc_TM_#14
LKTRPDINVVNEGANTLD
>A0A2G8T3T5|oxc_TM_#15
IIDMYEPRKRFDSGTWGIMGIGMG
>A0A2G8T3T5|oxc_TM_#16
SGKPVVAIEGDSAFGFSG
>A0A2V5HZZ7|oxdd_TM_#01
NPPLRGSEDL
>A0A2V5HZZ7|oxdd_TM_#02
GYSSSNTLS
>A0A2V5HZZ7|oxdd_TM_#03
DDADLGVYL
>A0A2V5HZZ7|oxdd_TM_#04
INSDKLAPPGTDEGQTINAQWPMGLSHN
>A0A2V5HZZ7|oxdd_TM_#05
LGMNESGWARQEN
>A0A2V5HZZ7|oxdd_TM_#06
ATKMAGVDMRLEAGAYRELHWHVA
>A0A2V5HZZ7|oxdd_TM_#07
EWSLVLNGSCRIEAVNENGQTFVDDVTAGDVWFFPPGIPHSIQALDSGVEFLLVFDDG
>A0A2V5HZZ7|oxdd_TM_#08
FSEDNTFLATEVFAHQPKSVLAKNFDLPVAAFD
>A0A2V5HZZ7|oxdd_TM_#09
DELYIFPGTPAP
>A0A2V5HZZ7|oxdd_TM_#10
NISEQNVTGTAG
>A0A2V5HZZ7|oxdd_TM_#11
QSYSYHFSEQPAHEV
>A0A2V5HZZ7|oxdd_TM_#12
GGSVKIVDPLTFP
>A0A2V5HZZ7|oxdd_TM_#13
NFAAAVVTVHPGG
>A0A2V5HZZ7|oxdd_TM_#14
REIHWHPTSDEWTFFIQGQGRATLFTAPSTATTFD
>A0A2V5HZZ7|oxdd_TM_#15
RAGDVGYFPQSNSHYI
>B2II46|oxdd_TM_#01
MTDYSRRKILAAGAAGGLLAASTARSAQEGTAYPSANPAVSYPGPHDPREEALNPSALNP
LSTDHGNLGTLKFSFSEVHNRHTDAGWAREVTVRNFPASKAMAGVNMRLPKGAVRELHWH
LPAEWAYVTYGTGRITAVDGDAKRFVADVKEGDLWFFPSGIPHSIQGLGPDGCEFVLVFN
DGNFSEDSTFLISDWIAHTPTDILAKNFNLPESAFANIPHKDLWIFNAPMPGSLESDLAQ
SNRPDVPNSYKFALMDQTPIKTRSGTVRIADVNNFKASTNMSAALVEVEPGGMRELHWHP
>A0A1Y1ZA56|oxdd_TM_#01
MHLPTLLVVLLGCSALAAPFVQQQPLTGPSRHAGPRGKPFTPGHRDPYDGKIDAVGEKLQ
PLPYRNGDGASMLGPRNRARERQNPDLVRPPSTDHGNMPNMRWSFADSHIRIEEGGWTRQ
TTIRELPTSKELAGVNMRLDEGVIRELHWHIQAEWAYILEGRVRITALDLEGGSFVDDLE
KGELWYFPAGHPHSLQGLSPNGTEFLLIFDDGNFSEDSTFLLTDWLAHTPKDVIAENFRV
APEVFEAIPESEKYIFQGSSPGSIDEEIPKGKGYKRSNLQFAHKMLAQEPINATGGQVRI
>A0A329KH80|oxdd_TM_#01
MDKTTKHLPPSGHIPQPIREGGYGTIDRGPRDVMRDRQNPDMLVPPATDAGLIPNLRFSF
SDTHMQLNQGGWSREITIRDLPVATTLAGVNMCLTPGGVRELHWHQQAEWSYMLLGHARI
TAVDQNGSNFIADVGPGDLWYFPPGIPHSIQGMEDGCEFLLVFDDGHFSDLNTLSISDWF
AHTPKDVLSSNFGVPMEAFAQIPDGQVYIYQDQVPGPLDSQKVHSPYGTVPQSFTYRMLA
QPPMQLPGGSVRIVDSTVFPVSKTIAAALVEIKPGAMRELHWHPNNDEWQYYLTGQGRMT
>A0A2R5ELQ1|oxdd_TM_#01
MNDNKYQPSAPVPIPQPIRSDGAGGVDRGPRDVLRDMQNPDMLVPPKTDNGLLPNLRFSF
SDTHMQLNHGGWSREITVRELPIATTLAGVNMYLKPGGVRELHWHQQAEWSY
>A0A2R5ELQ1|oxdd_TM_#02
GDLWYFPPGIPHSIQGLEEGCEFLLVFDDGAFSDLNTLSLSDWFAHTPKEVLSANFGVPE
SEFDGIPKEQVYIYQSTVPGSVASTAIQSPNGAVPLPFAHRLLAQPSMKMPGGSVRIVDS
SVFPISKTIAAALVEIEPGGMRELHWHPNNDEWQYYLTGQGRMTVFGGEGNARTYDVRAG
DVGYVPFA
>A0A1X0T552|oxc_TM_#01
MSALAEVIETEDAPDTAPAQTDGFHLIIDALKLNGLTTIYGVPGIPITDLGRLAQAEGLR
VISFRHEQHAGNAAAIAGFLTKKPGICLTVSAPGFLNGLTALANATTNCFPMILISGSSE
REIVDLQQGDYEEMDQLAIA
>A0A1X0T552|oxc_TM_#02
PLCKAAFRVLHAEDIGIAVARAIRAALSGRPGGVYLDVPAKLLSQVVDA
>A0A1X0T552|oxc_TM_#03
RSLVKVIDPAPAQIPG
>A0A1X0T552|oxc_TM_#04
AVKRAIDVLKGAERPLIILGKGAAYAQADDDIR
>A0A1X0T552|oxc_TM_#05
LIEASGIPYLPMSMAKGLLPDTH
>A0A1X0T552|oxc_TM_#06
QCASAARSLVLKDADVVVLVGARLNWLLSHGKGKSWGPP
>A0A1L7AIR2|oxdd_TM_#01
MNSVSRRN
>A0A1L7AIR2|oxdd_TM_#02
IAGTAAAAALVPA
>A0A1L7AIR2|oxdd_TM_#03
QTPQPSRAP
>A0A1L7AIR2|oxdd_TM_#04
TGGTDPGPRD
>A0A1L7AIR2|oxdd_TM_#05
SRTRQNPDM
>A0A1L7AIR2|oxdd_TM_#06
NPPSTDHGTLPNLRFSYADAHVRQESGGWTRQVTVRELGVSQDIAGVNMRLNAGGVRELH
WHKEAEWAYMLYGSARITAIDTQGRQFVDDVGVGDLWYF
>A0A1L7AIR2|oxdd_TM_#07
GGIPHSIQGLGDDGCEFLLVFDDGHFDEDSTFLISDWFRRVP
>A0A1L7AIR2|oxdd_TM_#08
KNFGVPANLFGHTPSP
>A0A1L7AIR2|oxdd_TM_#09
ELYIFKADKPGPLAQDRL
>A0A1L7AIR2|oxdd_TM_#10
FSHRMLAQDPIRTKSGTVRITDSSVFK
>A0A1L7AIR2|oxdd_TM_#11
SKTIAAALVE
>A0A1L7AIR2|oxdd_TM_#12
EPGGLRELHWHPNTN
>A0A1L7AIR2|oxdd_TM_#13
WQYYIEGQARMGVFAASGQARTFD
>M2NLP0|oxdd_TM_#01
MHFSSVALLLPALSLAAPVRQHPLGSHHKNPYTPDYSDPYDRKVDTVGEGLQPLPFRNGK
GTTVLGPRNKAREQQDPDMVRPPSTDHGSLPSMRWSFADSHTRIEEGGWTRQTTVRELPT
SKEIAGVNMRLDEGVIRELHWHKEAEWAYVLDGSVRVTALDTEGGSFIDDLQAGDLWYFP
SGHPHSLQGLGPNGTEFLLVFDSGDFSEESTFLLTDWFAHTPRAVLSENFRVPPELLDHI
PLSEKYIFQGQVPDSIDKEKPAAFKRSKLNFTHHMLEQEPKVSSGGKVRITDSRNFPISK
>A0A2L0IFS4|oxdd_TM_#01
MAFAAGGTVALAAGSVHAHGTPVKGIGTPQKGGSDPGPHDPIREQENPDIVNPPATDSGT
LPNLRFSFSDAHVRKGSGGWTRQVTQRELGVSTTIAGVDMRLNAGGIRELHWHKEGEWAY
MLYGSARITALDSDGGWFVDDVGKGDLWYFPPGVPHSIQGLGPDGCEFLLVFDDGNFDED
STFLLSDWFKHVPPEILAKNFGVPAETFSQLPSPEAEYIFAGNTPGDLKNDAVAGAPKSR
FTFSHRMLAQQPITLKGGTVRITDTSVFPVSKTIAAALVELQPGAMRELHWHPNNDEWQY
>A0A0R1T1Q4|oxdd_TM_#01
MTDVEPIRN
>A0A0R1T1Q4|oxdd_TM_#02
DKGPRNIERDRQNPDILVPPTTDHGTLPNMRF
>A0A0R1T1Q4|oxdd_TM_#03
FSDAHQRLEEGGWTREVTNRELPASHDLAGVDMCLKPGAYRELHWHKEAEWAFMIAGNAR
VTALDE
>A0A0R1T1Q4|oxdd_TM_#04
GRSFIDDI
>A0A0R1T1Q4|oxdd_TM_#05
AGDLWDFEA
>A0A0R1T1Q4|oxdd_TM_#06
LPHSIQALDQGCEFLLVFSEPDFSENNTFLLTDWLAHTPKDV
>A0A0R1T1Q4|oxdd_TM_#07
PKQFEAGKVWIIDS
>A0A0R1T1Q4|oxdd_TM_#08
VFPAAQTISAAIVEVQPG
>A0A0R1T1Q4|oxdd_TM_#09
MRELHWHPKSEEWDYYVQG
>A0A0R1T1Q4|oxdd_TM_#10
AKVGVFNSAGLARTYNFQAGDVGVIPLVAGHYIQNIGTEPLIFIELFKNPVYSD
>A0A0R1T1Q4|oxdd_TM_#11
SLNKWLATNPTQMVADHLNLTPE
>A0A0F5XWL1|oxdd_TM_#01
MTTLSRRRFMAFAAGGTVALAAGQVHAHDN
>A0A0F5XWL1|oxdd_TM_#02
PGGRDPGPHDP
>A0A0F5XWL1|oxdd_TM_#03
TDSGTLPNLRYSFSDAHVRKGSGGWTRQVTQRELGISTTIAGVDMRLN
>A0A0F5XWL1|oxdd_TM_#04
GGIRELHWHKQAEWAYMTYGTARVTAFDT
>A0A0F5XWL1|oxdd_TM_#05
GGWFVDDIGVGDLWYFPPGVPHSIQGLGPDGCEFLLAFDDG
>A0A0F5XWL1|oxdd_TM_#06
FDEDSTFLLSDWFKHIPPEILAKNFQ
>A0A0F5XWL1|oxdd_TM_#07
KAPGGTVRITDSSNFPI
>A0A0F5XWL1|oxdd_TM_#08
VAAALVEIEPGGLRELHWHPNNDEWQYYLEGEGRMGVFASSGQARTFDYRAGDVGYVPFA
MGHYIENTGKGPLRFLELFKSDYYADISLNQWLASTPP
>A0A074WIM4|oxdd_TM_#01
RQESAVQF
>A0A074WIM4|oxdd_TM_#02
PAVVPSSA
>A0A074WIM4|oxdd_TM_#03
ADTGFYLDLS
>A0A074WIM4|oxdd_TM_#04
ENPQPIRG
>A0A074WIM4|oxdd_TM_#05
GGKSPTDPGPRN
>A0A074WIM4|oxdd_TM_#06
NAKWPLGLSHNRHG
>A0A074WIM4|oxdd_TM_#07
AKNMAGVDMHLEPYAYRELHWH
>A0A074WIM4|oxdd_TM_#08
NAVNEAGET
>A0A074WIM4|oxdd_TM_#09
GDVWFFPAG
>A0A074WIM4|oxdd_TM_#10
GVEFLLVFDEGSFSEDNTFL
>A0A074WIM4|oxdd_TM_#11
SELFARNPKSVLAKDLR
>A0A074WIM4|oxdd_TM_#12
DISALDHIPQDQLYIFNG
>A0A074WIM4|oxdd_TM_#13
TFPAAFDFAVGLFTIKPGAMRELHWHTTSDEWDFI
>A0A074WIM4|oxdd_TM_#14
SRTFDFQAGDVGYVPVVTAHYLENTGTEDL
>A0A074WIM4|oxdd_TM_#15
EVLQAPIYND
>A0A074WIM4|oxdd_TM_#16
SVAQWLGLTPKQVVKEHLGFS
>A0A074WIM4|oxdd_TM_#17
DTLNRLPKIKPFILPG
>G8NWT4|oxdd_TM_#01
MQNETVAMKEKEPVSRRSFLGSAAAAISAGAVISAPFAFAQSRSEIFKGEQDHSASNPGP
VNKAIAGQNGSSELPPDTDKGDVNPFWYSFDLSHRRVQDGGWTRQVTEKDLPSSRDLAGV
NMRLTAGGYRELHWHTANEWAFMIYGNARVTVLNPDGTIFINDVTEGDLWYFPAGFPHSI
QGLGPDGCEFLLVFDEGTFSEYQTFLISDWLAHTPPEVISKNFGLPESAVRKLPDDELYI
FQGEVPGSLEDDKKAVGGKAVESKIDYTFRMKAMKPTLENASGDVRIVDSSLFTPSKAIS
>A0A2K9FJ62|oxdd_TM_#01
MADPTVHDVPQPIRDGHGATDNGPRNTPMDIQNPNLLVPPKEDAGTLPNMKFSFSQAHMR
LDAGGWAREVTQRELPIATTLAGVNMRLKPGAIRELHWHLQSEWAYVLEGSCRISAVDQE
GRNFLEDVTAGDLWFFPRGIPHHIQALADGVEFLLVFDDGEFSENNTFQISDWFAHTPRS
VLAKNFGVAEEDFDSLPESELYMFNGPVPPALGSDRIVSPAGDVPRSFKHNLDSMTPVRT
SGGTARIVDSTNFTASTTTSAALVEIDPGAIRELHWHPSNDEWQYYVSGRGRMGVFANSG
>A0A2N5NCB9|oxdd_TM_#01
MPPVTDNGLLPNLVYSFSDAHMQLSRGGWSREVTARELPAATELAGVNMYLKPGGVRELH
WHQQAEWAFLICGSARITAVDAQGRNTIADIGQGDLWYFPPGLPHSIQGLERGAEFLLVF
DDGQFSDLNTLSVSDWAAHTPREVLAANFGVPQDTFRHLPKEQVYIYEAPVPGPIETQRV
QSPYGSVPLPFSHRLLAQAPLVSSGGTVRIADSSNFRISRKIAAALVEIKPGAMRELHWH
PNADEWQYYLSGQGRMTAFAGNGAARTYNVRAGDVGYVPLAYGHYIQNTGTDSIWFLELF
>A0A0G4PE86|oxdd_TM_#01
MHKPLMDNVELLSTTSSYKKRLVRGISGIFILVQPTIFPVPYKPLEN
>A0A0G4PE86|oxdd_TM_#02
DDPGPRNY
>A0A0G4PE86|oxdd_TM_#03
NSDKLAPP
>A0A0G4PE86|oxdd_TM_#04
TDHGQTINAQWPMG
>A0A0G4PE86|oxdd_TM_#05
NRLGIDGAGWARQENT
>A0A0G4PE86|oxdd_TM_#06
MAGVDMRL
>A0A0G4PE86|oxdd_TM_#07
PAGYRELHWHVA
>A0A0G4PE86|oxdd_TM_#08
EWSLVLNGSCRIQAVNENGETF
>A0A0G4PE86|oxdd_TM_#09
PHSIQALDDGVEFLLVFDDG
>A0A0G4PE86|oxdd_TM_#10
EVLSKNFGV
>A0A0G4PE86|oxdd_TM_#11
AFDKIPDDELYIFKGTPAP
>A0A0G4PE86|oxdd_TM_#12
VAGGSVKIVDPLTFPIASNFSAAI
>A0A0G4PE86|oxdd_TM_#13
GGMREIHWHPTSDEWTFFISGQGRATLFTAP
>A0A0G4PE86|oxdd_TM_#14
GGDVGYFPKSNSHYIENTGD
>A0A0G4PE86|oxdd_TM_#15
DLVFVEVLQAP
>A0A0G4PE86|oxdd_TM_#16
ALGQWIASTPKQI
>A0A0G4PE86|oxdd_TM_#17
GAYLPITCHDPLRL
>T5AIY8|oxdd_TM_#01
MLVAAAPQITYGGNTGPVGGVSPPIPKVTAPSGSLRGGSELQGGNSAVADVDSGDAQAAK
PELVNGQEADADLGLYLNFNGVERPQPIRGDYGSSDAGPRTFEYEKLNPDLFAPPGTDKG
AVPNAKWPLGLSHNRPGYRGRSGWARQQTTEVLPNANKMAGVDMKLAPHAYRELHWHTAG
EWALVLKGCVRVAAVNDEDQSMTDDVCEGDVWFFPPGIPHSIQAFDKGAEFLLVFDQGDF
DENGTFLVSQMFARTPREVLSKNMQADVDAFKDLPTEELYIFNGTPQPRDIREQNTTAPG
>A0A291JNW0|oxdd_TM_#01
MNKNINHNSTPHPIRGDKGATDEGPRNIERDLQNPDMIVPPATDGGTLDNMKFSYSDTHV
RIEHGGWSREVTERELPISKQVAGVNMRLTPGGVREMHWHKEAEWAFVINGDVRVTSVDQ
DGKVWIDIVHENELWYFPAGIPHALKGMENGAEFILVFDNGSFSENSTFSITDWFSSTPN
DVLASNFGVSSETFEDFPQGEAYIYQGELPSK
>A0A291JNW0|oxdd_TM_#02
ILNKVEKSPNPFTFKLKDVESVKTSGGEVWIADSNNFKASKTVAGALVEVEPGGIREMHW
HPNASEWQYYIQGEAKMTVFAAESHART
>A0A2E3YJZ2|oxc_TM_#01
SVPAEKLSE
>A0A2E3YJZ2|oxc_TM_#02
VETIYGVPGIPITDFGRMAQA
>A0A2E3YJZ2|oxc_TM_#03
AGNAAAIAGYLTK
>A0A2E3YJZ2|oxc_TM_#04
PGICLTVSAPGFLNGLTALANATTNCFPMILISGSSEREIVDLQQGDYEEMDQLAIAKPL
CKAAFR
>A0A2E3YJZ2|oxc_TM_#05
ARAIRAAVSGRPGGVYLDLPAKLFGQVMDAE
>A0A2E3YJZ2|oxc_TM_#06
DPAPAQIPA
>A0A2E3YJZ2|oxc_TM_#07
ILGKGAAYA
>A0A2E3YJZ2|oxc_TM_#08
GIPFLPMSMAKGILPDTHPQC
>A0A2E3YJZ2|oxc_TM_#09
GAARSLVLKESDVVMLIGARLNWLLSQGKGKPWGG
>A0A2E3YJZ2|oxc_TM_#10
EMDSNVEI
>A0A2E3YJZ2|oxc_TM_#11
APLVGDIGSC
>A0A2E3YJZ2|oxc_TM_#12
NFPMDFHGALG
>A0A2E3YJZ2|oxc_TM_#13
RTVIKERPDAILVNEGANTLDLARGIIDMY
>A0A2E3YJZ2|oxc_TM_#14
PRKRLDVGTWGVMGIGMGF
>A0A2E3YJZ2|oxc_TM_#15
EGDSAFGF
>A0A0S9DNF3|oxdd_TM_#01
MGTDEPTTPHHEPATFGNPDLPAEGIVNTGDNPQSTTMTGPQNLVIESQFPNQ
>A0A0S9DNF3|oxdd_TM_#02
DAPPTDISTQAFFWSSFNISPRRVQDGGWARE
>A0A0S9DNF3|oxdd_TM_#03
TQSDFAISNEIAGVNMYLE
>A0A0S9DNF3|oxdd_TM_#04
GGIRELHWHQTAEWALMTRGKCRVTTLSREGLPSVEDVEAGDLWYFPAGLPHSLQGMGPD
GAEFVLAFDDGEQSESNTLLLT
>A0A0S9DNF3|oxdd_TM_#05
WFAHTPPEVLAKNFGVAQEVF
>A0A0S9DNF3|oxdd_TM_#06
DIPLHNLWIFPGDEPGDLETD
>A0A0S9DNF3|oxdd_TM_#07
ASAGVEWGDEPVIFRLSRSTPA
>A0A0S9DNF3|oxdd_TM_#08
ENSGGRIQIADSSNFRASKTVAAALTTINPGSMRELHWHPNADEWQYYLQ
>M1STY5|frc_TM_#01
MTKPLDGIRIIDFTHVQAGPACTQLLGFYGADVIKVERPGSGDVTRSQLRD
>M1STY5|frc_TM_#02
PGADALYFTMLNGNKRSLTLDTKT
>M1STY5|frc_TM_#03
EGKEVLEKMIK
>M1STY5|frc_TM_#04
SDVMVENFGPGALDRMGFSW
>M1STY5|frc_TM_#05
RIQELNPKMILASVKGFSDGHSYEDLKVYENVAQCAGGAASTTGFWDGPPTVSAAALGDS
NTGMHLAIGILTALMQRQKTGKGQKVSCSMQDAVLNLCRVKLRDQQRLDK
>M1STY5|frc_TM_#06
GYLEEYPQYPHG
>M1STY5|frc_TM_#07
DVVPRGGNAGGGGQPGWVLKCKGWETDPNAYIYFTIQGHAWEPITKALGKPEWATDPAYM
TAEARQDKIFDI
>A0A2U1SMG4|oxdd_TM_#01
FGNPDLPPQGA
>A0A2U1SMG4|oxdd_TM_#02
ASLTDPGP
>A0A2U1SMG4|oxdd_TM_#03
TDVSDMPMFWASFNNAPKRVQNGGWARQVTQYDFAIAEEISGVDMRLTAGGIREMHWHLA
AEWGYVSYGSCR
>A0A2U1SMG4|oxdd_TM_#04
GRAYVSDV
>A0A2U1SMG4|oxdd_TM_#05
EGDIWYFPAG
>A0A2U1SMG4|oxdd_TM_#06
PHSLQGLGPDGCEFLLCFDDGKATEYNTLLVTDWIAHTPPEILAANFGLPAETF
>A0A2U1SMG4|oxdd_TM_#07
NIPLNQLYIFQGEVPGPL
>A0A2U1SMG4|oxdd_TM_#08
TKGGEVRVADS
>A0A2U1SMG4|oxdd_TM_#09
TIAAALVTLAPGALREMHWHPNGDEWQYW
>A0A2U1SMG4|oxdd_TM_#10
KGHGRMTLFDAGPKAVTQDFH
>A0A2U1SMG4|oxdd_TM_#11
GDIGYVKRAHGHYVQNVGD
>A0A2U1SMG4|oxdd_TM_#12
ELQFLEVFR
>A0A2U1SMG4|oxdd_TM_#13
WLTHTPPAMVA
>A0A2U1SMG4|oxdd_TM_#14
TIAKFPRGKP
>A0A127JV25|oxc_TM_#01
MNTDTPTQETTDGFHLLINALKLNGLDTLFALPGIPITDFLRMAQAEGLRVISFRHEQNA
GNAAAAAGFLTQKPGVCFTVSAPGFLNGLTALANATTNCFPMILVSGSSEREIVDLQQGD
YEEMDQLAIAKPLCKAAFRVLHAEDIGVGIARAIRAAVSGRPGGVYLDLPAKVFAQSVPA
ELGKRSLIKVVDPAPRQLPAPEAVRRAVDALRVARKPLVILGKGAAYAQADAEIRRFVET
TGIPYLPMSMAKGLLPDNHPQSASAARSYVLAEADVVMLVGARLNWLLSHGKGKTWGAAG
>A0A2J6R9A8|oxdd_TM_#01
MKFSKLSLVSLAVASVSGKALNKRSGFSQGEPIADNGNGGPILGGTNLQLDLQNPDNLGA
ESTDAGTVPNLKWSFSQSKTRLFPGGWIREQVVTDIPASTDIAGAQQHLKKGALRELHWH
RVAEWGYVYAGEVLVSAVDENGDYQVDRLQVGDIWYFPKGSAHTIQGLADENEYLLAFDD
GNFDAIGTTFMVDDWITHTPAEVLAKNFGVNASVFTTVPAPDPYILNGTVTTANDTGAAS
GLFGNSSYVFHDSAAANVPVPGGGGTLKIIDSRNFPIATTIAATVVNLEPNGLRELHWHP
>W9Y2W5|oxdd_TM_#01
QPLPWRNGDGA
>W9Y2W5|oxdd_TM_#02
DRERQNPD
>W9Y2W5|oxdd_TM_#03
RPPSTDHGSM
>W9Y2W5|oxdd_TM_#04
RWSFADSH
>W9Y2W5|oxdd_TM_#05
RIEEGGWTRQTT
>W9Y2W5|oxdd_TM_#06
AGVNMRLDYGVIRELHWHKEAEWAYVLEG
>W9Y2W5|oxdd_TM_#07
FIDDLQKGDLWYFPSGHPHSLQGL
>W9Y2W5|oxdd_TM_#08
VFDDGNFNEESTFLLTDWLAHTPK
>W9Y2W5|oxdd_TM_#09
PEVFKTIPKSDKYIFQGSLPGSID
>W9Y2W5|oxdd_TM_#10
VRITDSTNFPISKTIAAAHLDI
>W9Y2W5|oxdd_TM_#11
REMHWHPN
>W9Y2W5|oxdd_TM_#12
FIKGRARVT
>W9Y2W5|oxdd_TM_#13
PRNMGHFIENLS
>W9Y2W5|oxdd_TM_#14
EPVEVLEIFRA
>W9Y2W5|oxdd_TM_#15
KFQDFSLFQWLGETP
>A0A2N9MTY2|oxdd_TM_#01
MRLKPGAMRELHWHALAAEWAYVIEGRMRATVVMPNSQSEIAEFVPGDTWYFPRGHGHAL
QAMDQDCHFLLGFDNGHFSEFGTFSITDWIAGTPPEILTRNLGLPASAFAQFPKKEVYIC
PGKVPERAAERLRDTQLQPAQFSHKYRLDMQPPRVFPGGREFLVSSREFPIQTSLTSIRM
DLQPGALREMHWHPNADEWQYYVRGRARIRVFGSHGRTRTEEFGPGQVAFIQQGYGHYVE
QMGDEPTEILILFNSGEYQEISLANWLGGNPSSLLEDNFGIPKSMVEQLPKRETGILAKK
>B9JM25|oxdd_TM_#01
MATFNRRDALVTLAAGGLVAAASPAAFAQELPQPRRGSVGGDDPGPRNIGRDRQNPDILN
QPVTDAGTLPNLRFSFADAPTKEYPAGWTRQITVRELGISKSIAGVDMRLNAGGVREMHW
HKEAEWAFMLYGNARVTAVDSDGKNFVGDVGPGDLWYFPSGTPHSIQGLGPDGCEFLLVF
DDGGFDEDSTFLMSDWFKHIPKNILAKNFGVDAKSFDKLPSPGERYIFNLPVPGSLSSDK
IAGAVSVPVSLTHQMSAQDPIKSSGGTVRITDSKNFPASKTIAAALVEIQPGGIRELHWH
>A0A094BG43|oxdd_TM_#01
LALPFAIANPVK
>A0A094BG43|oxdd_TM_#02
GKLKGGPILGGTN
>A0A094BG43|oxdd_TM_#03
LKWSFSEGKTNIYNGGWIREQVITDLPQSHDIA
>A0A094BG43|oxdd_TM_#04
KGALRELHWHTTAEWGYVYAGR
>A0A094BG43|oxdd_TM_#05
DIWYFPKGSAHT
>A0A094BG43|oxdd_TM_#06
NEALVAFDNGDFDA
>A0A094BG43|oxdd_TM_#07
DDWIAHTPRD
>A0A094BG43|oxdd_TM_#08
LAKNFGVDVSVFDDIP
>A0A094BG43|oxdd_TM_#09
VPIPGGGG
>A0A094BG43|oxdd_TM_#10
NFPISTTIAAAI
>A0A094BG43|oxdd_TM_#11
TLKPGALRELHWHPNAEEWLYFHKGTAQAT
>A0A094BG43|oxdd_TM_#12
GGGNSRTIDLVAGDVAVFPDNSGHYVLNT
>A0A094BG43|oxdd_TM_#13
WIELYKSERVADISLTQWLALTPPDIVASTLKISR
>A0A094BG43|oxdd_TM_#14
KLKKEKQLL
>A0A094BG43|oxdd_TM_#15
PRFESTRPPRTFASAVIRAIWCTGDILYGLPKINITVPWVGHQF
>A0A0C2IFW4|oxdd_TM_#01
ALAASSVVARSLEARSVKPQPEDGSGKGAPILGGTNAALDAQNPDNLGELPTSDAGTVPN
LKWSFSDSKTKLFKGGWTRETVVTDLPSSNTVAAAQQHLTKGSLRELHWHRVAEWGIVYA
GAILLSAVDENGQYQVERLEYGDIWYFPKGVAHTVQGLEDQNEYLLVFDDADFDKVGTTF
MVDDWVAHTPKSILAKNFGVNESVFANVPTTDPYIINATVSAANDSVANPPSLGSNVNAS
TTYVYRTYQHEPDSTPGGGGSLYKVDSTKFPIAKTI
>A0A0C2IFW4|oxdd_TM_#02
AAIVTLKPGGLREMHWHPNAQEWL
>A0A2I0SDU9|oxc_TM_#01
LTDGYHLVVDAL
>A0A2I0SDU9|oxc_TM_#02
DTIYGVVGIPITDLARLAQA
>A0A2I0SDU9|oxc_TM_#03
GFRHESNAGHAAA
>A0A2I0SDU9|oxc_TM_#04
LTVSAPGFLNGLVALANATTNCFPMVQISGSSERHLVDL
>A0A2I0SDU9|oxc_TM_#05
QGDYEEMDQLAAAQPF
>A0A2I0SDU9|oxc_TM_#06
KAAYRVSRVEDIGRGIARALRTA
>A0A2I0SDU9|oxc_TM_#07
SGRPGGVYLDIPAAVLG
>A0A2I0SDU9|oxc_TM_#08
TLSRLVDPAPRQLPAP
>A0A2I0SDU9|oxc_TM_#09
VLGKGAAYAQAD
>A0A2I0SDU9|oxc_TM_#10
ESTGIPYVPMSMAKGLLPD
>A0A2I0SDU9|oxc_TM_#11
HPQSAATARS
>A0A2I0SDU9|oxc_TM_#12
ALKKADVV
>A0A2I0SDU9|oxc_TM_#13
GARLNWLL
>A0A2I0SDU9|oxc_TM_#14
ADPHPMQFMGALKAVRDV
>A0A2I0SDU9|oxc_TM_#15
VNEGANALDIARNVIDMHVPRHRLDSGTWGVMGIGMGYAIAAAVE
>A0A2I0SDU9|oxc_TM_#16
EGDSAFGFSG
>A0A2I0SDU9|oxc_TM_#17
MNNGGVYRGDD
>A0A166IQ68|oxdd_TM_#01
MIYPLAILSALALARFSIAAPAGSSSPSPVTYASDDPNFSLWSPGDSNIVPEPIRGSKGA
KVLGPQNIPLDLQNPDTLAAPSTDAGDVPNFKWPFSLSHTTSYNGGWARQQNVHQMPVAT
DLSSVNMMLKPGAVREMHWHSSAEWAYMLAGDIRITTIGPAGDIYVADVTQGDLWYFPPG
HGHSIQALNTTEDGAEFLLVFDEGTFSEFSTFQLTDWLAHVPKEVIAKNFQMDISAFDHI
PDKELYIFPAPEPAAIAEDDMVIPNNSPMPYTLALSKINATQLSGGGTVKYADTRIFEIS
>A0A016XHL7|oxc_TM_#01
LTDGFHLVIDALKLNGI
>A0A016XHL7|oxc_TM_#02
NIYGLPGIPVTDLTRMMQAEGMRVISFRHEANAGNAAAIAGF
>A0A016XHL7|oxc_TM_#03
PGVCLTVSAPGFLN
>A0A016XHL7|oxc_TM_#04
LANATTNCWPMILISGSSEREIVDL
>A0A016XHL7|oxc_TM_#05
QGDYEEMDQLAIAKPLCKAAFRVL
>A0A016XHL7|oxc_TM_#06
AEDIGVGIARAIRAAVSGRPGGVYLDLPAKLFSQTMDA
>A0A016XHL7|oxc_TM_#07
SLIKVVDPAPRQIPAPESI
>A0A016XHL7|oxc_TM_#08
RALNLLKGAKKPLILLGKGAAYAQAD
>A0A016XHL7|oxc_TM_#09
DIQALVEKTGIPYLPMSMAKGILPDTHPQSAAAARSFVLPEADVVLL
>A0A016XHL7|oxc_TM_#10
GARLNWLLSHGKGKTWGGKDHKDWGGQKFIQIDIASTEFDSNVRIDAP
>A0A1I6WNT0|oxdd_TM_#01
MDEMTRRAILAAGGVAGMAAATHAVAASYGNPDEPPQGAVNAQENPTSLTIPGPHNDTLS
GLFPTSVSPPPTDVGSMPQFWATFNNAQRRIQNGGWARQVTQENFPISTTIAGVDMRLAA
GAIREMHWHQAAEWAFVTYGNCRITTLDPQGRPYVADVGPGDLWYFPAGSPHSLQGLGPD
GTQFLICFDDGNQTEFDTLLLNEWFTHTPPEVLALNFGVPADTFKNIPLHDLYIFQSQLP
GALSADQLAARGSAGEPPNPFTFKMANGPVAKQTKGGKVQIVDSTTFKASKTVAAALVTV
>A0A1H4J0B8|oxdd_TM_#01
MNSNTVPDAKRNAIAQNDPGPENEVLLIENPDSNTPPATDHGNPGPLWYSFDLAPKRVQP
GGWTHQVTQRELPSSTDIAGVNMRLTDGSFRELHWHHANEWALMLTGKARVTVFQPNGKM
FIDDLAAGDLWYFPAGMPHSIQGLGGEGCEFLLVFDQGDFSEDDTFLLSEFLAHTSPELV
QKNTGWTEEQWKQLPDKQLYIFPAALPDSLESDKEFLGDRLETVNRYTFKKSEMEPAQLT
STGSVYIIDSKNFPVSTTISAAIVIIKPGAMREMHWHPNTGEWQYWLQGKGRMTVVTTGG
>A0A384IFY0|oxdd_TM_#01
IPQPIRGEKGATVKIPRNIERDRQNPDMLVPPETDHGTVENLKFSFSDTHNRLEKGGYAR
EVTVRELPVSDNIASVNMRLKPGAIRELHWHKEAEWAY
>A0A384IFY0|oxdd_TM_#02
IYGSARITLVDEKGRSFIDDVGEGDLWYFPSGLPHSIQALDEGCEFLLVFDNGGFSENST
FQLTDWLAHTPQDVVAANFGLTEK
>A0A384IFY0|oxdd_TM_#03
EKYIFETALPGSLENDQVEGPNGEVPHPFSYRLLEQEPITTDGGKVWIADSSNFTVSKTI
ASALVEVEPGGMREMHWHPNTDEWQYFISGQAKMTVFASDGHARTFNYQAGDVGYVPF
>A0A1J5S3B5|oxc_TM_#01
MQDASAKPATTAAEDKLTDGFHLLIDALKLNGIDTIFGLPGIPITDFTRMAQADGIRVIC
FRHEQNAGNAAAAAGFLSGKPGICLTVSAPGFLNGLTALANATTNCFPMILISGSSEREI
VDLQQGDYEEMDQLAIAKPLCKAAFRVLHAEDIGVGIARAIRAAVSGRPGGVYLDLPAKL
FAQTMEAEAGKRSLIKVVDPAPRQIPAPDSVQRALALLKGAKRPLIVLGKGAAYAQADAD
IRAFVEKSGIPYLPMSMAKGLLPDTHQQSASAARSYVLPEADVVMLIGARLNWLLSQGKG
>A0A163LVJ9|oxdd_TM_#01
LSSLAGSA
>A0A163LVJ9|oxdd_TM_#02
GSEALIGFA
>A0A163LVJ9|oxdd_TM_#03
GLYIDLTNVKNPQPIRGGTTGPTDPGPRT
>A0A163LVJ9|oxdd_TM_#04
AYDALNSD
>A0A163LVJ9|oxdd_TM_#05
AKWPFGLSHNRHGLAGAGWAR
>A0A163LVJ9|oxdd_TM_#06
QLPIATAMAGVNMRLSPNAYRELHWHKQGEWALMLNGSVR
>A0A163LVJ9|oxdd_TM_#07
QSMNEAGQTF
>A0A163LVJ9|oxdd_TM_#08
GDVWFFPPGIPHSIQAFDTGCEFLLVFD
>A0A163LVJ9|oxdd_TM_#09
FSEDNTFLLSELMERNPKEV
>A0A163LVJ9|oxdd_TM_#10
LPDGQLWIFPGTPAP
>A0A163LVJ9|oxdd_TM_#11
NISEQNVTGPAG
>A0A163LVJ9|oxdd_TM_#12
VPGGSIKILDPTTFP
>A0A163LVJ9|oxdd_TM_#13
VEPGAMREMHWHTTSDEWTYF
>A0A163LVJ9|oxdd_TM_#14
QGSARLTVYQAP
>A0A163LVJ9|oxdd_TM_#15
SSRTFDFTAGDVGYVPVPNAHYLENTGNETL
>A0A163LVJ9|oxdd_TM_#16
FLEVLQAKEYSDISVNQWLGL
>A0A066VZX8|oxdd_TM_#01
MHPTTQMTHFGPSFRMLCQFLSADRPVLLFWDFKTFRWTEKDLTFWPLLVPIAAPLRTSS
GPLVCPTTVSKVADGQGNIMAEHDMPIATTMAGVNMRLKAGAMRELHWHTTAEWSYVLAG
SCRITSVDQNGRNYIADVYHGDLWYFPAGIPHG
>A0A066VZX8|oxdd_TM_#02
DSTFQVTDWMAHVPKEVLAKNFRVNASAFDHIPSRELYLIPSAVPTGTAEEDGQSSGHER
GSVKIIDSRTFNISKTISVAEVTMDVGGIRELHWHSTQPEWSFFIEGNARITVFAASANA
RTFNYQAGDIGYVPPSFGHYVENIGNT
>A0A371BE64|frc_TM_#01
MSKKAANGNGA
>A0A371BE64|frc_TM_#02
RILDFTHVQSGPTCTQLLAWFGADVIKVERPGVGDITRGQLVDVKGADSLYFTMLNHNKR
SITIDSKHPQG
>A0A371BE64|frc_TM_#03
CDVLVENFAPGALDRMGLTW
>A0A371BE64|frc_TM_#04
KGFGPGPYEDCKVYENVAQC
>A0A371BE64|frc_TM_#05
DGPPLVTGAQIGDSGTGLHLALGIV
>A0A371BE64|frc_TM_#06
AMQDGVLNL
>A0A371BE64|frc_TM_#07
RVKLRDQQRL
>A0A371BE64|frc_TM_#08
ATPRAGNDSGGGQPG
>A0A371BE64|frc_TM_#09
DPNAYIYFITQAPVWG
>A0A371BE64|frc_TM_#10
GPILSMKE
>A0A371BE64|frc_TM_#11
TGTVVEVDHP
>A0A371BE64|frc_TM_#12
EVKRSPLLGEHTDEIL
>A0A023XS43|oxdd_TM_#01
MMKQTTGLSFRYELEKQKPRLGDGGTTRGASVHEFPASVGIAGVSMRLDSGSMRELHWHA
NAAEWGYVVSGRCRTTLLNPDGATETDSFGPGD
>A0A023XS43|oxdd_TM_#02
WYFPRGWGHSIQGLGPGECHFILIFDNGDFSEDHTFSITDWLSHTPAAVVEQNLGIDAQT
LAKLPKGEAYFAKGPVPNDRSPDAGSRNYPELVS
>A0A023XS43|oxdd_TM_#03
HRYPLLAQQPRRVANGGIQFIASVKEFPISKTMAGSVLEIEPGAMRELHWHPNADEWQYY
IEGQAEMAVFLAEGQVVTDQFSAGDVGYAPMGAGHYIRNTG
>A0A023XS43|oxdd_TM_#04
GVLRVLIGFNNG
>A0A067Q076|oxdd_TM_#01
MRLYFLAALPLILPIFSSLAHPLEDVQLREFLEREDSSVKPLMHLARREAAGIRTRHLRP
MAEDEAKQRVKRDSITPPDIGQIADFNGSDPQPVRGPLGAPFLAGSNHAIDKQNVDNVAP
PNTDAGVVPNLKWSMSLSHTRLLKGGWVREQTITDLPPSKDVAAAEIRMAPNAYRELHWH
RIAEWGYILGGTGRLSIIDDEGRNYISDIKGPTEGHDPDIYYFPPGAPHSIQALDEGLEI
LLIFSDGNFDAAGTTFMLSDWLTHTPLEILAQNFDVNVSTFANIPTKDPYMLPSTKPPPG
>A0A2E6W317|frc_TM_#01
MEQALKGIKILDMTHVQSGPTCTQLLAWFGADVIKVERPGGGDATRGQLRDLPDVDSLYF
TMLNHNKRSITLNTKSEAGKKIFSKLVAHCDALVENFAPGALDRMGFSWAQIQRINPRIV
YASIKGFGPGPYEDCKVYENVAQCTGGSASTTGVIDGFPMVTGAQIGDSGTGLHLALGIV
TALYQRTVSGKGQRVECAMQDGVLNLCRVKLRDQQRLKNGPLKEYPQFPNGEFGNAVPRA
GNASGGGQPGWIVRCKDWENDPDSYIYVIAQEGAFPGLANAIGHDDWLNDPEWNTPEARL
>A0A2M8VGS8|oxdd_TM_#01
MSQFSRRNLLSVGAAAGGAMAITSAAAQGGGIFGNPDRPAEGRINASPEAFDEPGPKNPA
LASQFPSFQDPPATDVAGMDLFWASFNNAHKRVQSGGWAREVTQGDFAISDSVSGVNMRL
SSGGVRELHWHQQAEWAVMTDGNCRITVLDAKGRPAIRDVKQGDLWYFPPGLPHSLQGLG
PSGAEFVLVFDNGRASEFNTLLLTEWMAHTPPEVLAENFDLPVDAFKKIPTDDLWIYQGP
KPASLSDAQASARTPLGDPDVDFIFSMADMKANKVTKGGSVKIIDSNNFPISKTIAAALV
>A0A0A2JTT7|oxdd_TM_#01
MKLQLLLTLLPAVLPLVHGAPARRDTPNPGLRGSESLVGYSPDNKGGSDSQSDIKYTLLP
GQKEDPKIGSYLDFEKDDNPQPIRGPTGSDDPGPRNYYYDRINSDKLAPPGTDHGQTINA
QWPMGNLSFPIKNMANTYIFPKRLGIDGAGWARQENKNVMPDATLMAGVDMRLAPAGYRE
LHWHVAAEWSLVLNGSCRIQAVNENGETFVDDLTAGDVWFFPPGVPHSIQALDDGVEFLL
VFDNGDFSEDNTFLATEVFLHTPREVLSKNFGVDIAAFDKIPDDELYIFKGTPAPKDIQK
>A0A166YIB9|oxdd_TM_#01
LSLELLKSFQHRAESILFACCPENMYKSQ
>A0A166YIB9|oxdd_TM_#02
LIRQTSSSYT
>A0A166YIB9|oxdd_TM_#03
PVQDSPRQRLLDG
>A0A166YIB9|oxdd_TM_#04
LDPLPWRNGLGASVLGPWN
>A0A166YIB9|oxdd_TM_#05
ARSRQNPDLVRPP
>A0A166YIB9|oxdd_TM_#06
TDHGNLANMRWSFADSHIRIEEGGWTRQTTIRELPTS
>A0A166YIB9|oxdd_TM_#07
ELAGVNMRL
>A0A166YIB9|oxdd_TM_#08
EGVIRELHWHKEAEWAYVLDGSVRVTAIDYEGGNF
>A0A166YIB9|oxdd_TM_#09
WYFPSGVPHSLQGL
>A0A166YIB9|oxdd_TM_#10
NGTEFLLIFDDG
>A0A166YIB9|oxdd_TM_#11
FSEESTFILTDWLAHTP
>A0A166YIB9|oxdd_TM_#12
GEKYIFQGT
>A0A166YIB9|oxdd_TM_#13
GKGVKKSK
>A0A166YIB9|oxdd_TM_#14
IEPGALREMHWHPNADEWSFFI
>A0A166YIB9|oxdd_TM_#15
YVPGDVGIVPKNMGHFVENIGD
>A0A166YIB9|oxdd_TM_#16
EMLEIFRADEFRDFSLFQWMGETPKK
>A0A1T5EI16|oxdd_TM_#01
GGVRELHWHQQAEWSYMLLGHARITAVDQ
>A0A1T5EI16|oxdd_TM_#02
NFIADVGPGDLWYFPPGIPHSIQGL
>A0A1T5EI16|oxdd_TM_#03
GCEFLLVFDDG
>A0A1T5EI16|oxdd_TM_#04
SISDWFAHTP
>A0A1T5EI16|oxdd_TM_#05
KTPGGSVRIVDS
>A0A1T5EI16|oxdd_TM_#06
NIAAALVE
>A0A1T5EI16|oxdd_TM_#07
HWHPNNDEWQYYL
>A0A1T5EI16|oxdd_TM_#08
ARTFDYRAGDVGYVPFA
>A0A1T5EI16|oxdd_TM_#09
FKSDRFQDVSLNQW
>A0A1T5EI16|oxdd_TM_#10
YPGFSYYP
>A0A1X0T5P4|frc_TM_#01
MQALEGVRILDFTHVQSGPTCTQLLAWFGADVIKVERPGTGDATRGQLQDVAGADSLYFT
MLNHNKRSITLDTKTREGREILEGLI
>A0A1X0T5P4|frc_TM_#02
VCDVLVENFAPGALDRMGFSWERINALNPAMIVASIKGFGPGPYADCKVYENVAQCTGGA
ASTTGFRDGLPLVTGAQIGDSGSGLHLCLGIVTALYHRTKTG
>A0A1X0T5P4|frc_TM_#03
GQKVSVAMQDAVLNLCRVKLRDQQRLQSGPLTEYSQHGEGV
>A0A1X0T5P4|frc_TM_#04
FGDAVPRAGNDSGGGQPGRILKCKGWESDPNAYIYFIAQAPVWEAICDVIGEP
>A0A1X0T5P4|frc_TM_#05
WKTHPDYAKPKARLVRLN
>A0A1T2X5N0|oxdd_TM_#01
DGAGWVDKGPRD
>A0A1T2X5N0|oxdd_TM_#02
HMQLNHGGWSREVTVRELPIATTLA
>A0A1T2X5N0|oxdd_TM_#03
VNMSLTPGGVRELHWHQQAEW
>A0A1T2X5N0|oxdd_TM_#04
NGRNFIADVGPGDLWYFPPG
>A0A1T2X5N0|oxdd_TM_#05
PHSIQGLAEGCEFLLVFDDG
>A0A1T2X5N0|oxdd_TM_#06
FSDLNTLSISDWFAHTPKDVLSANFG
>A0A1T2X5N0|oxdd_TM_#07
QPPIKTPGGSVRIVDSTNFPIS
>A0A1T2X5N0|oxdd_TM_#08
TVAAALVEI
>A0A1T2X5N0|oxdd_TM_#09
PGAMRELHWHPN
>A0A1T2X5N0|oxdd_TM_#10
DEWQYYLTGQGRMTVF
>A0A1T2X5N0|oxdd_TM_#11
ARTFDYRAGDVGYVPFAFGHYIQNTGT
>A0A1T2X5N0|oxdd_TM_#12
SLWFLEMFKS
>A0A1T2X5N0|oxdd_TM_#13
DVSLNQWMALTP
>A0A1T2X5N0|oxdd_TM_#14
KWPVVKYPGFSYYP
>A0A2T1HSS8|frc_TM_#01
ILDFTHVQSGPTCTQLLAWFGADVIK
>A0A2T1HSS8|frc_TM_#02
DSLYFTMLN
>A0A2T1HSS8|frc_TM_#03
NKRSITLDTKN
>A0A2T1HSS8|frc_TM_#04
CDVLVENF
>A0A2T1HSS8|frc_TM_#05
KGFGPGPYEDCKVYENVAQC
>A0A2T1HSS8|frc_TM_#06
GGAASTTGFRD
>A0A2T1HSS8|frc_TM_#07
PLVTGAQIGDSGTGLHLALGIVTALY
>A0A2T1HSS8|frc_TM_#08
CAMQDGVLNL
>A0A2T1HSS8|frc_TM_#09
RVKLRDQQRL
>A0A2T1HSS8|frc_TM_#10
HGPLKEYSQ
>A0A2T1HSS8|frc_TM_#11
VPRAGNDSGGGQPGRILKC
>A0A2T1HSS8|frc_TM_#12
YFITQAPVWE
>A0A2T1HSS8|frc_TM_#13
GPILSMKE
>A0A2T1HSS8|frc_TM_#14
VGNPIKLS
>A0A2T1HSS8|frc_TM_#15
RSPLLGEHT
>A0A1Q7B5C2|oxdd_TM_#01
PENSPLLDENPSSNLPPPTDHGNIEPVWYSFDLTHKRVQEGGWTNQVTQRELPASKEIAG
VRMRLTAGSFRELHWHTANEWAFMVNGNARLSVLNPDGTVFLGDVGKGDLWYFPAGFPHS
IQGLGPDGTEFLLVFDQGSFSEDNTFLLSDWVAHTPPSVLSKNLGLPESALKKFPNRNLY
IFPADLPASLAQDKAAVGGRRAESPYQYTFRMEAMAPTKQTRGGEARVVDSRNFLAAKHI
AAALVNVKPGGMRELHWHPNASEWQYYISGNARMTVFTTEGVRTMDFNENDVGFVPRVAG
>A0A0L1IQ66|oxdd_TM_#01
LLFPSSAPPNSRPTIISLFKM
>A0A0L1IQ66|oxdd_TM_#02
CFIAVLGTV
>A0A0L1IQ66|oxdd_TM_#03
NPPLRGSEDLLGYSSDNKLSDHSTEE
>A0A0L1IQ66|oxdd_TM_#04
QKEDPKIGSYLDFEK
>A0A0L1IQ66|oxdd_TM_#05
DNPQPIRGDLGA
>A0A0L1IQ66|oxdd_TM_#06
YDRINSDKLAPPGTDNGQTINAQWPMG
>A0A0L1IQ66|oxdd_TM_#07
GWARQENTVVMPDATKMAGVDMRLEAGAYRELHWHVA
>A0A0L1IQ66|oxdd_TM_#08
EWSLVLNGSCRIQA
>A0A0L1IQ66|oxdd_TM_#09
EGDVWFFPPGVPHSIQALDAGVEFLLVFDDGDFSEDNTFLASQVFSHNP
>A0A0L1IQ66|oxdd_TM_#10
SVLAKNFDLPISAFNDIPE
>A0A0L1IQ66|oxdd_TM_#11
LYIFPGTKAPKDIE
>A0A0L1IQ66|oxdd_TM_#12
QNVTTAAGIVPLSQSYSYHFSEQPAHEVAGGSVKIVDPVTFPIATNFAAAIVTVKPG
>A0A0W0FQS5|oxdd_TM_#01
MIHIRAVALLALL
>A0A0W0FQS5|oxdd_TM_#02
LCRLAVVAAPTSSNSTSVAPSLASSSSSAPEPSATVPFASTDPNLPLWGPDSDPSVPAPV
RGPLGAPILGPDNPPLELQNPDLLAPPTTDNGQIGNAKWPFSLSSNRIQTGGWARQQNAQ
LMPIAQNMAGVNMRLEAGAIRELHWHRTPEWAYVLKGTTQITAVDQNGKNFVANVGPGDL
WYFPAGIPHSLQATGDNPEGSEFLLIFPDGNFDENETFLLTDWLAHVPFEVIQKNFGVSD
AEAFSRIPARQLYIFPATPPTTDQAPSDPQGTVPEPFAFSL
>A0A1J7JA33|oxdd_TM_#01
MRTSTCVALLAQGLSVLALPTTQQVEKRAGYDNGQPVDTTGKGAPLLGGTNKQIDLQNPD
NLGRQSTDNGVVPNLKWSFSDSRTRLLNGGWVREQVIQDLPQSHDISAAQQHLKKGAVRE
LHWHRVAEWGFVYSGSVLISAVDEFGRYQVETLNYGDIWYFPKGAAHTIQGLDDENEYLL
VFDEADFDKVGTTFMVDDWISHTPKDVLAKNFGLNASVLGSVPSPNPYIFNGTVSTRNVT
DGPAGTLSGNSSFVYRTFQHPAEKVPGGGGEFRKIDSTNFPVSKTLATTFVTLKPGGLRE
>A0A158D064|oxc_TM_#01
ELTDGFHLVV
>A0A158D064|oxc_TM_#02
TIYGVAGIPITDLARLAQAEGIRYLGFRHEQSAGNAAAI
>A0A158D064|oxc_TM_#03
QWPGVCLTVSAPGFLNGLVALANATTNGFPMIQISGSSDRAIIDLQQGDYEELDQMNAAK
PF
>A0A158D064|oxc_TM_#04
KAAFRINRPEDIGIGVARAIRAA
>A0A158D064|oxc_TM_#05
SGRPGGVYLDLTAA
>A0A158D064|oxc_TM_#06
ILGKGAAYAQADDAIR
>A0A158D064|oxc_TM_#07
LPMSMAKGLLPDDHAQSAAAARS
>A0A158D064|oxc_TM_#08
LGQADVVMLVGARLNWLLGHGK
>A0A158D064|oxc_TM_#09
TEFDSNRAIAAPVAGDIAS
>A0A158D064|oxc_TM_#10
PVHAPKAWT
>A0A158D064|oxc_TM_#11
PDPMTFQSGLRAVRD
>A0A158D064|oxc_TM_#12
VNEGANTLD
>A0A158D064|oxc_TM_#13
RLDAGTWGVMGIGMGY
>A0A158D064|oxc_TM_#14
PVVAIEGDSAFGFSGMEIETICR
>A0A0A1T469|oxdd_TM_#01
MKFQYLLAAFTATALAAPSLERRDGGHFGEGQPIDAKGNGGPINGGTNQLVDKQNPDNLG
QQSTDAGTVPNLKWRFSDSKTKIFNGGWVREQVIGDLPASHDIAGAQQHLKKGAARELHW
HRVAEWGIVYSGSILMTAVDENGVYQAEKLNYGDIWYFPKGVAHTVQGLEEDNEFLLIFD
DGDFDRVGTTFNLDDWVARTPTNILAKNFGVDESVFKNVPQKNPYIVNGTVATKTISGAV
TPSATGKSSYIYRTLEHKPEKIGGSGGEFYKIDSTNFPIAKTIAATFVTLKPGALRELHW
>A0A166BMJ7|oxdd_TM_#01
MPRFASFLLVFSYCATLSHALPAVDDRNATASLLSMVTETASTISSSTAAAAPSPASSTD
SAPPEWETVTPASSDPNAPIFPVDDMNVADPEATRGGLGSNILGPNNVPLAQENPDLLAP
PTTDNGDVPNAKWPFTLSSNRLQTGGWARQQNIEDMPLATELSGVNMRLEKGAIRELHWH
TAAEWAYVLKGTTQITAVDTEGRNYLANVGPGDLWYFPPGIPHSLQATGDDPEGSEFLLV
FDDGEFDEDGTFLLTDFMAHIPMEALSKSFQLPISAFDHIPSRELYIFPAEAPSKDATAV
>A0A2H3JPA0|oxdd_TM_#01
MNKLISLVLCAVLLSTFVSAAPTGSSTTASSVTSAAEPSETVPLASDDPNYVAYNVSDVG
TPEPTRGTLGASILAQQNIPIDRQNPDLLAPPTTDHGTVGNIKWPMSLSPMRLNTGGWAR
QENINQLPIAKSMAGVDMRLEAGAIRELHWHKTSEWAYILSGYVQVTAVDQDGRNFLGTV
GPGDLWYFPPGVPHSLQATAQDPAGAEFLLIFDDGDFSDDSTFLLTDWLAHTPKSVIAKN
FGTAISAWNNIPGEQLYIFPSDPPSPDAVAPQDPQGLVPNPYTYQFSEVNATKLAGGSVK
>A0A1B8WPT8|oxdd_TM_#01
MNQHPSKSAHIPQPIRSDGAGNVDNGPRDIMRDRQNPDMFVPPVTDNGLVPNLRFSFSDT
HMQLNHGGWSREVTVRELPIATTLAGVNMSLTPGGVRELHWHQQAEWSY
>A0A1B8WPT8|oxdd_TM_#02
GDLWYFPPGIPHSIQGLEEGCEFLLVFDDGSFSDLNTLSISDWFAHTPKEVLSANFGVPE
SDFQSIPDEQVYIYQDSAPGPVSSQAVESPYGPIPLSFKHQLLAQPPLKTSGGSVRIVDS
TNFPISKTVAAALVEIEPGGMRELHWHPNNDEWQYYLTGQGRMTVFAGNGAARTFDYRAG
DVGYVPFAFGH
>L7F1F2|frc_TM_#01
MYTRRRNSE
>L7F1F2|frc_TM_#02
RVLDMTHVQSGPSATQLL
>L7F1F2|frc_TM_#03
WLGADVVKVEAPGGD
>L7F1F2|frc_TM_#04
DSLYFTMLNCNKRS
>L7F1F2|frc_TM_#05
VYASIKGFG
>L7F1F2|frc_TM_#06
FKAYEVVAQAMGG
>L7F1F2|frc_TM_#07
ATGAQIGDSGTG
>L7F1F2|frc_TM_#08
TGRGQRVNVAMQHAVLNLCRVKLRDQQRL
>L7F1F2|frc_TM_#09
VPRSGNASGGGQPGWAV
>L7F1F2|frc_TM_#10
CAPGGPNDYVYVIVQP
>L7F1F2|frc_TM_#11
LAKMFQLIEEWT
>L7F1F2|frc_TM_#12
TVGNPLKLSDSP
>A0A2W4GJ39|oxdd_TM_#01
CIPHPIRKSDGAGATD
>A0A2W4GJ39|oxdd_TM_#02
GPRDVMRDRENPDMFVPPVTDEGL
>A0A2W4GJ39|oxdd_TM_#03
PNLKFSFSDAHMQL
>A0A2W4GJ39|oxdd_TM_#04
LPVAKTLAGVNMRLTPGGVRELHWHQQA
>A0A2W4GJ39|oxdd_TM_#05
FMILGRARITAVDQNG
>A0A2W4GJ39|oxdd_TM_#06
FIADVGPGDLWYFPPGIPHSIQGLEEGCEFLLVFDDGNFSD
>A0A2W4GJ39|oxdd_TM_#07
NTLSISDWFAHTPKEVLSANFGVP
>A0A2W4GJ39|oxdd_TM_#08
EQLYIFQDEVP
>A0A2W4GJ39|oxdd_TM_#09
PLTTPGGSVRI
>A0A2W4GJ39|oxdd_TM_#10
DSSNFPVSVTVAAALVEIKP
>A0A2W4GJ39|oxdd_TM_#11
RELHWHPNNDEWQYYLSGQGRMTVFAG
>A0A2W4GJ39|oxdd_TM_#12
GTARTFNYRAGDVGYVPFAFGHYIQNTGTDSLWFLEMFKS
>A0A2W4GJ39|oxdd_TM_#13
SLNQWMALTPHDLVRDNVYGSPELM
>A0A1X6MWI7|oxdd_TM_#01
MVGLLPSLVLCAILLCSPGLAAPTSGASTASHASSAAEPSETVPLASDNPNGVLWSASET
NGDPQPIRGSLGSTIMAEQNVELQRQNPDLLAPPTTDHGTIEAGNVKWPFSLSPNRLQTG
GWARQQNIHQLPIATSMAGVDMRLEAGAIRELHWHKTSEASDFDISNWAYVLSGYMQVTA
VDQDGRNYLGTVGPGDLWYFPPGVPHSLQATAQNPDGAEFLLVFDNGAFSDDSTFLLTDW
LAHTPKEVIAKNFGTAISAWNNIPGEQLYIFPGQDPSPDAQAVEDPQGQVPNPFTYKMSQ
>A0A194XGZ6|oxdd_TM_#01
MPSQSCSRLLGTLLAVASLHHIALAAPTGSSTAPVATNLLGFSPSNTVKNEDTDNIQYAL
AAGQTDTGTIGAFLDFNNVENPQPIRGTKGGTDPGPRTEAYDLLNPDKLAPPGSDHGNVN
NAQWPMGLSHMKLGLGRAGWSRQQNIDNIPTATEMAGVDMRLEEGAYRELHWHKAAEWSY
VLNGSVRVEAVNEDGQTFVDDLNAGDVWFFPPGVPHSLQGLKGGVEFLLVFDDGSFSEDN
TFLASELFATQPREVLSKNFGGLPLSAWANIPPGELFIFPGTDAPADISEQNIVGSAGLV
>A0A223CY25|oxdd_TM_#01
GWWDLGPRDV
>A0A223CY25|oxdd_TM_#02
TDAGTIPNLKFSFSD
>A0A223CY25|oxdd_TM_#03
HGGWSREVT
>A0A223CY25|oxdd_TM_#04
LPIATTLAGVNMALTPGGVRELHWHQQAEW
>A0A223CY25|oxdd_TM_#05
IMLVGRARIT
>A0A223CY25|oxdd_TM_#06
GRNFIADVGVGDLW
>A0A223CY25|oxdd_TM_#07
FPPGIPHSIQGLEEGCEFLLVFDDGKFSDLNTLSISDWFAHTP
>A0A223CY25|oxdd_TM_#08
DVLSANFGVP
>A0A223CY25|oxdd_TM_#09
NVPGSLESQ
>A0A223CY25|oxdd_TM_#10
TFSHRLLAQ
>A0A223CY25|oxdd_TM_#11
PIVTPGGTVRIVDSTNFPI
>A0A223CY25|oxdd_TM_#12
IAAALVEIKPGA
>A0A223CY25|oxdd_TM_#13
REMHWHPNNDEWQYY
>A0A223CY25|oxdd_TM_#14
SGTGRMTVFA
>A0A223CY25|oxdd_TM_#15
YRAGDVGYVPFAFGHYIQNTGDQSLWFLEMFKS
>A0A223CY25|oxdd_TM_#16
SLNQWMALTP
>A0A223CY25|oxdd_TM_#17
QLVQENLN
>A0A223CY25|oxdd_TM_#18
EKWPVVKYPGFSYFP
>A0A2R6QBH0|oxdd_TM_#01
MSGIFRLSILLLAALSSVDAAPAFAVGSDSAAPLSADSDLSLTSSAASAASASPTVAFAS
DNPNPLLWTADSDIIPEAIRGTLGATVIGPQNVAVDLQNADFLAPPSTDAGTVCCDAYGN
RNGWSQYAVGSGSYSNTSDLWYFPAGTPHSIQATADSPDGSEFLLLTDWLAHVPKDIIAK
NFHTAQSAFNNIPGSELYIFPSTPPADNAVAPISPQGTASLPYAFSFSQQPATPLAGGSV
KIVDSTTFKISTTIAAAEVTVEPGAMRELHWHPTQDEWSFYIEGTGRMSLFAASGNARTF
>A0A2M6XQM9|frc_TM_#01
LDFTHVQSGPTCTQLLAWFGADVIKVERPG
>A0A2M6XQM9|frc_TM_#02
LYFTMLNHNKRS
>A0A2M6XQM9|frc_TM_#03
ECDVLVENFAPGAL
>A0A2M6XQM9|frc_TM_#04
ASVKGFGPG
>A0A2M6XQM9|frc_TM_#05
CKVYENVAQC
>A0A2M6XQM9|frc_TM_#06
QIGDSGTGLHLALGIVTAL
>A0A2M6XQM9|frc_TM_#07
VLNLCRVKLRDQQRL
>A0A2M6XQM9|frc_TM_#08
EYSQFGEG
>A0A2M6XQM9|frc_TM_#09
PRAGNDSGGGQPGRIL
>A0A2M6XQM9|frc_TM_#10
PKARLPHLNEIFTRIEAWTM
>A0A2M6XQM9|frc_TM_#11
IPCGPILSMKEIA
>A0A2M6XQM9|frc_TM_#12
VEVDHPTRG
>A0A256CHE1|oxdd_TM_#01
SDGKGWIDHGPRN
>A0A256CHE1|oxdd_TM_#02
TDHGTIPNLRFSFSDAHMRLEEGGWTRE
>A0A256CHE1|oxdd_TM_#03
TNRELPASLD
>A0A256CHE1|oxdd_TM_#04
AGVNMSLEPGAYRELHWHKEAEWGYMLYG
>A0A256CHE1|oxdd_TM_#05
ARVTAIDEDGRIFIDDVK
>A0A256CHE1|oxdd_TM_#06
WNFEAGIPHSIQGL
>A0A256CHE1|oxdd_TM_#07
GCEFLLVFSEADFSENNTFLLTEL
>A0A256CHE1|oxdd_TM_#08
KKLPQVEKYIFKGEVPGPINVVRKHN
>A0A256CHE1|oxdd_TM_#09
HGDVPSPFTFHRDS
>A0A256CHE1|oxdd_TM_#10
VYFVDERNFP
>A0A256CHE1|oxdd_TM_#11
AKTISAAFVEIEPGGMREIHWHPRA
>A0A256CHE1|oxdd_TM_#12
EGKARMTVFNSQGTARTFNYQAGDVGVVPIVAGHYIQNIGDEPVRFIEVFKRPDAYPISR
YSDISLNAWLASTPTQIVADHLNLT
>A0A1I7B8I3|oxdd_TM_#01
MSGASRRDFFKAA
>A0A1I7B8I3|oxdd_TM_#02
ASAAEYPSGPFWNNVPEPDLAN
>A0A1I7B8I3|oxdd_TM_#03
FKFELEKT
>A0A1I7B8I3|oxdd_TM_#04
GRVDGGSFGKEATVEQFPISTGIAGVSM
>A0A1I7B8I3|oxdd_TM_#05
PGVARELHWHATAAEW
>A0A1I7B8I3|oxdd_TM_#06
CRTTVINPNGQS
>A0A1I7B8I3|oxdd_TM_#07
DFEPGDVWYFPRGHGHSIQC
>A0A1I7B8I3|oxdd_TM_#08
GDEPCHFILIFDNGYFSEFGTFSITDWLGHTPK
>A0A1I7B8I3|oxdd_TM_#09
MPESAFDNFPKSEAYFV
>A0A1I7B8I3|oxdd_TM_#10
GVIPPEQPTLPHQGEFNPTPE
>A0A1I7B8I3|oxdd_TM_#11
KQEPKVTRKGGRIWRVSQNEFPIATTITG
>A0A1I7B8I3|oxdd_TM_#12
VLELDPGALRELHWHPNADEWQYVMEGSI
>A0A1I7B8I3|oxdd_TM_#13
VTMFGAKGRYA
>A0A1I7B8I3|oxdd_TM_#14
KGDVGYIPQGYGHSIENTGT
>A0A1I7B8I3|oxdd_TM_#15
KARILIAFNTGEYQAIDLSEW
>A0A316YPE0|oxdd_TM_#01
MRISVLSLCVFSLLAAPSFGRIVPLSSAPYARRSQVVEREVEVELPGDVGRSPLHNRVTR
HIRPFADEVPQLQRRDDVDNGAINRTDNPQPIRGPKGATFLHESNKAIDRQNADYLSVPP
TDNGVIPNLKWSFSLSKTRLLKGGWVREQVVTDLPTSTLVAAAEQRLAPYAYRELHWHRV
AEWAFVLKGTVRITGNDEDDRNYVADVQEGDLWSFPQGVPHSLQAGPEGAEYLLVFDDGN
FDASGTTFMVDDWIAHTPRDVLAANFGFQDASAFNNVPASDPYIVPATSWPSLDEAKQAV
>A0A177C2C3|oxdd_TM_#01
MHLSSYLALLGACGGAWAAPVEQAPLAGNGAPRVFRAKTPYTPDHRDPYDRKVDSIGDKL
NPLPWRNGDGATMLGPQNKERQRQNPDLIRPPSTDHGNMKNMRWSFADSHVRIEEGGWTR
QTTIRELPTSVELAGVNMRLDEGVIRELHWHKEAEWAYVLEGKVRITALDTEGGSFVDDL
EKGDLWYFPSGHPHSLQGLAPNGTEFLLIFDDGNFNEESTFLLTDWVARTPKSVLAENFR
VHPEVFNAIPQKEKYIFQGRQVGSIDKEIPNGPGYKKSKLQFTHKMLAQEPKNTTGGRVR
>A0A059IPZ9|frc_TM_#01
MGKPLEGIKIIDFTHVQAGPACTQMLAWFGADVIKVERPGSGDVTRSQLRHVADADALYF
TMLNSNKRSLTLNTKTPQGKEVLTKLIKESDVLVENFGPGALDRMGFGWEHIHELNPGMI
VASVKGFSEGHHYEDLKVYENVAQCAGGAASTTGFWDGPPTVSGAALGDSNTGMHLAIGI
LTALVQRSQTGQGQKVAVSMQDAVLNLCRVKLRDQQRLEAVGYLEEYPQYPHGEFTDVVP
RGGNAGGGGQPGWVLKCKGWQSDPNAYIYFTVQGHAWDPICDAIGKPEWKTDPAYTTAQA
>R9KTR6|oxc_TM_#01
MSTAPTATTAENANLTDGFHVLVQSLLKNHLDRMYGVIGIPVTDVARIAQAKGIRYIGLR
HESDAGNAAAAEGFITGKPGVYLTVSAPGFMNGLIPLKEATENGWPVIMLSGSSSRELID
MGEGDYEGMDQLNFAKPFSKAAYRVDKIEDIPLVVARAIRAACSGRPGGVYIDLPGDTLG
QTIAQDVAESLLYEVNDPAPAQIPAPSVIESAMELLASAKKPLIYIGKGAAYAQCEDEVR
QFVESTGAPYLAMSMAKGVLPDDHPQNAASARGMTMREADVVVLLGARLNWMLNFGKGKH
>A0A151GK23|oxdd_TM_#01
MRWAAQLLLGASLAAALPHLDSPRQRLLNGLELPDKYLTHNKAGSQPYTPGHRDPYDGKV
DAVGRRLDPRPWRNGQGASVLGPYNRDRSRQSPDMVRPPSTDHGTMQNMRWSFADSHTRI
EQGGWTRQTTIRELPSSVELAGVNMRLGAGVIRELHWHKEAEWAYVLEGEVRVTALDYDG
GNFIDDLKKGDLWYFPSGVPHSLQGLGDNGTEFLLIFDDGRFSEESTFILTDWLGKACHH
RSPFACAVVVALQAHLFVSPPAHTPKSVIAENFHLAPELFEHLPAGEKYIFQGSRPGSID
>A0A0A8K147|oxdd_TM_#01
MTKTPNEATTNADPQPVRGDRGAPIMGPRNVPIERENPDLLASPYTDQGTVPNMKFPFAA
ARNHITSGGWGREVTARELPAAKTLAGVNMRLKPGGIREMHWHAEAEWAYMIAGRCRITA
VDNQGRNFIDDVGPGDLWNFPAGIPHSIQGLEEGCEFLLVFDDGNFSENETFLLTDWFAH
TPRDVLAKNFGLPESAFDRIPTDVEHTRWVFAGDVPPPIQSDVVQSPAGTVPTRYSYRLL
EQEPIKTPYGQVRIADSSNFPAASTIAAALVEINPGAMRELHWHPNADEWQYYVSGKGRM
>A0A109BJN7|oxdd_TM_#01
MAPDLFAPPPTDSGSLPNMHFPFAFAHNRLEEGGWAREITARELPALTSMAIVNMRLGPG
VVRELHWHKEAEWAYITAGKARLTVVDADRHAYVDDLEPGDVWLIPSGVPHSIQGLEEGT
EFVLVFDDAQFSENQTLLITEFLAHMPREVVSKNFGLPEADFDSLPKHQKYIFPLPVPPP
LDVVRKQLTEVPAPQPYVFHASKVPATKFDGGSTKIIDARHFPETTLSALIIDLEPGALR
EIHWHPDADELQYYTKGKGRMTVFDATSNARTFDFQAGDVGCVPKTLGHYIENTGNEPLQ
>A0A1I4SMD4|oxdd_TM_#01
MKAKGRVRHVETERRFFLGGLAFGAGAVAAGQAFGADGDGRAAGKEAWSSQTFVHTIPRK
PGAAQPFTGRLDGGTIKATSGGWARDLPANQLPIATGIAGAHLFLNPGGVREMHWHSSAE
WAYVIGGHCQVTVLDPDGGLEVVNLGPGDTWSFPAGHAHAIQTLGDVPCHAILAFDDGLY
GDHGTFGLSDWLSRLDQSILRAAFNLSDAVTRDLPAAEDYIAQGPVIPLNGDVARGERRF
NAASSHRFALAQAQPLIECSAGTLRIAPAEAFPISTTMTGLSETLLPDALHAPHWHPSAN
>A0A165ILL9|oxdd_TM_#01
MGKLLSSVFCAVLLSASSNGAPALNVELGTSVASSDAPSQTVLLASDNPNGIEWNMTTDA
VPQPIRGSLGATILAQQNVAIDRQNPDLLAPPTTDHGMVGSVKWPFSLSPNRLQTGGWAR
QQNVDTLPLATSMAAVDMRLEAGAIRELHWHKTAEWAYVLNGYMQVTGVDTEGRNFLGTV
GPGDLWYFPPGIPHSLQATNELEDGAEFLLVFDSGDFNEDSTFLLTDWLAHTPKEVLAKN
FGTTIAAFNNIPGEELYIFPADPPPVDVTAPEDPQGQVPNPYIYKLSEVTATQLAGGTVK
>A0A2D9F5F8|frc_TM_#01
MMKALEGV
>A0A2D9F5F8|frc_TM_#02
THVQSGPTCTQLL
>A0A2D9F5F8|frc_TM_#03
WFGADVIKVERPGVGDATR
>A0A2D9F5F8|frc_TM_#04
DSLYFTMLNHNKRSVTLN
>A0A2D9F5F8|frc_TM_#05
CDVMVENFAPGALDRMGFSWE
>A0A2D9F5F8|frc_TM_#06
RMIYASVKGFGPGPY
>A0A2D9F5F8|frc_TM_#07
CKVYENVAQCAGG
>A0A2D9F5F8|frc_TM_#08
VTGAQIGDSGTGL
>A0A2D9F5F8|frc_TM_#09
VLNLCRVKLRDQQRL
>A0A2D9F5F8|frc_TM_#10
SGGGQPGRILKCKGWE
>A0A2D9F5F8|frc_TM_#11
YTYFITQAAVW
>A0A2D9F5F8|frc_TM_#12
IPVGPILSM
>A0A2D9F5F8|frc_TM_#13
RSPLLGEHT
>A0A1A2HWP7|oxc_TM_#01
MTKRLTDGFHLVVDALKANDV
>A0A1A2HWP7|oxc_TM_#02
TIYGIVGIPITDLARTAQASGIRFIGFRQEASAGNAAAAAGFLTRRPGVCLTTSGPGFLN
GLPALANAT
>A0A1A2HWP7|oxc_TM_#03
NCFPMIQISGSSDRAMVDLRRGDYQDLDQLAAATPFAKAAYRIGRAEDIGLGVARAIRTA
VSGRPGGVYLDIPGDVLGQTLDASASD
>A0A1A2HWP7|oxc_TM_#04
WRVVEPAPRQLPSPDA
>A0A1A2HWP7|oxc_TM_#05
RARRPLVVLGKGAAYARADDAIRKF
>A0A1A2HWP7|oxc_TM_#06
EDTGIPFLPMSMAKGLLPDSHPQSVAAARSLAIAR
>A0A1A2HWP7|oxc_TM_#07
DAVLLIGARLNWLLGHGESPQWSADA
>A0A1A2HWP7|oxc_TM_#08
QVDIEASEFDSNRPIAAPLAG
>E0MRZ9|frc_TM_#01
MPFIASHGSKGFVSTPQKVRAMKALEGI
>E0MRZ9|frc_TM_#02
ILDFTHVQSGPTCTQLLAWFGADV
>E0MRZ9|frc_TM_#03
KVERPGVGDATRKQL
>E0MRZ9|frc_TM_#04
ADSLYFTMLNHNKRSIEL
>E0MRZ9|frc_TM_#05
GKEVLTRL
>E0MRZ9|frc_TM_#06
EECDVLVENFAPGALDRMGF
>E0MRZ9|frc_TM_#07
IMASIKGFGPGKY
>E0MRZ9|frc_TM_#08
DCKVYENVAQCAGGSASTTGF
>E0MRZ9|frc_TM_#09
AQIGDSGTG
>E0MRZ9|frc_TM_#10
RVKLRDQQRL
>E0MRZ9|frc_TM_#11
ATPRAGNDSGGGQPGRILKC
>E0MRZ9|frc_TM_#12
DPNAYTYFI
>E0MRZ9|frc_TM_#13
IPVGPILSMKEIAEDEGL
>E0MRZ9|frc_TM_#14
HPERGEYLSVGCPIK
>E0MRZ9|frc_TM_#15
RSPLLGEHT
>A0A2T3BAE0|oxdd_TM_#01
MHSILATASLLTAVLALPAPQMSYEGNLGNSGPVGGVNPTAVAPTATAASGSLYGSEALL
GEVAQPSPVQGGDSAKVSNYQLVNGQDADATLGLYLDFNSVPNPQPFRGDAGQTDPGPRT
YEYEKINSDIFAPPGTDSGSVPQAMWPLGLSHNRLGSGKDSGWARQQNKDNLPSATAMAG
VDMRLAPGAYRELHWHTANEWSLVLKGSVRLSAVNENGETFLDDISAGDVWFFPAGVPHS
IQALDEGTEFLLVFDNGDFNEDSTFLASELFLRNPKSVLSKDLQTPISSFDHLPTDQLYI
>A0A328QZP5|oxdd_TM_#01
MGLYVVRAGTNNLGRPKDVLSANFGVPENAFTYIPSEQVYIYQDNVPGSLESQKIQSPYG
TIPQSFTYQLLAQTPIKTPGGSVRIVDSSNFPISKTVAVALVEVEPGAMRELHWHPNNDE
WQYYLAGQGRMTVFAGNNTARTFDYRAGDVGYVPFAYGHYIQNTGNQTLWFLEICKSDRF
ADMSLNQWMALTPVIWLGIICTSVRNY
>A0A365NR51|frc_TM_#01
MSKALSGYRILDFTHVQSGPTCTQLLAWFGADVIKVERAGEGDATRGQLRDIP
>A0A365NR51|frc_TM_#02
ADSLYFTMLNHNKRSITLDTKNPKGK
>A0A365NR51|frc_TM_#03
VLETLIKECDVLVENFAPGALDRMGFTWERI
>A0A365NR51|frc_TM_#04
VASVKGFGPGPYEHCKVYENVAQCAGGSASTTGFDDGPPMVTGAQIGDSGTGLHLALGIL
AALLQR
>A0A365NR51|frc_TM_#05
SGRGQKVLAPMQDAVLNLCRVKLRDQQRLERTGVMKEYPQYPDTPFGDSVPRAGNASGGG
QPGSILKCKGWETDPNAYIYF
>A0A365NR51|frc_TM_#06
CKVIGKEEWL
>A0A365NR51|frc_TM_#07
TKFEAMDILNKFDIPCGPILSMKEIAEE
>K5WQ33|oxdd_TM_#01
MGALTSLAPAAQLSHPSYLPLVMHSHWSILLFFIFAVQPAYTSPLSEAEQAREDEAPAPV
VRSPLHLACRRESGYQPRHLRPEEFVVAPVTMDKRDGVTAPDAGQMATFTAGYPEPTRLG
TGFKFLSNSNHELDKQNVDNVAPPTTDQGSIVNLKWSMSLSHTRLLNGGWVREQTVTDLP
PSKDFSAAEIAMAPNAYRELHWHRVAEWGYVLGGNGRLTAIDEEGKSFISDIRGPTNISD
PDIYYIRALGDGLELLLVFTDGDFDALGTTFMLSDWFARTPLEVLAKNLGIDDINILSKI
>A0A0L6J5W3|oxdd_TM_#01
PRAAEEPFT
>A0A0L6J5W3|oxdd_TM_#02
TDHGTMPNLKWSF
>A0A0L6J5W3|oxdd_TM_#03
GGWARQTT
>A0A0L6J5W3|oxdd_TM_#04
SKAMAGVNMRLKAG
>A0A0L6J5W3|oxdd_TM_#05
VREMHWHKE
>A0A0L6J5W3|oxdd_TM_#06
DQDGRTFADDVG
>A0A0L6J5W3|oxdd_TM_#07
GDLWYFPGGIPH
>A0A0L6J5W3|oxdd_TM_#08
DGCEFLLVFDDG
>A0A0L6J5W3|oxdd_TM_#09
FSEDSTFLLTDWLAHTP
>A0A0L6J5W3|oxdd_TM_#10
ELYIFPGP
>A0A0L6J5W3|oxdd_TM_#11
IAAALVEVEPGG
>A0A0L6J5W3|oxdd_TM_#12
RELHWHPN
>A0A0L6J5W3|oxdd_TM_#13
DEWQYYLSG
>A0A0L6J5W3|oxdd_TM_#14
GRMTVFGSESKARTFDY
>A0A0L6J5W3|oxdd_TM_#15
AGDVGYVP
>A0A0L6J5W3|oxdd_TM_#16
AMGHYIEN
>A0A0L6J5W3|oxdd_TM_#17
QWLALTPHPLV
>A0A2U1SLB7|oxdd_TM_#01
PISSEGGHTSFHNNVPDPVTSGAELPTFKFELEKSQGRVDGASYGKEATVAQLPISKDIA
GVSMRMEQGVMRELHWHATAAEWGFVTEGRVRTTVIDPAGCSETNDFEAGDLWYFPRGHG
HVIETLGKDLCHFILVFDNGYFSEFGTFSISDWLGHAPKELLAKNFGVPASTFDSFPKQE
VYFARG
>A0A2U1SLB7|oxdd_TM_#02
RPLQGWKPPPLTHKYSLLSQKP
>A0A2U1SLB7|oxdd_TM_#03
ETFPGGIEWRVDGSQFPISTTMTGVVLEMEPGALRELHWHPNASEWQYVLSGQLCVTLFG
SKGRWRQETFSKGDVGYIPQGMGHSLENVGTD
>A0A1B7YSL2|oxdd_TM_#01
MHLPNVGDGQFAAKLLLSGAILSYFAPGLAIPVQDSPRQRLLDGKGLPTKYRPASSPYTP
GHKDKYDGPVDSVGDKLDPLPWRNGLGASVLGPWNEARSRQNPDLVRPPGTDHGNLANMR
WSFADSHIRIEEGGWTRQTTIRELPTSIELAGVNMRLDEGVIRELHWHKEAEWAYVLDGS
VRVTAIDYEGGNFFDDLNKGDLWYFPSGVPHSLQGLGENGTEFLLIFDDGRFSEESTFIL
TDWLGMLQTSRERPSHTPKSVIAKNFNLAPEVFAHIPDGEKYIFQGTTPGSINHEAPTGK
>F8NWL4|oxdd_TM_#01
MLSLELKLGRILLYSLTLAVIVSGAPADTHATTDATVSSSAEPSTPTDPFASDDANPILW
SPDSHTIPEAVRGPYGGSVLRPQNVAIDKENADMLAPPTTDHGDMPNAKWPIGLSHNRLQ
TGGWARQQNIQSMPIATQIAGVNMRLDAGAVRELHWHGTAEWGYIMKGSVQITSINQNGQ
NFLSTIGPGDVWYFPAGMPHSIQATNESVDGAEFILVFDDGSFSEDSTFLLTDWLSHVPK
EVLAKNFQVPMSAFDRIPSEELYIYPAASSPDEKQLPVSAGGTIPDSYTYPFSKTSFTPL
>A0A2G5HTS0|oxdd_TM_#01
MISLSLFTSAAALLACNAEARPFFSEAGTQGSPQPQ
>A0A2G5HTS0|oxdd_TM_#02
LKNAFNYKRGLPSTLSSKHLRPVLEPRAEPEQIISSNGP
>A0A2G5HTS0|oxdd_TM_#03
SDEFAKGQPIS
>A0A2G5HTS0|oxdd_TM_#04
KTGKGAPLLGGTN
>A0A2G5HTS0|oxdd_TM_#05
IIDVQNPSNLGQEPTDHGVVVNLKWRFS
>A0A2G5HTS0|oxdd_TM_#06
SKTNLYKGGWAREQVITDLPASQDISAAQQHLKKGAFRELHWHKVSEWAFVYAGRVAISA
VNEHGENQ
>A0A2G5HTS0|oxdd_TM_#07
ILGPGDIWFFPKGV
>A0A2G5HTS0|oxdd_TM_#08
HGVQGLDAENE
>A0A2G5HTS0|oxdd_TM_#09
LLVFDDGDFDATGVTFNVDDWIAHTPKDILAKNFGV
>A0A2G5HTS0|oxdd_TM_#10
ASLFDHVPTGNPKILPGEYP
>A0A2G5HTS0|oxdd_TM_#11
DDQTVEHPYGDLSSSINTSYVIRS
>A0A368A7F9|oxc_TM_#01
PSTLTDGFHLVI
>A0A368A7F9|oxc_TM_#02
ALKLNNISTMFGVVGIPITDLARLSQA
>A0A368A7F9|oxc_TM_#03
GMRFISFRHEQPAGYAAAI
>A0A368A7F9|oxc_TM_#04
GYLTKTPGVCLTTSAPGFLNGLVAAANANTNGFPMILISGSSNRA
>A0A368A7F9|oxc_TM_#05
VDLQQGDYEELDQMNAAKPFVKAAYRIDRPEDIGTGVARAIRTAVSGRPGVVYLDLPAAV
LSAT
>A0A368A7F9|oxc_TM_#06
APQRPTDEAI
>A0A368A7F9|oxc_TM_#07
PLILLGKGAAYAQ
>A0A368A7F9|oxc_TM_#08
EKTGIPFLPMSMAKGLL
>A0A368A7F9|oxc_TM_#09
DGHPLSAASARSLALAQADVVLL
>A0A368A7F9|oxc_TM_#10
GARLNWMLAHGKAPQWSPT
>A0A368A7F9|oxc_TM_#11
NPSEFDSNRPI
>A0A368A7F9|oxc_TM_#12
VKALNAAV
>A0A368A7F9|oxc_TM_#13
LEKVTDPMNFFTALNVIKGVLEGRDYYLVNEG
>A0A1Q6WIA3|frc_TM_#01
MAKALEGVRILDFTHVQSGPTCTQLLAWLGADVIKVEKTGSGDITREQLRDIPGVDSLYF
TMLNHNKRSLTLDTKSARGKAVLERLVKHCDVLVENFAPGALDRMGFTWERIQELNPRMI
VASVKGFGPGPYEDYKVYENVAQCAGGSASTTGFDDGPPLVTAAQIGDSGTGLHLALGIV
AALYQRKSTGRGQRVLAAMQDGVLNLCRVKLRDQQRLARTGVMQEYPQYPHTKFGSAVPR
AGNASGGGQPGWILKCKGWEKDPNAYLYFIAQAPVWKEICKAIGKEAWITDPHYATPDAR
>A0A167N5L5|oxdd_TM_#01
MVLQPVEKSSPERRFRSSADRYATCYASRSLSHPVTVTDMPIATTMAGVDMRLTAGSIRE
LHWHTAAEWSYMLAGSARITAVNADGQNYIQDIYPGDLWYFPAGVPHSIQGLNDTADGCE
FLLVFDNGSFNEDSTFMVTDWLSHVPKEVLAKNFHADVSIFDHIPENALYIFPGPVPPSI
EVDCELADGALGTTPTPFSYPLSTIAGTPLENGSVKVVDSRSFPISTTISAAEVTVNPGG
LRELHWHPTQPEWTFFIEGEARITSFASSAAARTFTYQAGDIAYIPPSYGHYVENLGSGT
>Q0CET0|oxdd_TM_#01
MKISDLSALTLLALLAGTGAAAPTARDSAGNPPLRGSEDLLGYSASNKLSPHSTEDIKYT
LASGQKDDADLGVYLDFETVDNPQPIRGELGGTDPGPRNYAYDRINSDKLAPPGTDSGQT
INAQWPMDNAGWARQENTNVMPDATKMAGVDMRLEAGAYRELHWHVASEWSLVLNGSCRI
QAINENGETFIDDVTEGDVWFFPPGVPHSIQALDTGVEFLLVFDDGSFSEDNTFLASEVF
AHNPKSVLAKDLGLPISAFENIPDDELYIFPGTPAPKDIEEQNVTTAAGVVPLKDSYSYH
>G2Q4J3|oxdd_TM_#01
MHRWQGALIVLLNPLLWLGALGLPRPQIGDCGENEGPVGGVSPPIPTVTSSSGSLRGDSG
LLGGNAPLPDPEKSDSAIVPNPQLVNGQEADAKLGLYLDFDSADPPQPIRGENGNTDPGP
RTFDYEKLNPDLFAPPRTDAGDMPNLMWPMGLSHNRPGTGKNSGWARQQNVDVLPAAKAM
AGVDMRLAPNAYRELHWHTANEWGMILKGCVRVAAVDDEGRNFVDDVCAGDVWFFPAGIP
HSIQAFEKGAEFLLVFDQGDFTEDGTFLVSELFLRNPVEVLSKDLRAGVDAFENLPKDQL
>A0A2D9AA15|frc_TM_#01
MGKALEGVRILDMTHVQSGPTCTQILAWFGADVIKVERPGSGDITRGQLRDIPDVDSLYF
TMLNANKRS
>A0A2D9AA15|frc_TM_#02
TLNPKTEAGNEIFT
>A0A2D9AA15|frc_TM_#03
LIEECDVMVENFAPGAIDRMGFPWEKIQELNPRII
>A0A2D9AA15|frc_TM_#04
ASVKGFGPGPYEDCKVYE
>A0A2D9AA15|frc_TM_#05
IAQCAGGAASTTGEIDRFPMVTGAQIGDSGTGIHLVAGILAALLHREKSGKGQRVSCAMQ
DSVLNLCRVKLRDQQRLA
>A0A2D9AA15|frc_TM_#06
GPLKEYPQYPNGEFGDAVPRAGNASGGGQPGWIVKCKGWETDPDAYIYVITQTRAFSGLA
KAIGHEDWLEDAEWSTPEARLPKLDQ
>A0A0B7K5Y5|oxdd_TM_#01
MKPSSISALLAGVSMTVALPHMDSPRERLRRGLPLEKGLAKRDDTNPYTKNFTDPYDSAI
DSVGKNLDPLPYRNGEGASVLGPWNKERSRQNPDLVRPPSTDHGDMQNMRWSFADSHIRI
ETTLLTPVRPQEGGWTRQTTSREMAASSEIAGVNMRLDKGVIRELHWHTQAEWAYVLDGE
VRVTALDYDGGNYIQDLKKGDLWYFPTGVPHSLQGLGENGTEFLLIFDSGEFSEESTFLL
TEWLAHTPKSVISKNFHLAPEVFDHLPKEQKYIFQGTYPDTIDKDRPSGSDAKISDVEFT
>A0A136J3D7|oxdd_TM_#01
MQITAFALALALAQGAIAIPIEDSPREYLLAGLELPPKYSRPNGKVAGMRAPEPNGPYRP
GYDDPLDRYIDAEGDGLDPLPYRGKLGASVLGPWNKDRSRQSPDLVRPPSTDHGNMKNLR
WSFADSHVRIEEGGWTRQTTVRELGSSVELASVNMRLDKGVIRELHWHKEAEWAYVLDGE
VRITAIDYEGGAFFDDLKKGDLWYFPSGVPHSLQGLGENGTEFLLVFDDGNFSEESTFIL
SDWLAHTPKSVISKNFDLPPEIFAHLPKSEKYIFQGATPGSIDDEKPTGKNIKTSKYNFA
>B8IFX5|frc_TM_#01
MTKALEGVRILDFTHVQSGPTCTQLLAWFGADVIKIERPGVGDITRTQLQDVPDADSLYF
TMLNSNKRSITLDTKNRTGMEVLEDLVRACDVLVENFAPGALARMGLTWERIQTLNPRMI
VASVKGFGPGPYEECKVYENVAQCAGGAASTTGFRDGLPLVTGAQIGDSGTGLHLALGIV
TALYQRTRTGRGQRVDCAMQDGVLNLCRVKLRDQQRLAHGPLKEYSQYGEGIPFGDAVPR
AGNDSGGGQPGRILKCKGWETDPNAYLYFITQAPVWEKICDVIGEPDWKTHPDYAKPAAR
>A0A371PLB5|oxdd_TM_#01
MSQERRGPSSDNPASPTSIPQPIRSDGAGGIDRGPRDIMRDRQNPDLLVPPVTDNGLIPN
VRFSFSDTHMQLNHGGWSREITVRELPIATTLAGVNMSLTPGGVRELHWHQQAEWSY
>A0A371PLB5|oxdd_TM_#02
GDLWYFPPGIPHSIQGLEEGCEFLLVFDDGHFSDLNTLSLSDWFAHTPKEVLSANFGIPE
SELASIPSDQVYIYQGAIPGPLSSQAVQSPYGEVPLSFTHQLLAQPPVKTPGGSVRIVDS
SNFPISKTIAAALVEIQPGAMRELHWHPNNDEWQYYLTGQGRMTVFGAEGNARTYDVRAG
DVG
>A0A1L9PR23|oxdd_TM_#01
LLLLLASVPSLLATPSPVKR
>A0A1L9PR23|oxdd_TM_#02
AGFPSGQPIDGKGKGAPILGGTNHAIDLQNPDNLGAQSVDHGAVPNLKWSFSDSKTNI
>A0A1L9PR23|oxdd_TM_#03
PGGWTREQVVTDLPQS
>A0A1L9PR23|oxdd_TM_#04
DIAGAQQHLIKGAIRELHWHRVAEWGFVYEGSLLLSAVDENGGWTTE
>A0A1L9PR23|oxdd_TM_#05
LNTGDIWYFPKGVAHNVQGLDDQNEYLLVFDDGDFEKIGTTFMVDDWVQHVPRD
>A0A1L9PR23|oxdd_TM_#06
LAKNFNVSESVFE
>A0A1L9PR23|oxdd_TM_#07
VPEKFPYILNGTVPKEAQTAPQGTLKGNASYVYHTYDHPSEPVPGHGGTFRRIDSTNFPI
SKTIAATIVELEPKGLRELHWHPNAEEWLYFH
>A0A1X1UPJ1|oxc_TM_#01
MTTSSASELTDGFHVIVDALKLNGIDTIYGLVGIPITDLARLAQKSGIRFIGFRHETSAG
NAAAAAGFLTRRPGVCLTVSAPGFLNGLVALANATTNCFPMIQISGSSERPLVDLQRGDY
EELDQLSSARPFVKAAYRIARVQDIGLGVARAIRSAVSGRPGGVYLDIPGTVLSEAIDAA
AAAGTIWRVVDPAPPQLPAPEAVDRALGMLAQAQRPLIVLGKGAAYAQADNVIRTFVETT
GIPYLPMSMAKGLLPDSHPQCVAAARSLALSRADVVMLVGARLNWLLGHGESPPWSADAE
>A0A0B7G4N0|oxdd_TM_#01
MYSLPIGGGNADGFIIGANHSTSRNTQRPPLFGVIHPCAALIM
>A0A0B7G4N0|oxdd_TM_#02
VLGAPAPA
>A0A0B7G4N0|oxdd_TM_#03
SVVSSVSSVS
>A0A0B7G4N0|oxdd_TM_#04
PTLPYASDDLNESYL
>A0A0B7G4N0|oxdd_TM_#05
NVKWPFSLSHNRVQDGGW
>A0A0B7G4N0|oxdd_TM_#06
MAGVNMRLKAGGIRELHWH
>A0A0B7G4N0|oxdd_TM_#07
AEWAYVLEGSCR
>A0A0B7G4N0|oxdd_TM_#08
PGDLWYFPAGIPH
>A0A0B7G4N0|oxdd_TM_#09
ADGCEFLLVFDDGEFSEDSTFSVTDW
>A0A0B7G4N0|oxdd_TM_#10
AHVPKEVL
>A0A0B7G4N0|oxdd_TM_#11
KNFKVNASAFDHIPDRQLWMLPSAVPTG
>A0A0B7G4N0|oxdd_TM_#12
AVKSPQGVS
>A0A0B7G4N0|oxdd_TM_#13
VKVVDSRTF
>A0A0B7G4N0|oxdd_TM_#14
VGGIRELHWHPTQPEWSYF
>A0A0B7G4N0|oxdd_TM_#15
NARITVFAA
>A0A0B7G4N0|oxdd_TM_#16
YQAGDIGYVPPSFGHYVENIGNTTLK
>A0A0B7G4N0|oxdd_TM_#17
DKYEDISLNQWLALTPP
>A0A2T6MZ29|frc_TM_#01
MSKALPLDGVKIIDFTHVQAGPACTQLLAWFGADVIKVERPGSGDVTRSQLRDMPDADAL
YFTMLNSNKRSLSLNTKTPEGKEVLEKMIRESDVLVENFAPGALDRMGFSWERIQELNPK
LILASVSGFSEGHHYEDLKVYENVAQCAGGSASTTGFWDGPPTVSAAALGDSNTGMHLAI
GILTALIGRDKSGKGQKVACSMQDAVLNLCRVKLRDQQRLDRLGYLEEYPQYPHGEFSDV
VPRGGNAGGGGQPGWVLKCKGWETDPNAYIYFTIQGHAWEPICQALDKPEWIDDPAYMTA
>S8FN85|oxdd_TM_#01
MSRLLSFVLTAVLASGLVAAAPASFSTSSSSATTSTAAEASETVPLAPEDPNGVLWNTTT
NTDPQPIRGQLGGTILAQQNIPLQEQNPDILAPPTTDHGLIPNVKWPFSLSPSRMYTGGY
VRQQSIEQMPISKSLAGVDMRLEPGAIRELHWHKVSEWAYILNGYMQITSVDQDGRNFLG
TLGPGDLWFFPPGIPHTLQATNVSEGGAEFLLIFDNGDFSDESTFSLTDWLAHTPKEVIA
KNFGTSLSDWDKLPGEQLYIFPGEPPSPDAVAPEDPQGQIPNPFIYKFSEVNATKLAGGA
>A0A162E544|oxc_TM_#01
ALKANDVDTIYG
>A0A162E544|oxc_TM_#02
VGIPITDLARTAQ
>A0A162E544|oxc_TM_#03
SAGNAAAAAGFLT
>A0A162E544|oxc_TM_#04
CLTTSGPGFLNGLPALANATANCFPM
>A0A162E544|oxc_TM_#05
VDLQRGDYQ
>A0A162E544|oxc_TM_#06
AISGRPGGVYLDIPGEVLGQA
>A0A162E544|oxc_TM_#07
VDPAPRQLPA
>A0A162E544|oxc_TM_#08
RPLIVLGKGAAYA
>A0A162E544|oxc_TM_#09
TGIPFLPMSMAKGLLPDSHPQSA
>A0A162E544|oxc_TM_#10
GARLNWLLGHGESPQW
>A0A162E544|oxc_TM_#11
AKMRERLAE
>A0A162E544|oxc_TM_#12
PHPMRFYNALGAIR
>A0A162E544|oxc_TM_#13
NEGANALDL
>A0A162E544|oxc_TM_#14
LPRHRLDTGTWGVMGIG
>A0A162E544|oxc_TM_#15
IAAAVETGRPV
>A0A162E544|oxc_TM_#16
VVILNNGGVYRGDE
>A0A162E544|oxc_TM_#17
DPAPTVLNA
>A0A0G2EZ04|oxdd_TM_#01
MLDIVCNYLYDTINSDLFAPPGTDSGDVSNAKWPMGLSHNRGGLKNSGWARQQNVAVLSE
ATAMAGVNMRLEPHAYRELHWHKASEWSLIMNGSVRVQAINENGETFVDDLNEGDVWFFP
PGIPHSIQAFENGTEFLLVFDDGEFSEENTFLISEVMQRNPLAVMAKDLQTSINALNSIP
DDQLWIFPGTAQSKDIETQNVTGAAGVISGNGSYTYHFSQQQPYEVDGGSVKIIDPETFP
IASSFSAALVTIKPGAMRELHWHLDSDEWSFFVSGTAARVTVFQAPESSRTFDFTAGDVA
>A0A137QK16|oxdd_TM_#01
MIRLSICFCALVLSGLTAAAPAASSGGAVSSSISTIGTPTESSVVVPSSAAPSISTGTDT
APPAYETVPVISLDPNFPEWNESTTEEPEAIRGSLGATIIGPVNGAIDKQNPDLLAPPIT
GHGSMSNAKWPFSLSNNRLQTGGWARQQNVDQMPLAQQMAGVNMRMRLEPGAIRELHWHK
NAEWAYVLKGTTQVSAVDQDGRNYVANVGPGDLWYFPPGIPHSLQATDDSPDGTEFLLVF
DSGDFDEDSTFLLTDWMAHVPAEVLSKNFQVDVDAFKNVPAKELYIFPANPPETDNAPSD
>A0A252BZW7|oxdd_TM_#01
MDPLQRRGFLSAASLLGVAGVANAATFGNPDRPLEGKINAKTASSLSDPGPVNPALASQF
PSFQNPPATDVNGMPLFWASFNNAHRRYQNGGWAREVTQEDFAISEDISGVNMRLSAGGI
REMHWHQQAEWAFMIAGKCRITTLDEQGRPSVEDVEQGDIWYFPPGLPHSLQGLGPDGAE
FVLAFDNGMSSEFNTLLLTDWVAHTPPEVLAKNFGVPADTFKNIPLDNLWIFQGDVPGDL
ATDQKNSRVQPGAQKVIYRLSRSKPVALSNGGQAQIVDSRNFPISKTIASTLETIKPGAL
>A8IFN8|frc_TM_#01
MAKALEGVRILDMTHVQSGPSATQMLAWMGADVIKIEMPRRGDITRSQLRDRSNVDSLYF
AMLNGNKRSVTLNIKSQQGQDALTRLIERCDVLVENFGPGVLERQGFSYERISAINPRIV
YASIKGFAGTDDQDAKAYETIAQAMGGAMSTTGWQSGPPTASSAQVGDTGTGIHCVAGIL
AALYQRTVTGRGQRVDVAMQDCVMNMLRVKLRDQQRLASGPLTEYPGAPRGDSVPRAGNA
SGGGQPGAALRCAPGGENDYCYVIIQPQGWAPLMRLIGRKDLIEDARFASHEARAERLEA
>A0A2I0S392|oxdd_TM_#01
DHKVDSIGR
>A0A2I0S392|oxdd_TM_#02
GPRNRDRERQNPDMIRPPSTDHGDFKNMRWSFADSH
>A0A2I0S392|oxdd_TM_#03
RIEEGGWTRQTT
>A0A2I0S392|oxdd_TM_#04
SVELAGVNMRLDEG
>A0A2I0S392|oxdd_TM_#05
IRELHWHKEAEWAYVLEGKVRVTALDT
>A0A2I0S392|oxdd_TM_#06
DDVEKGDLWYFP
>A0A2I0S392|oxdd_TM_#07
GHPHSLQGLAPNGTEFLLIFD
>A0A2I0S392|oxdd_TM_#08
GSFSEESTFLLTDWLAHTPQ
>A0A2I0S392|oxdd_TM_#09
AENFRLPPE
>A0A2I0S392|oxdd_TM_#10
PKTFKKSK
>A0A2I0S392|oxdd_TM_#11
NFTHKMLAQEP
>A0A2I0S392|oxdd_TM_#12
NATGGSVRITDS
>A0A2I0S392|oxdd_TM_#13
TVAAAHLDI
>A0A2I0S392|oxdd_TM_#14
PGAMREMHWHPNADEWSF
>A0A2I0S392|oxdd_TM_#15
GRARVTIFGA
>A0A2I0S392|oxdd_TM_#16
ARTFDYTAGDVGIVPKNMGHFIENLSEDEPLEVLEIFRA
>A0A2I0S392|oxdd_TM_#17
EFQDFSLFQWLGETPQ
>A0A2I0S392|oxdd_TM_#18
NVRDHLFK
>A0A2I0S392|oxdd_TM_#19
GAAKFAKAI
>A0A1N7PZ39|oxc_TM_#01
EPERELTDGFHL
>A0A1N7PZ39|oxc_TM_#02
IDALKLNGL
>A0A1N7PZ39|oxc_TM_#03
TIYGVPGIPITDFGRMAQ
>A0A1N7PZ39|oxc_TM_#04
RVISFRHEQHAG
>A0A1N7PZ39|oxc_TM_#05
AGFLTKKPG
>A0A1N7PZ39|oxc_TM_#06
CLTVSAPGFLNGLTALANATTNCFPMILISGSSEREIVDLQQGDYEEMDQLAIAKPLCKA
AFR
>A0A1N7PZ39|oxc_TM_#07
LHAEDIGIGIARAIRAAVSGRPGGVYLDLPAKLFPQVM
>A0A1N7PZ39|oxc_TM_#08
EAGRKSLVKVIDPAPAQ
>A0A1N7PZ39|oxc_TM_#09
PLVIFGKGAAYAQAD
>A0A1N7PZ39|oxc_TM_#10
PFLQMSMAKGLLPDTHP
>A0A1N7PZ39|oxc_TM_#11
SAGAARSTVLK
>A0A1N7PZ39|oxc_TM_#12
LVGARLNWLLSHGKGKSWGEP
>A0A1N7PZ39|oxc_TM_#13
IQIDIEPKEMDSN
>A0A1N7PZ39|oxc_TM_#14
APVVGDIGSC
>A0A1N7PZ39|oxc_TM_#15
RLKKNSTPMDFHGALGALR
>A0A1N7PZ39|oxc_TM_#16
VIKERPDA
>A0A1N7PZ39|oxc_TM_#17
LVNEGANT
>I7G1B5|frc_TM_#01
MPGPERFLASRGMDM
>I7G1B5|frc_TM_#02
GKALSGVRVLDMTHVQSGPSATQLLAWLGADVIKLEAPK
>I7G1B5|frc_TM_#03
DSLYFTMLNCNKRSITVNMK
>I7G1B5|frc_TM_#04
DLVSRVDILVEN
>I7G1B5|frc_TM_#05
GPGVVDRFGFPWERL
>I7G1B5|frc_TM_#06
LIYASIKGFGPG
>I7G1B5|frc_TM_#07
NFKAYEVIAQAMGGSMATTGFEH
>I7G1B5|frc_TM_#08
TGAQIGDSGTGIHLV
>I7G1B5|frc_TM_#09
TGRGQRVEVAMQ
>I7G1B5|frc_TM_#10
AVLNLCRVKLRDQQRL
>I7G1B5|frc_TM_#11
GNASGGGQPGWAVRT
>I7G1B5|frc_TM_#12
GGGPNDYIY
>I7G1B5|frc_TM_#13
FALIEDWS
>I7G1B5|frc_TM_#14
PCGPVLGTKELIEDETLAELG
>I7G1B5|frc_TM_#15
RGSFKTVGSPLRLSDSPV
>A0A2A4PIS9|oxc_TM_#01
GSSTAIDTIAQE
>A0A2A4PIS9|oxc_TM_#02
IDALKLNDINTIY
>A0A2A4PIS9|oxc_TM_#03
VPGIPITDLGR
>A0A2A4PIS9|oxc_TM_#04
RVLSFRHE
>A0A2A4PIS9|oxc_TM_#05
AGYAAAIAGFLTKKPG
>A0A2A4PIS9|oxc_TM_#06
CLTVSAPGFLNGLT
>A0A2A4PIS9|oxc_TM_#07
LAHATTNCFPMILISGSSEREIVDLQQGDYEEMDQLAIAKPLCKAAYRVLH
>A0A2A4PIS9|oxc_TM_#08
EDIGIGIARAIRAAVSGRPGGVYLDLPAKL
>A0A2A4PIS9|oxc_TM_#09
MDADAGAKSLVKVID
>A0A2A4PIS9|oxc_TM_#10
VLKGAKRPLIILGKGAAYAQAD
>A0A2A4PIS9|oxc_TM_#11
EKSGIPYLPMSMAKGLLPD
>A0A2A4PIS9|oxc_TM_#12
SAGPARSL
>A0A2A4PIS9|oxc_TM_#13
MIGARLNWLLSHGKGK
>A0A2A4PIS9|oxc_TM_#14
IDIEPKEMDSNVEIAAP
>A0A2A4PIS9|oxc_TM_#15
RPDAILVNEGANTLDFARSIIDMYKPRKRLDVGTWGVMGIGMGQAIAA
>A0A352E0A1|oxdd_TM_#01
MGSPDRRDFLANGAALAGAAGLFAAADRASGGDPSFMNNVPDPLLAQDALPEFTFALEKS
QGRVLAGSYGKEATVEQLPISKGIAGVSMRLEPGVMRELHWHATAAEWAYVVSGRVRTTV
VDPQGRTGIDDFGPGDIWYFPRGHGHMLQCLGNEPCHFILVFDNGFFSEFGTFSLTDWLG
HVPPALLAKNLGVPAATFKDFPKKEVYFATGPVPPEPAAAPLAGVNPPPLSHKHSLHSQK
PHETFKGGREWRVEAQDFPISTTMTGVILELEPGALRELHWHPNADEWQYLLAGTIRATL
>A0A1I3CGS3|oxdd_TM_#01
MPGYDRREFFTGAAMFAAAATAVLLNQSESEGGDPSFMNNVPDPVTSGDELPTFKFELEK
STGKVIGKSSGKEATVKQLPISKGIAGVSMRLEPGAMRELHWHATAAEWALVLEGRVRTT
VVSPDGTAETNDFQPGDVWLFPRGHGHMLECLGKEPCHFILIFDNGYFSEFGTFSISDWI
GHVSPELLAKNFGVPASTFESFPKKEVYFARGEVPPETPETPLQGLTVPPLTHKYELLSQ
PPYRTFSGGREWRVDSSNFPISTTITGVVLELEPGAIRELHWHPTADEWQYVIAGDISVT
>A0A327QFF7|oxdd_TM_#01
MSGALPNFKYKLEEKEPRLGPGGITRGVSVKEFPVSQQIAGVSMRLAPGAIRELHWHANA
AEWGYVVKGQMRTTMVEPSGETYVDLFSPGDVWYFPRGFGHMLQCVGNEECHFILIFDNG
DFSEDHTFSVTDFLSSVPPYIAAQNLGLTLEEVSKLHQGEAYFAQCQLPDVHSGIALPRS
NSNLTSKHRYPLHAQQPKIVPGGGTQRTVSQVEFPIAATITGSIFEIEPGGLREMHWHPN
ADEWQYYLQGAAEMGVFLAEGQFVKDDFVTGDVGYVPMGAGHYIKNTGDDVLIVLLGFNN
>S3CF42|oxdd_TM_#01
MKTTIFSTVILYVVLTAALNGKRTKHLRPVLERREEQVLQPIVGDKGAEILVPKNHAIDS
QNRDSLQVPPSDAGLVMNLKWSFSQSMMNLQQGGFVRQQVASDLPSSQDFSSAQNHLAKG
AIRQMHWHSLNEWGLVTAGSVLIAAVSNEGKNQVFRADKGDIWYFPKGQGHTIQGLTDPG
AEYLLVFDAGDFDSTSRTLNVADWLIHTPPSVLAKNFGVSNNTFKTLPKALGSIFRGNLS
SGSILSPYGKLEGNSSYHFQASKMPMKDAPGGGGKYMIVDKNNFPIITSLAAMIVEVKPG
>A0A177QPZ7|oxdd_TM_#01
MTDLTRRTFLLGATAAGIAEGEAHAALSDLANAPDPLLDGPQLPTFRFALEQSTGKVIGK
NSGKEATVKQLPISKGIAGVSMRLEPGGMRELHWHATAAEWAYVIDGRCRTTIIGPQGQS
ETNDFDPGDIWYFPRGHGHSIQCLDDKPCHFILIFDNGYFSEFGTFSITDWVGHAPKQLL
AKNLGLPPEAFEKFPKEEVYFAQGPIPPATIQPEHGTGLRSAPQTHRFRMMAQAPHSVHK
GGREWRVGQEQFPISTTITGVLLELNPGGLRELHWHPNADEWQYVLTGKVRVSMFGSHGR
>G1XDT2|oxdd_TM_#01
MKAVNILFYLTLAAPFAFGTPITGNGNEKRVAEPVDILEGIESEIYSREYLEEVFRKRNA
AKHLRLKRHDDDGPNEQPIRGEFGAPILGGTNPGRDNEQPDHIHPPATDNGNVPNLKWAF
SDSKTRLLKGGWVREQLVTDLPPSKDIAAAQQHLVKGAIRELHWHKVAEWGIVFNGSILV
SAVDENGKNTAEVLNQWDIWYFPKGVGHTVQGLADQNEYLLVFDDGNFEAVGTTFNIVDW
LLHAPKDVIGKNFGVNATEVFKNLPTANPYIKQAKVGGLKAPKAPAGELKGKSSYVYKLS
>D6U7X2|oxdd_TM_#01
MDVTRRKIVQSLAAGVAAAVSGTTRAAFSSTVDDPPTGTSAVPQPIEGHLGADDPGPRNV
ILDRLNPDMLTPPPTDAGDMPNLKFSFSNVPMRLTDGGWARQVTQVDLPIATSIAGVDMR
LKPGAIRELHWHPVAEWAYMLVGTAQVTCLDPQGHNFVGNVGVGDLWYFPAGYPHSIQAL
EEGCEFLLAFDSGNFSENDTFLLSDWFAHTPKGVLAKNFGVPQSDFQHLPSPSQRYIYPG
IVPGPPLVMQVSDPYGPAPQSFTYQMLAQPPIQTPKGTVRIVDSSSFHVSKTIAAVLQDV
>A0A0R2LQ72|oxdd_TM_#01
MEKGIFRMTEKKEPIRNVDQTGWIDQGPRNYQRDLQNPDLLVPPTTDHGTVANLRFSFSD
AHMRLESGGWTREVTNRELPASHDLAGVNMCLKPGAYREMHWHQQAEWAMMLKGNARVTA
LNENGESFIDDVAAGDLWDFEAGIPHSIQALDQGCEFLLVFSEPDFSENNTFLLTDWLAH
TPKDIIAANFKVDEATLKPLPSHEKYIFDGNVPGPIETVKKPGTPMKTPLTLHMKDVPAK
KFEAGKVWIIDQSVFPAAQTISAAIVEVQPGGMREMHWHPKSEEWDYYIQGQAKVGVFNS
>A0A1C7CYK9|oxc_TM_#01
MSDHNNMTDGMHVFVEALKRNNIDTIYGVVGIPVTDMARHAQAEGIRYIGFRHEQSAGYA
AAVSGFLTQKPGICLTVSAPGFLNGLTALAHATVNGFPMIQISGSSNRAIVDLQQGDYEE
LDQMNAAKPYTKASYRVNRPEDLGIALARAIRAAVSGRPGGVYLDLTADVLAATINPDIA
AGSLFQVKDPAPRQLPSKNAVQAALALLTSAKRPLIILGKGAAYAQADNDIRAFIERTKI
PFLPMSMAKGLVEDTHPLSAATARSFALANADVVMLIGARLNWLLSHGKKGWSPDTQFIQ
>A0A257KV76|frc_TM_#01
MSKALDGVRILDFTHVQSGPSCTQLLAWFGADVIKVERPGSGDITRGQLCDIPDADSLYF
TMMNGNKRSITVDTKSRGGRHVLEELVKNCDVLVENFAPGVLDRMGFAWEKIHQINPRLI
YASVKGFGPGPLEHFKAYENVAQCTGGAASTTGFRDDMPLVTGAGIGDSGTGIHLALGIV
TALFQRTHSGRGQRVLAPMQDSVLNLCRVKLRDQQRLQHGPLTEYSQHGEGIPFNNVVPR
SANDSGGGQPGRILKCKGWETDSNSYIYFIAQAAVWDRVCHLIGRDEWVEDPNFSKPANR
>A0A0Q6WDY1|frc_TM_#01
LDFTHVQSGPTCTQLLAWFGADVIKVERAGEGDATR
>A0A0Q6WDY1|frc_TM_#02
GVDSLYFTMLNHNKRS
>A0A0Q6WDY1|frc_TM_#03
CDVLVENFAPGALDRMGFSWERIQ
>A0A0Q6WDY1|frc_TM_#04
KGFGPGPY
>A0A0Q6WDY1|frc_TM_#05
CKVYENVAQC
>A0A0Q6WDY1|frc_TM_#06
GAQIGDSGSGLHLALGIVTAL
>A0A0Q6WDY1|frc_TM_#07
MQDAVLNLCRVKLRDQQRLER
>A0A0Q6WDY1|frc_TM_#08
SVPRAGNASGGGQPGWILKCKGWE
>A0A0Q6WDY1|frc_TM_#09
DPNAYIYF
>A0A0Q6WDY1|frc_TM_#10
DIPCGPILSMKEIA
>A0A0Q6WDY1|frc_TM_#11
VEVDHPERG
>A0A0Q6WDY1|frc_TM_#12
VGNPIKLSDSPT
>A0A0Q6WDY1|frc_TM_#13
RSPLLGEHTD
>A0A1X7DT35|oxdd_TM_#01
MDSNATAPHHETPELGNPDLPPEGSVNTVREPASTAMTGPRNPVIESQFPNQMDPPATDV
STQPFFWSSFNVSPRRIQAGGWAREVTQQDFAISDEIAGVNMYLEAGGIRELHWHQTAEW
ALMTRGDCRITTLSSAGLPSVEDVSEGDLWFFPAGLPHSLQGLGPDGAEFVLAFDDGEQS
ESNTLLLTDWVAHTPPEVLAKNFGVSQEVFRDVPLHNLWIFPGEVPGPLEDDQRAAGVEW
GATEPVIFRLSRSQPVYENSGGRIQVADSRSFPVSRTVAAALATVRPGSMRELHWHPNAD
>A0A0G2HN20|oxdd_TM_#01
MRPSHLWPLAGLVFWSQVDTCRSLPLYHNDGAGLKWKRDRPQFDMGQPIDGAGRGGPILG
GTNHQLDLQNPSNLGQQPTDSGVVPNLKWSFSQSRTRISAGGWTRKQTITDLPASHDMSA
AQQHLEQGAIREPHWHSTAEWGFVYNGSVLVSAVDQDGGYQAETLGFGDMWYFPRGVAHA
LQGVGEHNEFLLVFDGADTDAAGSTSSLGDWLAHTPRDVLAKNFGVDAGVFDGVPRPSPG
IVNGTAGGSDADRGVTAGPGEQPAAGAGSFVFRTLQHPPTQAPGGGGSLYKVDSTNFPRS
>A0A1U7CYL2|oxdd_TM_#01
MSDFQRREFLTGAAALAATFAATRPAEAGDPSFMNNIPDEVLSGPELPTFKFELEKSAGK
VIGESFGKEATVKQLPISKGIAGVSMKLEPGAMRELHWHATAAEWAFVIEGRVRTTVIDP
QGHGETNDFESGDVWYFPRGHGHMLECLGDAPTHFILIFDNGYFSEFGTFSITDWLGHVP
KPLLAKNFGLLESAFDGFPQEEVYFARGAEPPETPAKPLQGWKLPPLTHKYQLLAQPPHR
VYKGGREWRVDSTSFPISKTVTGVILDLDPGALRELHWHPTADEWQYVIEGDVSVTMFGS
>A0A2V8XP51|oxdd_TM_#01
RWTRRGFLG
>A0A2V8XP51|oxdd_TM_#02
SAALAAAGML
>A0A2V8XP51|oxdd_TM_#03
DAGGVQTFKYPFS
>A0A2V8XP51|oxdd_TM_#04
GGWSREVTVRELAVSK
>A0A2V8XP51|oxdd_TM_#05
LAGVNMRLT
>A0A2V8XP51|oxdd_TM_#06
GGVRELHWHTAAEWAYMLYGTARITCID
>A0A2V8XP51|oxdd_TM_#07
DGKSFVTDVKEGDLWYFPPGIPHSIQGL
>A0A2V8XP51|oxdd_TM_#08
PDGTEFLLVFDDGNFSEYETVLLSDWMAHTPR
>A0A2V8XP51|oxdd_TM_#09
EKMPRKELFIFQAE
>A0A2V8XP51|oxdd_TM_#10
PGPLAEDQR
>A0A2V8XP51|oxdd_TM_#11
SPIDFAFRTMQ
>A0A2V8XP51|oxdd_TM_#12
IDSSSFKV
>A0A2V8XP51|oxdd_TM_#13
NIAAAVVT
>A0A2V8XP51|oxdd_TM_#14
RELHWHPNADEWQF
>A0A2V8XP51|oxdd_TM_#15
GKARMTVFATGGRARTMDFE
>A0A2V8XP51|oxdd_TM_#16
GDVGYVLK
>A0A2V8XP51|oxdd_TM_#17
LKFLEMFKSS
>A0A2V8XP51|oxdd_TM_#18
YQDLALSEWL
>A0A2V8XP51|oxdd_TM_#19
HTPPELVAAHLNLDK
>A0A369BPH4|oxdd_TM_#01
MNNLSWKKVKVPQPIRSDGAGAEDKGPRDILRDLENPDLLIPPITDNGLIPNMRFSFSDA
HMQLNHGGWSREVTVRELPIATTLAGVNMCLTPGGVRELHWHQQAEWSYMIWGSARITAV
NQNGKNFIADIEAGDLWYFPPGIPHSIQGLEEGCEFLLVFDDGSFSDLNTLSISDWFSHT
PKEVLSANFGVPESSFASIPNDQVYIYQDTVPGSIESQSVSSPYGVIPLSFKHKLLAQQP
IITSGGSVRLVDSSNFPISKTIAAALVEIKPGGMREMHWHPNNDEWQYYLTGQGRMTVFG
>A0A1G9YY97|oxdd_TM_#01
DGHAAGYDVSAAS
>A0A1G9YY97|oxdd_TM_#02
GDPVVFTA
>A0A1G9YY97|oxdd_TM_#03
GPIKATSGGWARE
>A0A1G9YY97|oxdd_TM_#04
RGLPIATDIAGAHLFMNAGGAREMHWHNSAEWA
>A0A1G9YY97|oxdd_TM_#05
GHCQVTVVDP
>A0A1G9YY97|oxdd_TM_#06
GPGDLWYFPKGH
>A0A1G9YY97|oxdd_TM_#07
HAIQTLGP
>A0A1G9YY97|oxdd_TM_#08
PCHAILAFDDGLY
>A0A1G9YY97|oxdd_TM_#09
EHGTFGISDWMSRYDT
>A0A1G9YY97|oxdd_TM_#10
AFAQIPKAETYIMQGEVL
>A0A1G9YY97|oxdd_TM_#11
GPQARSARELD
>A0A1G9YY97|oxdd_TM_#12
MAQKPRVST
>A0A1G9YY97|oxdd_TM_#13
GAMHEPHWH
>A0A1G9YY97|oxdd_TM_#14
ANEWHYVLKGRTRVTLFA
>A0A1G9YY97|oxdd_TM_#15
EIVGVLDSG
>A0A1G9YY97|oxdd_TM_#16
KAPRHLLANNFG
>A0A2T3AIG7|oxdd_TM_#01
LAAPHRDSPQQRL
>A0A2T3AIG7|oxdd_TM_#02
AGLELPDKYRTS
>A0A2T3AIG7|oxdd_TM_#03
PYTPGHRDPYDR
>A0A2T3AIG7|oxdd_TM_#04
DPLPWRNG
>A0A2T3AIG7|oxdd_TM_#05
GQSVLGPWNP
>A0A2T3AIG7|oxdd_TM_#06
RPPSTDHGNM
>A0A2T3AIG7|oxdd_TM_#07
DSHVRIEEGGWTRQTTVRE
>A0A2T3AIG7|oxdd_TM_#08
VNMRLGEGVIRELHWHKEAEWAYVLDGSVR
>A0A2T3AIG7|oxdd_TM_#09
IDYEGGNFIDDL
>A0A2T3AIG7|oxdd_TM_#10
KGDLWYFPSGVPHSLQGLS
>A0A2T3AIG7|oxdd_TM_#11
NGTEFLLIFDDGRFSEESTF
>A0A2T3AIG7|oxdd_TM_#12
LTDWLAHTP
>A0A2T3AIG7|oxdd_TM_#13
AENFHLAPEVF
>A0A2T3AIG7|oxdd_TM_#14
EKYIFQGSNPGSI
>A0A2T3AIG7|oxdd_TM_#15
VKKSKLNF
>A0A2T3AIG7|oxdd_TM_#16
HKMLAQDP
>A0A2T3AIG7|oxdd_TM_#17
GGEVRITDS
>A0A2T3AIG7|oxdd_TM_#18
NFPISKTVAAAHA
>A0A2T3AIG7|oxdd_TM_#19
PGALREMHWHPNADEWNFFIRGKARITIFAAEGTARTF
>A0A2T3AIG7|oxdd_TM_#20
PGDVGIVP
>A0A2T3AIG7|oxdd_TM_#21
GHFVENIGDEPVEMLEVF
>W3XKJ3|oxdd_TM_#01
MKSLLNAIVTVLVSGQTAAALVSGRAGGFGDGQPIDGNGKGAPILGGTNKALDLQNPDNL
GQQSTDNGVVPNLKWSFSDSKTRILKGGWVREQVVTDLPVSTDISAAQQHLTKGSIRELH
WHRVAEWGYVYAGSVLVSAVDENGQYQVAKLEVGDVWYFPKGEAHTIQGLEDENEFLLVF
DEGNFDAVGTTFNIDDWVSHTPKSVLAKNFNLSESVFGSVPSPNPYILNATVATEDVTGG
NGELTGNASYVYYAKDHPLENVPGHGGTLRIIDTKTFPIATTIAATVVTLSPGGLRELHW
>A0A194XMA1|oxdd_TM_#01
MWFPNAVALLSAAVAVSSTPVTESGAHALEKRSGPQFAQGEPIDGSGKGGPILGGTNHQL
DIQNPDNLGAHTTDNGLLPNLKWSFSESKTRIFNGGWTREQIISDLPASTDIAGAQQHLE
KGASRELHWHRVAEWGYLYSGSVLLSAVDENGDYQVDKLEVGDIWYFPKGSAHTVQGLDD
DNEYLLVFDDGNFEASGTTFMVDDWIAHTPKSILAQNFGVNESIFSTIPTPDPYILNGTV
SNVNTTGPGSGLYGNSSYVFHHSQKEVVSVPGGGGNLSIVDSRNFPIATTIAAAIVSLEP
>A0A2K1QVK2|oxdd_TM_#01
GPPGASGQLRG
>A0A2K1QVK2|oxdd_TM_#02
ADEDLGFYLDFSNIDNPQPIRG
>A0A2K1QVK2|oxdd_TM_#03
GNAPTDPGPRNRP
>A0A2K1QVK2|oxdd_TM_#04
GLSHNRHGLKGAGWARQQNV
>A0A2K1QVK2|oxdd_TM_#05
VLPVATALAGVNMRLEAN
>A0A2K1QVK2|oxdd_TM_#06
YRELHWHKASEWAYILNGTVRL
>A0A2K1QVK2|oxdd_TM_#07
AVNEAGQTF
>A0A2K1QVK2|oxdd_TM_#08
DDLQAGDVWFFPAGIPHSIQAF
>A0A2K1QVK2|oxdd_TM_#09
EFLLVFDDG
>A0A2K1QVK2|oxdd_TM_#10
FSEDETFLLSELA
>A0A2K1QVK2|oxdd_TM_#11
RNPRSVLAKDLRVDVSA
>A0A2K1QVK2|oxdd_TM_#12
NVTGPAGSIPLAGTYSYHLSQQ
>A0A2K1QVK2|oxdd_TM_#13
PYTVPGGSVK
>A0A2K1QVK2|oxdd_TM_#14
SFPIAKNFAAALFT
>A0A2K1QVK2|oxdd_TM_#15
KPGAMRELHWHVPN
>A0A2K1QVK2|oxdd_TM_#16
GDEWSFFIQGQARLTVFSAPE
>A0A2K1QVK2|oxdd_TM_#17
SRTFDFQAGDVGYVP
>A0A2K1QVK2|oxdd_TM_#18
PDAHYLENTGDEDLVYLEILQ
>A0A1M5DJY7|oxdd_TM_#01
MSTSPDDQRSLYGTLSLETDKAEHGISASNPGPRNTRLVQLNPNSDIPPPTDHGVVEPFW
YSFDLTHRRIQEGGWTHQVTARELPISTDMAGVNMRLTKGSFRELHWHLADEWAIMLSGR
ARVTVFTPDGAMFIDDVSEGDLWLFPAGAPHSIQALGDDGCEFLLVFNQGNFSEESTLLL
SDWLKHTPPEILERNFRLPPEAIAKLPKGEPLYIFASEEPAKSLADELADVRRFAPAPEL
SYTFKAGSMTPTKQSEAGSVKIIDSRNFPASQKIAAAIVTVRPGCIREMHWHPNGSEWQY
>A0A210RZT5|oxc_TM_#01
TDGFHLVI
>A0A210RZT5|oxc_TM_#02
IFGLVGIPITDLCRLAQAEG
>A0A210RZT5|oxc_TM_#03
RFIGFRHEQHAGNAAAIAGYMTQ
>A0A210RZT5|oxc_TM_#04
PGICMTVSAPGFLNGLTALANATVNCFPMILISGSS
>A0A210RZT5|oxc_TM_#05
REIVDLQQGDYEEMDQLNAAKPY
>A0A210RZT5|oxc_TM_#06
KAAYRINHIEDIGIGFARAIRAAVSGRPGGVYLDLPA
>A0A210RZT5|oxc_TM_#07
AKRPLILLGKGAAYAQAD
>A0A210RZT5|oxc_TM_#08
EKSGIPYLPMSMAKGLLPD
>A0A210RZT5|oxc_TM_#09
HPQSASAARS
>A0A210RZT5|oxc_TM_#10
GARLNWLL
>A0A210RZT5|oxc_TM_#11
HGKGKTWGK
>A0A210RZT5|oxc_TM_#12
PKKFIQIDIQ
>A0A210RZT5|oxc_TM_#13
AKMAETLAK
>A0A210RZT5|oxc_TM_#14
PMNFHGALR
>A0A210RZT5|oxc_TM_#15
NLVNEGANTLD
>A0A210RZT5|oxc_TM_#16
CRAIVDMYKPRKRFDSGTWGIMGIGMGY
>A0A210RZT5|oxc_TM_#17
AVEGDSAFGFSGMELET
>A0A364L903|oxdd_TM_#01
MHLLTFSLLGLASAATLAKRDGFSDGEPINDATGKGAPIIGGTNHELDLQNPDNLGRQST
DAGYVPNLKWSFSDSKTNIFPGGWSREQIISDLPLSTDIAGAQQHLKKGAIRELHWHRTA
EWGYLYNGSLLLSAVDENGQYQVDTLEAGDVWYFPPGVAHTVQGQQDANEYLLVFDDGDF
EAQGTTFMIDDWVAHTPKDILAKNFGVDASVFNNVPSTFPYILNGTISNDTHIVGPAGAL
VGNSSYVYHAKDHKLEDVPGGGGTFRRIDSTTFPVAKTIASGFFTLEPKGLRELHWHPNA
>A0A1L7X8J1|oxdd_TM_#01
KGGTDPGPRTEEYD
>A0A1L7X8J1|oxdd_TM_#02
LNPDKLAPPGTDHG
>A0A1L7X8J1|oxdd_TM_#03
NAQWPMGLSHMKLGL
>A0A1L7X8J1|oxdd_TM_#04
AGWSRQQN
>A0A1L7X8J1|oxdd_TM_#05
ATEMAGVDMRLEEGAYRELHWHKA
>A0A1L7X8J1|oxdd_TM_#06
VLNGSVRVEAVNE
>A0A1L7X8J1|oxdd_TM_#07
GQTFVDDL
>A0A1L7X8J1|oxdd_TM_#08
AGDVWFFP
>A0A1L7X8J1|oxdd_TM_#09
GVPHSLQGL
>A0A1L7X8J1|oxdd_TM_#10
GGVEFLLVFDDGSFSEDNTFLASE
>A0A1L7X8J1|oxdd_TM_#11
GELFIFPGTKA
>A0A1L7X8J1|oxdd_TM_#12
REIHWHTTSDEWNFF
>A0A1L7X8J1|oxdd_TM_#13
YAAQGNARTFDYHAGDTGYIPKAMTHYVENVGKDDV
>A0A1L7X8J1|oxdd_TM_#14
GLTPPQIVMDTLNLTN
>K5V6L0|oxdd_TM_#01
MPHTLYMAHIKLSALLALSLSLFACTAPAPLSSPTLTGTALGPSPTVPYASDDPNVEVFP
QNVHDPGYIPEPIRGKLGSDILAQQNVPLELENPTLLAPPTTDHGYVPNAHWPFTLSHNR
LQTGGWARQQNVNDMPIAKNLAGVDMRLEAGAIRELHWHSTAEWAYVLAGTMQVTTVTPE
GQNYVGTVHPGDLWYFPPGQPHSLQATADNPQGAEFLLVFDNGTFNEGATFLLTDWLSHI
PKEVIAKNFQTSISAFDHIPDQELYIFPNSPPPDNQQPPVSPFGTTPEPYTYEFSKVPAT
>A0A0K0X5Y8|oxc_TM_#01
TDVARVAQA
>A0A0K0X5Y8|oxc_TM_#02
FRHESDAGHAAAAAGFLTK
>A0A0K0X5Y8|oxc_TM_#03
PGFCLTVSAPGFLNGLVALANATTNCFPMVQISGSS
>A0A0K0X5Y8|oxc_TM_#04
VDLQRGDYEEMDQLAAAKPF
>A0A0K0X5Y8|oxc_TM_#05
KAAFRVNR
>A0A0K0X5Y8|oxc_TM_#06
ASSGRPGGVYLDIP
>A0A0K0X5Y8|oxc_TM_#07
RTVVDAAPEQ
>A0A0K0X5Y8|oxc_TM_#08
RPLVVLGKGAAYAQAD
>A0A0K0X5Y8|oxc_TM_#09
TGLPFLPMSMAKGLLPDTHPQSVA
>A0A0K0X5Y8|oxc_TM_#10
ADVVLLVGARLNWLLGHGEPPQ
>A0A0K0X5Y8|oxc_TM_#11
DIDPGELDSNAPIAAPLVGDI
>A0A0K0X5Y8|oxc_TM_#12
MAKRLAAD
>A0A0K0X5Y8|oxc_TM_#13
DVYVVNEGANALDL
>A0A0K0X5Y8|oxc_TM_#14
PRHRLDSGTWGVMG
>A0A0K0X5Y8|oxc_TM_#15
GMGYAIAAAVEG
>A0A0K0X5Y8|oxc_TM_#16
GPVVAIEGDSAFGFSAMELETICRYRLPVVVVVLNNGGVYRGDG
>A0A0K0X5Y8|oxc_TM_#17
DPSPTTLMP
>A0A0F7ZPU4|oxdd_TM_#01
MKLNTSQWLLIAGASLTSALPNAYDSVARQRSLSSPNSPLVDSKSSGVPYTPGHRDPYDS
KVDPIRENLDPRPWRNGKGASILGPYNRDRSRQSPDMLRPPSTDHGTLSNMRWSFTDSHV
RIEEGGWTRQTTVRELPTSVELAGVNMRLNTGVYRELHWHKEAEWAYVLEGEVRVTAIDY
DGGTFVDDLKKGDLWYFPSGVPHSLQGLGENGTEFLLIFDDGHFSEESTFILTDWLAHTP
KSVVAENFHLPTTVFKHLPKGEKYIFQGTRPKSIEEEWPQGKNVKKSKYQFTHRMLDQQP
>A8IM21|frc_TM_#01
LDFTHVQSGP
>A8IM21|frc_TM_#02
IKVERPGEGDVTR
>A8IM21|frc_TM_#03
ADSLYFTMLN
>A8IM21|frc_TM_#04
NKRSITLDTK
>A8IM21|frc_TM_#05
VENFAPGALDRMG
>A8IM21|frc_TM_#06
ASTTGFRDG
>A8IM21|frc_TM_#07
AQIGDSGTGLHLALGIVTAL
>A8IM21|frc_TM_#08
VPRAGNDSGGGQPGRIL
>A8IM21|frc_TM_#09
ARLPHLNEIF
>A8IM21|frc_TM_#10
TVGNPIKLS
>A8IM21|frc_TM_#11
RSPLLGEHT
>A0A1H1JQ15|frc_TM_#01
MAKQVKIARAGAGAKNISRKTVSSKNISSKTAATGKVAARKAASKRPAAKKAIVKKAVVK
KAPAAKNSAMKKATVGKPAVAARNVRKPLAKKPVGQRAASKVTAKAKVAAKAKIAPKAKA
KSVASAIRKPSNKPWGGAGKALDGVRILDFTHVQSGPTCTQLLAWFGADVIKVERPGVGD
ITRGQLRDVPNVDSLYFTMLNHNKRSITIDSKHPQGKAVLDELVKSCDVLVENFAPGALD
RMGLTWEHIHKLNPRMIVASVKGFGPGPYEDCKVYENVAQCAGGAASTTGFLDGPPLVTG
>A0A2N5FEF9|oxdd_TM_#01
MKRPPQRTMDQKIPQPIRDDGAGATDLGPRDIMRDIENPDLLVPPVTDAGSVPNLKFSFS
DTHMQLNHGGWSREITIRELPIATTLAGVNMRLTPGGVRELHWHQQAEWSYMIMGKARIT
AVDQNGRNFIADIEQGDLWYFPPGIPHSIQGLDGGCEFLLVFDDGSFSDLNTFSISDWFA
HTPKEVLEKNFGVTENAFAHIPAQQKYIFQAQVPGPLESQIVQDPQGVIPENLTYKLLSQ
EPIVTPGGSVRIVDSTNFPISKKVAAALVEIKPGAMREMHWHPNNDEWQYYLTGTGRMTA
>A0A366R0G2|oxdd_TM_#01
GPVGGVDPPTPTVTSTSGSLYGDSSLLGG
>A0A366R0G2|oxdd_TM_#02
APLPDPDKSDSAVVK
>A0A366R0G2|oxdd_TM_#03
RGGLGATDPGPRTYEYEKLNPDLYAPPGTD
>A0A366R0G2|oxdd_TM_#04
GDVPNAMWPLGLSHNRLGSE
>A0A366R0G2|oxdd_TM_#05
GAGWARQQN
>A0A366R0G2|oxdd_TM_#06
VLPAATAMAGVDMRLAPNAYRELHWHTSAEWSL
>A0A366R0G2|oxdd_TM_#07
CAGDVWFFPPGVPHSLQA
>A0A366R0G2|oxdd_TM_#08
EFLLVFNDG
>A0A366R0G2|oxdd_TM_#09
FSEDETFLVSETFLRNPVSVLAKNFKTDTSAF
>A0A366R0G2|oxdd_TM_#10
PKDQLYIFNGTPAPKDI
>A0A366R0G2|oxdd_TM_#11
SYTYHWSQQKPHTVPGGSVKI
>A0A366R0G2|oxdd_TM_#12
DPTTFPIA
>A0A366R0G2|oxdd_TM_#13
FSAALVVVQPGAVREIHWHTTSDEWSYFLQGSGRVTVFKAPESARTFDFTAGGVGYIPA
>A0A2S9Q719|frc_TM_#01
MGQALEGVRILDFTHVQSGPTCTQLLAWFGADVIKVEKPGVGDITRTQLRDIPNVDSLYF
TMLNHNKRSITLDTKNKAGKAVLEELVRSCDVLVENFAPGVLDRMGFSWARIQELNPRMI
VASIKGFGPGPYQDCKVYENVAQCAGGAASTTGFDDGPPLVTGAQIGDSGTGLHLALGIV
TALYQRTHSGRGQRVDAAMQDGVLNLCRVKLRDQQRIERGPLKEYPQYPNGKFGDAVPRA
GNASGGGQPGWILKCKGWENDPNAYIYFITQAPVWGAICKVIGKEEWITDPDYATPEARL
>A0A1B1MYN6|oxdd_TM_#01
MKLTLHDESKQPVPIPQPIRGKEGTVDKGPRNVMLDLQNPDLLVPPITDNGLIPNLRFSF
SDTHMQLNEGGWSREVTQRELPIATTLAGVNMALTPGGVRELHWHQQAEWSYMLVGSARI
TAVDQNGRNFIADVKQGDLWYFPPGIPHSIQGLEEGCEFLLVFDDGAFSDLNTLSLSDWV
AHTPKDVLSANFGVPVSDFSSIPNEQVYIYQAPVPGSLESQAISSPYGTVPLSFKHELLA
QEPLITPGGSVRIVDSTNFPISRTVAAALVEIKPGAMREMHWHPNNDEWQYYLSGSGRMT
>A0A1N5V6K4|oxdd_TM_#01
MTGGDRATPQPQRGQAGWQDPGPRDVVRDRQNPDLLTPPSTDAGTLPNLQFSFSDAHTRI
QRGGWTREVTVRELPIATELCGVDMTLEPGAYRELHWHKQSEWAYVSRGSARISAVDQEG
RNFLDDVRAGDLWFFPQGVPHHIQALDEGVEFLLVFDDGAFTENGTFLISDFFAHTPKEV
LAKNFGWRPEQLDSIPEREKYIFAGEVPPPLDRDRVVSPTGDVPRTLTHRLQAQQPQRFP
GGQVRIADVGQFAASTTICAALVEVDPGGMRELHWHPTDDEWQYYLSGHGRMGCSPARVW
>B9XMK9|oxdd_TM_#01
MIQTKQDVANGPQPIRGDKGAPIMGPRNVPLEQENPDMLASPDTDAGTIPNLKFSYAMAR
NRLTSGGWAREVTVRELPVSTNMAGVNMRLKPGGIRELHWHKEAEWAYMLAGRARITAVD
AQGRNFIDDVGVGDLWNFPAGIPHSIQGLEEGCEFLLVFDDGNFSENETFLITDWFAHTP
REVLAKNFGVPESAFANIPTDTRWIFAGEVPGPIAADTVKSPAGEVPVRYSYRMLAQEPI
KVAGGQVRIVDSHNFPAASTIAAALVEVEPGGLRELHWHPNTDEWQYYINGSGRMTVFAS
>A0A1B1WGN2|frc_TM_#01
KVIDFTGVQAGPACTQM
>A0A1B1WGN2|frc_TM_#02
AWFGADVLKVERV
>A0A1B1WGN2|frc_TM_#03
GGDVTRHQLRD
>A0A1B1WGN2|frc_TM_#04
DALYFTMLNSNKRSLAINTKTPEGLEVMEKLIR
>A0A1B1WGN2|frc_TM_#05
LVENFAPGA
>A0A1B1WGN2|frc_TM_#06
LNPRLIFGSVKGFN
>A0A1B1WGN2|frc_TM_#07
DLKVYENVAQ
>A0A1B1WGN2|frc_TM_#08
AGGAASTTGFWDGPPTVS
>A0A1B1WGN2|frc_TM_#09
AALGDSNTGMHLLIGLLTAL
>A0A1B1WGN2|frc_TM_#10
GQKVSVSMQDAVLNLCRVKLRDQERL
>A0A1B1WGN2|frc_TM_#11
GYLEEYPQYPNG
>A0A1B1WGN2|frc_TM_#12
GNAGGGGQPGW
>A0A1B1WGN2|frc_TM_#13
YFTIQEQNW
>A0A1B1WGN2|frc_TM_#14
WLADKTKY
>A0A1B1WGN2|frc_TM_#15
DVPCAPVLSMKEIA
>A0A1B1WGN2|frc_TM_#16
DPALRASGT
>A0A1B1WGN2|frc_TM_#17
ITGAPLLGEHS
>A0A2R6NRT5|oxdd_TM_#01
MAGVNMRLEAGAVRELHWHKTAEGPGDLWFFPAGVPHSLQATTESTNGTEFLLVFPDGTF
SEDSTFMLTDWTAHIPKEVLAKNFQVDMSAFDNIPGSELYIFPSAPPTSNTAVSNPQGQV
PQPYTYAFSQVAATPLAGGSVKIADSSTFNISTQIAVAEITIVPGGMRELHWHPTEDEWG
FFLEGQARMTLFASSGNARTYNYEAGDVSYVPATYGHYVENIGNTTLKFIEVFNTGKDLS
HCNSYLKLMAENPLDRFQDIGLAQWLALTPPALVQSHLQLSDEMMTHLNKTKQIVVGPVS
>A0A2P4ZD02|oxdd_TM_#01
MTVSDLKIQ
>A0A2P4ZD02|oxdd_TM_#02
AENWADNEYLPTESMLKIYETWAEGGWGSVLTGNVQVDVRYLGSTWDVSPDENIDREKTL
ASWKKWAKASSKNGTPVIMQINHPGRQSPG
>A0A2P4ZD02|oxdd_TM_#03
AIAPSAIPLRIGDGIVAKIASAIKFG
>A0A2P4ZD02|oxdd_TM_#04
PKEMTVEDIQQVIAQFVETSKLAAEAGFAGVELHGAHGYLLSQF
>A0A2P4ZD02|oxdd_TM_#05
HRQDEFGG
>A0A2P4ZD02|oxdd_TM_#06
PKARAKIIVDIIKAVREAVPKSFCVGIKLNSADFRNKEQLAACIEQLEEITGAGIDFLE
>A0A2P4ZD02|oxdd_TM_#07
IQGPKSASTLSREAFFLDFAKEIRGRFRSVPLMVTGGFRSREAMESALREDACDIIGIGR
PAVL
>A0A0U5FQY7|oxdd_TM_#01
MHSPGKSLLVLVALASLVSQACGSPVLNDAYQQLLRIPASSPSVFFQDGSSIPESTEPFT
PGSRDPYDSKVDSVGQNLHPLPWRNGDGATIQGPRNKDRERQNPDMIRPPSTDHGNMPNM
RWSFADSHVRIEEGGWTRQTTVRELGTSKELAGVNMRLDAGVIRELHWHREAEWAYVLSG
NVRVTALDLEGGSFIDDLGEGDLWYFPAGHPHSLQGLGPNGTEFLLIFDDGGFSEESTFL
LTDWMAHTPKSVLAENFRLNPQIFKNIPTIEKYIFQGSTPSSIPQERPPAFHPSTQRFTH
>A0A1X0JZE6|oxc_TM_#01
MAAPSTGLTDGFHLVVDALQANDVKTIYGVVGIPITDLARTAQASGIRYIGFRHEASAGN
AAAAAGFLTARPGVCLTTSGPGFLNGLPALANATANCFPMIQISGSGRRSVVDLQRGDYQ
EIDQLNVARPVVKDAYRIGRVEDIGRGVARALRTAISGRPGGVYLDIPGDVLGQAMDASA
AADTVWRLVDPAPRQPPAPAAVERALDLLARARRPLIVLGKGAAYAQADNVIREFVEATG
MPFLPMSMAKGLLPDAHPQSAAAARSLAIGCADAVLLVGARLNWLLGHGESPQWSVDAKF
>A0A366EVL1|oxdd_TM_#01
MDVSRRGLLAATAAGGAALTATLARGASFGNPDLPPEGAVNVADPRALAIPGPHDASLAQ
QMPTFLDPPPTDVGSLPEFWASFNLAPRRIQNGGWGRQVTVSDFAISTEIAGVNMRLSAG
GIRELHWHQQAEWAIMTYGHCRITVLDAKGRPYVADVAEGDLWYFPAGLPHSLQGLGPDG
AEFVLAFDNGASSEFNTLPATDWIAHTPPDVLAKNFGVPAEAFKNIPLQDRWIFQGAVPG
PLEEVRAAMAGTRGAPQYPFTFALSKSPKVADSHGGTLQIADSSNFTVSTTIAAGLVTIR
>R7S497|oxdd_TM_#01
MVNLLTACASLLVCATLVQCAPAGSITVSAPSETATVSPAGDSPNTILWAPSSQPGAYQP
IRGDLGANIIGPQNEPLQRENADLLAPPTTDHGTVSNFKWPFSLSHNRLQTGGWARQQNT
DDMPAATGLASVNMRLEAGAVRELHWHTAAEWAYVLKGKIQVTSIDTEGRNYLATVQQGD
LWYFPAGIPHSLQATADDPEGAEFLLVFPDGNFNEDGTFLLTDWFSHVPKEVLARNFQTP
ISAFDHIPSEQLYIFPAAPPSDDAKDVESPQGTVPDPFTFSLSQMDGTRLSGGSTKIADT
>A0A2R6PBR5|oxdd_TM_#01
MSQEMAGVNMRLEAGAVRELHWHQTAEGPGDLWYFPAGVPHSLQATAESTNGTEFLLVFP
DGDFSEDSTFMLTDWTAHIPKEVLAKNFQVDISAFDNIPATELYIFPSAPPTSNTAVSDP
QGQVPQPYTYSFSQVAATPLSGGSVKIADSTTFNVSTQIAVAEVTVAPGAMSEGQGRITL
FASSGNARTYNYQAGDVSYIPASYGHYVENTGNTTLKFLEIFNTGKDISQCGTFDMLIEG
TL
>A0A136IQA9|oxdd_TM_#01
MRLPSAASALLALSGLVAAAVVERKAGFSDGQPISADGKGAPILGGTDNHIDVQNPDNLG
QQSTDSGVVPNLKWRFSDSKNRIFKGGWSRQSVITDLPSSRDIAGAQQHLTKGSIRELHW
HRVAEWGYVYAGSVLVSAVDHNGKYQVAKLEVGDVWYFPPGEGHTVQGLDDENEFLLVFD
DGDFDARGTTFNVDDWIARTPRHILAKNFGLPAEVFSSVPATNPTIQNGNISTSTVTGGA
GELSGNASFVYYAKDHELVSIPGGGGTLRIIDTTTFPASKTIAATVVTLSPGSLRELHWH
>A0A2V6P2Y8|oxdd_TM_#01
MSTFTRRSFIGKTAVAIGSLAALQKVAGADLSKTDPGPTNQTLDGQSPDSIWPPATDSKS
LVHNFKYPFSFANKRTYEGGWSREVTVRELPVSKELAGVNMRLTPGGCRELHWHTTGEWA
LMLYGTARITAIDAEGKSFVADVKKDDLWFFPSGNPHSIQGLNPDGCEFMLVFDDGAFSE
SETVLLSDTVAHLPPEVLSKNFGVREQAFRNIPKQELFIFQADVPGALEADQKAAAGALG
KSPQDFAFRTMAIPPTKQMKGGNVRIVDSRNFKVTKIAMAMVTVHPGGLRELHWHPNADE
>A0A139SV60|oxdd_TM_#01
MQVFALGLTSGMTTRLWANELTGYNVAAATEFLSTIPRKTGDPVVFTYALDKSPIKATTG
GWARDVTVKELPIATGIAGAHLFINAGGAREMHWHDSVEWGYIAGGNCQVTVVDPHGETE
VVNLNPGDLWHFPRGHAHSVQTLGEKPCHAILAFNDGLYSDHGTFGISDWMSRYEPAVLS
KVLGVSQEIIAQQPLGETYIMQGPVLALDGPQARKARPLAPEKTHRYPLIASTPLVQNAG
GELYLATRKEFPLAQEFSSLLLRLNAGAMQEPHWHPNANEWHYILKGKVRITLFSPDKRV
>A0A2S5U1P7|oxdd_TM_#01
AASFGNPD
>A0A2S5U1P7|oxdd_TM_#02
QGAINSTP
>A0A2S5U1P7|oxdd_TM_#03
FQSPPPTDVGTMPMLWSSFNIMPKRIQAGGWGRQVTITEFPASKDVSGVDMRLGPGGIRE
LHWHLANEWGIVTSGRCRVTLLDQ
>A0A2S5U1P7|oxdd_TM_#04
LWFFPAGCPHALQG
>A0A2S5U1P7|oxdd_TM_#05
EGCEFLLVFDDA
>A0A2S5U1P7|oxdd_TM_#06
QSEFSTLLLTDWIAHTPPEILAQNFGV
>A0A2S5U1P7|oxdd_TM_#07
NIPLHDLWIFQGKEA
>A0A2S5U1P7|oxdd_TM_#08
PLAAAQASVASGGTPP
>A0A2S5U1P7|oxdd_TM_#09
LRRMHWHPNADEWQYWIKG
>A0A2S5U1P7|oxdd_TM_#10
GRMTVFDAGPRA
>A0A2S5U1P7|oxdd_TM_#11
NTGTEDLQVL
>A0A2S5U1P7|oxdd_TM_#12
IFKAPEYQEVDLSNWLTHTPP
>A0A2S5U1P7|oxdd_TM_#13
QHLNIDPA
>L8WFY0|oxdd_TM_#01
MPRRSALTNQAQRGLRTSGVQSPQRAQAHLVGILDKGAQAPERGAQVMNHESLRALLSNA
VPYEPNSIHSVISRGSLGKPHVNCLLSALVPVDILVVPKISMLRQAMSPGATDNVLSVQC
IFYRSNPCYIPSLGLCRSMLSIYQDRFGTALRYTSPIDDRHLVRNWGSLIVFTVGFCGAM
LPNATADGKPEWEGWALHRLYFSVFLYRCSRMNLRILHLANHLACSLIYPVPCSLRPLAT
RIPAELVTERSPLLGVLGTIKPSIEMFTPFIVALALSAGVLGAPAPAADAKTSSTTKHAS
>A3ZY46|oxdd_TM_#01
MSEFPRREFFAGAAGLAIGAAAALGGAVKKQEEALGGDPSFLNNIPAPLLSGKDLPTFKF
ALEKSQGKVIGGSFGKEATVEQLPISTGIAGVSMRLEPGAMRELHWHATAAEWAFVLEGN
VRTTVIQPDGYAETNDFEPGDVWFFPRGHGHMLECVGNKPCHFILIFDNGYFSEFGTFSI
SDWMGHVPTPLLAKNFGMPESTFKDFPKGEVYFARGQQPPQTPAAPLQGLQIPPLTHKHQ
LLAGPPHSEFEGGREWRVDKDRFPISTTVTGVYLELEPKGMRELHWHPSADEWQYVIDGD
>A0A0N1H0Z0|oxdd_TM_#01
MTKKLLQDSTSPSDSTDASTTFTTSTDITADMVHTHRMGSVLEERRDPNFN
>A0A0N1H0Z0|oxdd_TM_#02
WTEIIPERV
>A0A0N1H0Z0|oxdd_TM_#03
AKSKGVVPI
>A0A0N1H0Z0|oxdd_TM_#04
KGSNILGPDNPERAQQSYSLV
>A0A0N1H0Z0|oxdd_TM_#05
GKMPNMKWSFTDSHMRLEEGGWARETTVRELGTSKE
>A0A0N1H0Z0|oxdd_TM_#06
AGVNMRLE
>A0A0N1H0Z0|oxdd_TM_#07
YRELHWHSEAEWAYILKGSCR
>A0A0N1H0Z0|oxdd_TM_#08
TVLDVEGGS
>A0A0N1H0Z0|oxdd_TM_#09
IDDLEEGDLWYFPTG
>A0A0N1H0Z0|oxdd_TM_#10
GTGDEGTEFLLVFDDGNFSEDSTFLLTDYLARTPKDILAKNFR
>A0A0N1H0Z0|oxdd_TM_#11
SKHRFTHRLL
>A0A0N1H0Z0|oxdd_TM_#12
KFDGGEVRIVDSTNFP
>A0A0N1H0Z0|oxdd_TM_#13
SKTVAAAHVIINP
>A0A0N1H0Z0|oxdd_TM_#14
ALREMHWHPNADEWSFFI
>A0A0N1H0Z0|oxdd_TM_#15
GKARVTIFASNG
>A0A0N1H0Z0|oxdd_TM_#16
ARTFNYQAG
>A0A1X7S8B5|oxdd_TM_#01
MYTSELLCA
>A0A1X7S8B5|oxdd_TM_#02
VSAAPAPA
>A0A1X7S8B5|oxdd_TM_#03
IEKQQALAETQHSLP
>A0A1X7S8B5|oxdd_TM_#04
YDRKHDTYGDGVQPSPRRNGLGTSVLGPVNADRDRQNPDLVRPPSTDHGILPNLRWSFSD
SHIRIEDGGWTRQTTVRELPASSEIAGVNMRLEEGVIRELHWHKEAEWAYVLAGRVRVTA
LDIEGGSFIDDLEAGDLWYFPSGHPHSLQGLGENGTEFLLVFDDGNFSEDSTFLLNEWIE
HTPKAVVAENFRLPPEIFANIHEKDKYIFRGSVPDSIEKEKPAAFKKSKHMYTHHMLETP
AVHGSGGKARIVDSKNFPISKTIAAAHL
>A0A086T1X1|oxdd_TM_#01
LLAGAGLT
>A0A086T1X1|oxdd_TM_#02
ALPHMDSPRQRLLNGL
>A0A086T1X1|oxdd_TM_#03
ETPGKAVPYTPEH
>A0A086T1X1|oxdd_TM_#04
IGEDLDPLPWRNGLGASVLGPWN
>A0A086T1X1|oxdd_TM_#05
NPDLVRPPSTDHG
>A0A086T1X1|oxdd_TM_#06
ANMRWSFADSHIRIEEQEGGWTRQTT
>A0A086T1X1|oxdd_TM_#07
IRELHWHKEAEWAYVLDGEVRIT
>A0A086T1X1|oxdd_TM_#08
DYEGGNFIDDLKKGDLWYFPSGVPHSLQGLGENGTEFLLIFD
>A0A086T1X1|oxdd_TM_#09
FSEESTFVLTDWLAHTPKSVIA
>A0A086T1X1|oxdd_TM_#10
GSQPGSIDEERP
>A0A086T1X1|oxdd_TM_#11
AAAHAIIEPGA
>A0A086T1X1|oxdd_TM_#12
ADEWSFFI
>A0A086T1X1|oxdd_TM_#13
ARTFNYGPGDVGIVPKNMGHFVENIGDEP
>A0A086T1X1|oxdd_TM_#14
FRDFSLFQWMGETPQRMV
>A0A086T1X1|oxdd_TM_#15
KVKDAHKDEI
>A0A269ZMZ9|frc_TM_#01
TQVQSGPSCTQLLAWLGA
>A0A269ZMZ9|frc_TM_#02
VIKIERTG
>A0A269ZMZ9|frc_TM_#03
TGDPTRNELLDI
>A0A269ZMZ9|frc_TM_#04
QLNANKKSLT
>A0A269ZMZ9|frc_TM_#05
NIKTDEGKKIMYDL
>A0A269ZMZ9|frc_TM_#06
KKADVFVENIAPGSA
>A0A269ZMZ9|frc_TM_#07
SRFENVKAFEPVAQSAGGAASATGWN
>A0A269ZMZ9|frc_TM_#08
NVPTQSAA
>A0A269ZMZ9|frc_TM_#09
GMHLTIGILAALLQRE
>A0A269ZMZ9|frc_TM_#10
EGTFVYQSMQDAVLNLCRIKLR
>A0A269ZMZ9|frc_TM_#11
QIMLDNLGALPHYAVYPN
>A0A269ZMZ9|frc_TM_#12
PRAENTEGGQVIG
>A0A269ZMZ9|frc_TM_#13
TYKAKGWET
>A0A269ZMZ9|frc_TM_#14
PNAYVYIV
>A0A269ZMZ9|frc_TM_#15
AIANTMGHP
>A0A269ZMZ9|frc_TM_#16
YDKYELTK
>A0A269ZMZ9|frc_TM_#17
AGIPVGPVLDWHE
>A0A269ZMZ9|frc_TM_#18
DGTIVTIDQGGNRGKFKTIGLPF
>A0A269ZMZ9|frc_TM_#19
LSNYKPDYKRAPDLGENNKEIL
>A0A269ZMZ9|frc_TM_#20
SLGYDPDQIEKLTEEGVISKA
>A0A1X4ITN1|oxdd_TM_#01
PPVTDNGGIPNLKFPFAMAHNRLEDGGWAREVT
>A0A1X4ITN1|oxdd_TM_#02
ELAIVNMRLGPGVVRE
>A0A1X4ITN1|oxdd_TM_#03
HWHKEGEWAYVTAG
>A0A1X4ITN1|oxdd_TM_#04
TLVEDLEVGDLWFAPPG
>A0A1X4ITN1|oxdd_TM_#05
PHAIQGLEEGTEFVLIFNDGNFSENETLLVTELFAHMPR
>A0A1X4ITN1|oxdd_TM_#06
VLAKNFGV
>A0A1X4ITN1|oxdd_TM_#07
ESAFDGIP
>A0A1X4ITN1|oxdd_TM_#08
DVAETKWNGGATKIIDS
>A0A1X4ITN1|oxdd_TM_#09
TPMAFLMIELEPGGMREIHWHPDADEIQYY
>A0A1X4ITN1|oxdd_TM_#10
SGSARMTVFNAVS
>A0A1X4ITN1|oxdd_TM_#11
ARTFDYVAGDVGYVPKNLAHYIENTGTET
>A0A1X4ITN1|oxdd_TM_#12
RVINVFSKGDYRDVSLNNWLALTP
>A0A1X4ITN1|oxdd_TM_#13
ALVQGHLDVGDTLMKALRQGPGSVVKG
>A0A164TQK5|oxdd_TM_#01
MRGSIFAALLLSTPIFAAPTNDAASSSSTTPDPSTTGGVTSDAPNSPAWDESFQGTPQPI
DGDLGASVLGPHNLPLELEAPDFVLPPTTDHGSVDNAKWPFALSHNRIQTGGWARQQNNG
IMPIASALAGVNMRLKAGAVRELHWHSTAEWAYVLKGTTRITAVNADGQNYIADVNAGDV
WYFPPGIPHSLQGLNDSSVDGTEFLLVFDSGSFSEDATFLLTDWLAHVPKEILAKNFNVN
ISAFDHIPANELYIFPSAVPPPISQNAVADPSGTVPHPFSFALSQVNATKLPGGSVKILD
>K7SA07|oxdd_TM_#01
MTMSSMQRRGFLSAA
>K7SA07|oxdd_TM_#02
AHAATFGNPD
>K7SA07|oxdd_TM_#03
TDVDGMPLFWASFNNAHRRIQNGGWAREVTQDDFAISEDISGVNMRLSAGGIREMHWHQQ
AEWAIMLYGKCRITTLDEQGRPSVEDVEAGDLWYFPPGLPHSLQGLGPDGAEFLLAFDNG
KSSEFNTLLVTDWIAHTPPE
>K7SA07|oxdd_TM_#04
LAKNFGVPAE
>K7SA07|oxdd_TM_#05
NLWIFQGD
>K7SA07|oxdd_TM_#06
GGQAQIADSRNFPISKTVAAALETIEAGGMREMHWHPNADEWAFVIKGKVRVTVFNTGPK
AQTTDFNPGDVWYIKKSLGHYVEN
>K7SA07|oxdd_TM_#07
GDEEAQVISVFKSDRFAEVSLSDWLTH
>A0A2T0PY57|frc_TM_#01
MTKALEGVRVLDMTHVQSGPSCTQILAWLGADVVKLEAPTGDITRRQLRDLPDADSLYFT
MLNSNKRSITLNMKSDKGKEIFTRLVESSDVLVENFGPGAVDRMGFTWERLQELNPRLIY
ASIKGFGPGKYADYKAYEVIAQAMGGSMSTTGFEDGPPLATGAQIGDSGTGMHTVAGILA
ALYQRTHSGRGQRVQVAMQDAVLNLTRVKLRDQQRLAHGPLAEYPNETFGDEVPRSGNAS
GGGQPGWAVRTAPGGPNDYVYVIIQPVGWAPIAKIIGKPELATDPEWATPEARLNKLDKA
>A0A2V8ZWL2|oxdd_TM_#01
EKERWTRRGFLGASSAALAAGM
>A0A2V8ZWL2|oxdd_TM_#02
DSVNPPPTDAGGV
>A0A2V8ZWL2|oxdd_TM_#03
HEGGWSREVTVRELAV
>A0A2V8ZWL2|oxdd_TM_#04
LAGVNMRLTAGGVRELHWHTAAEWAYMLYGT
>A0A2V8ZWL2|oxdd_TM_#05
RITCIDADGKSFV
>A0A2V8ZWL2|oxdd_TM_#06
KEGDLWYFPPGIPHSIQGL
>A0A2V8ZWL2|oxdd_TM_#07
EFLLVFDDGNFSEYETVLLSDWMAHTP
>A0A2V8ZWL2|oxdd_TM_#08
SPIDFAFRTMQ
>A0A2V8ZWL2|oxdd_TM_#09
KRTKGGEVR
>A0A2V8ZWL2|oxdd_TM_#10
KPGGLRELHWHPNADEWQF
>A0A2V8ZWL2|oxdd_TM_#11
RMTVFATGGRARTMDFE
>A0A2V8ZWL2|oxdd_TM_#12
DLKFLEMFKSSYYQDL
>A0A0C9ZJ37|oxdd_TM_#01
MYSWSLLLTLAILSTALAAPSSSETSSAPAPSPTVPYASDDPNYPLWNLDSDITPEPIRG
GSGATILGPQNRLLDLQNPDALAPPTTDNGDVPNFKWPFSLSHNRLYTGGWARGQNVKDV
PCATDIAAVNMRLEAGAIREMHWHIDAEWAYMLAGYVRVSTVTPDGKVYLADVGPGDLWY
FPAGFPHNIQAKNTTEEGAEFLLIFDSGSFSEDSTFLLIDWLAHVPKEVIAKNFQVDTSA
FDHIPSRGLFIFPSDPPPPNAIDDMVVPNDTPVNYTFPLSQVNGTKSAGGTYKVVDSTMF
>A0A1T3CIB9|oxdd_TM_#01
AAPAPQIQS
>A0A1T3CIB9|oxdd_TM_#02
DAGPRTFEYEKLNPDLFAAPGTDSGAVPNAVWPLGLSHNRPGASGRAGWARQQNTAVLP
>A0A1T3CIB9|oxdd_TM_#03
MAGVDMKLEP
>A0A1T3CIB9|oxdd_TM_#04
AYRELHWHTAGEW
>A0A1T3CIB9|oxdd_TM_#05
DDLCEGDVWFFPAGVPHSIQAFENG
>A0A1T3CIB9|oxdd_TM_#06
EFLLVFDQGDFD
>A0A1T3CIB9|oxdd_TM_#07
EMFARTPRSVLSKNFRAPV
>A0A1T3CIB9|oxdd_TM_#08
NQLYIFNGTPQPKDISKQN
>A0A1T3CIB9|oxdd_TM_#09
PGGSVKILDPTTFP
>A0A1T3CIB9|oxdd_TM_#10
ANTFDFTAGDVGYIP
>A0A1T3CIB9|oxdd_TM_#11
ENTGTEDL
>A0A1T3CIB9|oxdd_TM_#12
FSDISVAQWLALTPEQT
>A0A1I5DJY9|frc_TM_#01
LDMTHVQSGPSATQ
>A0A1I5DJY9|frc_TM_#02
LAWLGADVVK
>A0A1I5DJY9|frc_TM_#03
EAPTGDITR
>A0A1I5DJY9|frc_TM_#04
QLRDVPDADSLYFTMLNCNKRS
>A0A1I5DJY9|frc_TM_#05
VENFGPGAVDRMGFTWDRLQELNPRL
>A0A1I5DJY9|frc_TM_#06
YASIKGFGEGPYTHYKAYEVVAQAMGGSMSTTGF
>A0A1I5DJY9|frc_TM_#07
ATGAQIGDSGTG
>A0A1I5DJY9|frc_TM_#08
VAGILAALVQR
>A0A1I5DJY9|frc_TM_#09
TTGRGQRVTVAMQHAVLNLCRVKLRDQQRL
>A0A1I5DJY9|frc_TM_#10
HGPLAEYPN
>A0A1I5DJY9|frc_TM_#11
DEVPRSGNASGGGQPGWAV
>A0A1I5DJY9|frc_TM_#12
LIGRPELA
>A0A1I5DJY9|frc_TM_#13
LNAHNVPCGPILSTKE
>A0A1I5DJY9|frc_TM_#14
IEDASLADNNM
>A0A1I5DJY9|frc_TM_#15
FKTVGCPIKLSDSPVKV
>A0A2D9M243|frc_TM_#01
MSKALEGLRILDMTHVQLGPSATQ
>A0A2D9M243|frc_TM_#02
LAWLGADVIKVELPGRGDITRTQLRDVPDVDSLYFTMLNC
>A0A2D9M243|frc_TM_#03
TLNTKTDRGKEIFRKLIAVSDVLVENFAPGAL
>A0A2D9M243|frc_TM_#04
RQGFTWETIR
>A0A2D9M243|frc_TM_#05
NPRIIYASGKGFGTGPYIDCKAYETVAQAMGGSMSTTG
>A0A2D9M243|frc_TM_#06
PTSTGAQIGDSGTGIHLVAALLAAVIQREKTGRGQRVEVAMQDCVMNLCRVKMRDQ
>A0A2D9M243|frc_TM_#07
QHGPLKEYP
>A0A2D9M243|frc_TM_#08
KEFGDTVPRSGNASGGGQPG
>A0A2D9M243|frc_TM_#09
ALKCKGGGQNDYIYVIIQPPGW
>A0A2D9M243|frc_TM_#10
PLMNLVGRQELIADSAYATPEARLSHLDECFGIIEEWTQKH
>A0A2D9M243|frc_TM_#11
VMKTLNKL
>A0A365NWD8|frc_TM_#01
LDGIKIIDFTHVQAGPSC
>A0A365NWD8|frc_TM_#02
QQLAWFGADV
>A0A365NWD8|frc_TM_#03
KVERPGSGDATRTSL
>A0A365NWD8|frc_TM_#04
ADALYFTMLN
>A0A365NWD8|frc_TM_#05
SLTLDTKK
>A0A365NWD8|frc_TM_#06
EGKEVLEKLI
>A0A365NWD8|frc_TM_#07
ENFAPGALDRMGFTWE
>A0A365NWD8|frc_TM_#08
LNPRLILASVKGF
>A0A365NWD8|frc_TM_#09
DGHFYEDLKVYDNVAQAAGGAA
>A0A365NWD8|frc_TM_#10
TTGFWDGPPT
>A0A365NWD8|frc_TM_#11
SGAALGDSNTGMHL
>A0A365NWD8|frc_TM_#12
IGILAALQ
>A0A365NWD8|frc_TM_#13
TGLGQKVAVSMQDAVLNLCRVKLRDQQRL
>A0A365NWD8|frc_TM_#14
RTGVLEEYPQYPHGTFTDVVPRGGNAGGGG
>A0A365NWD8|frc_TM_#15
PGWILKCKGWE
>A0A365NWD8|frc_TM_#16
DPNAYIYFTIQGTAW
>A0A365NWD8|frc_TM_#17
ARQDKIFDIFAYIETWL
>A0A365NWD8|frc_TM_#18
RKFDIPCGPVLSMKEIA
>A0A365NWD8|frc_TM_#19
IVEVDHKVRGKYLTVGSPIKMS
>A0A1E3SV51|oxc_TM_#01
LTDGIHLVVDAL
>A0A1E3SV51|oxc_TM_#02
VGIPITDLAR
>A0A1E3SV51|oxc_TM_#03
GIRYIGFRHESAAGHAAAAAGFLTQKPGICLTVSAPGFLNGLVALANATTNCFPMVQISG
SSERHLVDLQRGDYEEMDQLAAA
>A0A1E3SV51|oxc_TM_#04
PFVKAAYRVSRA
>A0A1E3SV51|oxc_TM_#05
SGRPGGVYLDIPAAVLGEV
>A0A1E3SV51|oxc_TM_#06
LPMSMAKGLL
>A0A1E3SV51|oxc_TM_#07
LVGARLNWLLGHGD
>A0A1E3SV51|oxc_TM_#08
EMDSNQPIA
>A0A1E3SV51|oxc_TM_#09
PMKFLGALQ
>A0A1E3SV51|oxc_TM_#10
VNEGANALDL
>A0A1E3SV51|oxc_TM_#11
RPRRRLDSGTWGVMG
>A0A1E3SV51|oxc_TM_#12
ETGEPVVAIEGDSAFGFSGMELETICRY
>A0A1E3SV51|oxc_TM_#13
LPIVTVILNN
>A0A1E3SV51|oxc_TM_#14
HEFMIKAFGG
>A0A1E3SV51|oxc_TM_#15
IDPSDGTESGNIAHLNPKGI
>H0TMD2|oxdd_TM_#01
MAPQPFSVLTARSAFRSLLSRRKFLGASTAAVAGALASERAAAQANAQGSEPQQSASDPG
PQNRALQQLFPSSVLPPPTDHALPPTFWSSFAMMHRRVQDGGWSRQVNVQDFPISKDIAG
VNMRLTAGGIRELHWHEADEWAIMLYGKCRITAVDVDGGTFVDDVSAGDLWYFPTGVPHS
LQGLGPDGCEFLLVFDDGKFSEDNTTLLSDWMIHTPPDVVAKNWSVTESALASFKTIPSE
GRYIFQAAVPGGLDQDRSAAINSGQRSAETFDFRMLRMQPQKSNRGGEVRIVDSTNFPAS
>A0A067LY23|oxdd_TM_#01
MLIGTISFALLAAALPALCAPTAGLSIRATPPPASNDPNDSFLSLFQSETPEPIRGAAGA
ALLGPQNIPLDRQNPDFLAPPSTDSGSVPNAKWPLSLSHNRIQEGGWGRQQTVSDLPAAT
KIAGVNMRLKAGAIRELHWHTAAEWAYMISGNARITAVNSDGQNYIADVNPGDLWYFPAG
IPHSIQGLNEVNEDGCEFLLVFDNGSFSEDSTFMLTEWLAHVPKEVLAKNFQTDISAFDH
IPSDQLWIFPSAVPPSLDEDQSSAVSPYGNVPEPFTFPASKVNATAVEGGSVKVIDSRTF
>W8A0W7|oxdd_TM_#01
MPGPLATQAVESSYGEVPQTFTHRLLRQEPIVTPGGSVRIVDSRNFPISKTIAAALVELK
PGAMREMHWHPNTDEWQYYLAGEARMTVFSGNGIARTFDYRAGDIGYVPFATGHYIQNTG
KDTVWFLEMFKSDLFEDVSLNQWLALTPKELVGSNVHVGNAFLDVLRKEKWPVVKYSVYG
YDEKE
>A0A1V6RGU8|oxdd_TM_#01
KGAPILGGTN
>A0A1V6RGU8|oxdd_TM_#02
STDNGFVPN
>A0A1V6RGU8|oxdd_TM_#03
SQTRLFPGGWSREQVIQDLPQSHDI
>A0A1V6RGU8|oxdd_TM_#04
GAQQHLKKGAIRELHWHR
>A0A1V6RGU8|oxdd_TM_#05
AEWGFVYNGS
>A0A1V6RGU8|oxdd_TM_#06
TGDIWYFPKGVAHNVQGL
>A0A1V6RGU8|oxdd_TM_#07
DENEYLLAFDDG
>A0A1V6RGU8|oxdd_TM_#08
FEKIGTTFMV
>A0A1V6RGU8|oxdd_TM_#09
KFPYILNGTVS
>A0A1V6RGU8|oxdd_TM_#10
HPSEPVPG
>A0A1V6RGU8|oxdd_TM_#11
DSTNFPIS
>A0A1V6RGU8|oxdd_TM_#12
VELEPKGLRELHWHPNA
>A0A1V6RGU8|oxdd_TM_#13
EWLYFHQG
>A0A1V6RGU8|oxdd_TM_#14
ARATVFIGDSK
>A0A1V6RGU8|oxdd_TM_#15
FPDNSGHYIENTS
>A0A1V6RGU8|oxdd_TM_#16
ELYKSDRVADISLAQWLALTP
>A0A1V6RGU8|oxdd_TM_#17
DTVANVLK
>A0A0Q6ZHB3|oxc_TM_#01
TIYGVPGIPITD
>A0A0Q6ZHB3|oxc_TM_#02
CLTVSAPGFLNGLTALA
>A0A0Q6ZHB3|oxc_TM_#03
ATTNCFPMILISGSSEREIVDLQQGDYEEMDQLA
>A0A0Q6ZHB3|oxc_TM_#04
AKPLCKAAFRVLHA
>A0A0Q6ZHB3|oxc_TM_#05
ARAIRAAVSGRPGGVYLDLPAKLF
>A0A0Q6ZHB3|oxc_TM_#06
GKGAAYAQAD
>A0A0Q6ZHB3|oxc_TM_#07
GARLNWLLSHGKGK
>A0A0Q6ZHB3|oxc_TM_#08
EMDSNVEI
>A0A0Q6ZHB3|oxc_TM_#09
NEGANTLDLARG
>A0A0Q6ZHB3|oxc_TM_#10
EGDSAFGFSGME
>A0A0Q6ZHB3|oxc_TM_#11
PDELKRAV
>A0A0Q6ZHB3|oxc_TM_#12
ESGRIGNLNPQS
>A0A0A0HME1|oxc_TM_#01
TDGFHLLIDALKLNGIETIYNVPGIPITDLGRYAQ
>A0A0A0HME1|oxc_TM_#02
MRVISFRHEQHAGYAASVAGFLTKMPGVCMTVSAPGFMNGLTALANATTNCWPMILISGS
SEREIVDL
>A0A0A0HME1|oxc_TM_#03
QGDYEEMDQLAMARPFCKA
>A0A0A0HME1|oxc_TM_#04
YRLTYAQDIGIAVARAIRSA
>A0A0A0HME1|oxc_TM_#05
SGRPGGVYLDIPGAMLGQV
>A0A0A0HME1|oxc_TM_#06
DAAEGARSLVKVIEPAQRQ
>A0A0A0HME1|oxc_TM_#07
GKGAAYDQ
>A0A0A0HME1|oxc_TM_#08
SGYPFLPMSMAKGLLPDTHPQCAAAARSMVLKDSDVVIMMGARINWLLSHGKGKQWGEPG
>A0A0A0HME1|oxc_TM_#09
KRFVQMDIEAEEMDSNVEIAAPIVGD
>A0A0A0HME1|oxc_TM_#10
GALGVIKDAI
>A0A0A0HME1|oxc_TM_#11
PDTILVNEGANTLD
>A0A062XEM5|oxc_TM_#01
RTGASLLIDALQ
>A0A062XEM5|oxc_TM_#02
NGINNLYGVVGIPITDLARL
>A0A062XEM5|oxc_TM_#03
GMKYYGFRREDSAV
>A0A062XEM5|oxc_TM_#04
AAAAAGFLTK
>A0A062XEM5|oxc_TM_#05
PGVAMTVSAPGFLNGLTALAQATKNCFPLIMISGSSERHIIDL
>A0A062XEM5|oxc_TM_#06
QGDYEGLDQYN
>A0A062XEM5|oxc_TM_#07
AKPFCKKAYR
>A0A062XEM5|oxc_TM_#08
AVARAIRTAVSGRPGGVYLDLPADTIAQLN
>A0A062XEM5|oxc_TM_#09
DLGEKNMGVY
>A0A062XEM5|oxc_TM_#10
LVDPAPLQ
>A0A062XEM5|oxc_TM_#11
IIKQAKKPLIILGKGAAYDRTEKQ
>A0A062XEM5|oxc_TM_#12
IPFLPMSMAKG
>A0A062XEM5|oxc_TM_#13
AARSLSLK
>A0A062XEM5|oxc_TM_#14
GARLNWMLSYG
>A0A062XEM5|oxc_TM_#15
AKFIQLDI
>A0A062XEM5|oxc_TM_#16
QKISAPLQGDLTS
>A0A062XEM5|oxc_TM_#17
LNKLVPALTATGYK
>A0A062XEM5|oxc_TM_#18
TAKNDAKFAKRI
>A0A062XEM5|oxc_TM_#19
YYGAIEPIN
>A0A062XEM5|oxc_TM_#20
HPDTYLVSEGANTLDIGRDMIG
>A0A2E3YJT3|frc_TM_#01
NKALSGIRILDMTHVQAGPTSSQLMGFLGADVIKLESPVGDATRGQLRDIPDADSLYFTM
LNCNKRSITVNLKN
>A0A2E3YJT3|frc_TM_#02
KGKEIFTKL
>A0A2E3YJT3|frc_TM_#03
MENFGPGVL
>A0A2E3YJT3|frc_TM_#04
MASIKGFG
>A0A2E3YJT3|frc_TM_#05
EGPYAAFKAYENVAQAMGG
>A0A2E3YJT3|frc_TM_#06
PVVTGAQIGDSGTGVHLMAGILAALLQRERTGRGQYVECAMMDCVMNL
>A0A2E3YJT3|frc_TM_#07
RVKWRDHQRLTRGPLPEY
>A0A2E3YJT3|frc_TM_#08
FTPRAGNDSGGGQLGNA
>A0A2E3YJT3|frc_TM_#09
NDYLYIVVQEHVW
>A0A2E3YJT3|frc_TM_#10
TKRELMEILNEIDVPCGP
>A0A2E3YJT3|frc_TM_#11
MSTTDLAND
>A0A2E3YJT3|frc_TM_#12
HVKLREMYLELDHPERGKWYNLGCPIKLSDSPVEVTRSPLLGEHTDEIL
>A0A2E3YJT3|frc_TM_#13
LKEAGAFSR
>A0A1V8SCE2|oxdd_TM_#01
MFYRLLATQVLFAVTLATPIA
>A0A1V8SCE2|oxdd_TM_#02
ASASDSPAATVVPTATAVGPPG
>A0A1V8SCE2|oxdd_TM_#03
SGYLRGSTDLGG
>A0A1V8SCE2|oxdd_TM_#04
ELAPGQDAD
>A0A1V8SCE2|oxdd_TM_#05
LDLSTVENPQPIRG
>A0A1V8SCE2|oxdd_TM_#06
ALDRENSDAFAPPGTDAG
>A0A1V8SCE2|oxdd_TM_#07
VPNGKWPLGLSANRHGLGSAGWARQQNIDALPIATAMAGVDMRLSPNAYREM
>A0A1V8SCE2|oxdd_TM_#08
HKANEWSLILNGSVRLNSMNEAGETFVDDLQ
>A0A1V8SCE2|oxdd_TM_#09
GDVWFFPAGIPHSIQASEAGVEFLLVFDSGDFSEDGTNLLSETFERN
>A0A1V8SCE2|oxdd_TM_#10
KAVLAKDLRVDTSAFDKIPDGELYIFDGTPFPKNISTDNITGPAGVIPQSSTYSYHLSQQ
AAYEVPGG
>A0A1G3IRM5|frc_TM_#01
MTHVQSGPTCTQLLAWFGADVIKVERPGGGDITRGQLRDIPNVDSLYFTMLNHNKRSITL
NPKTETGQKIFTRLIEECDVMVENYAPGAIDRMGFPWETIQKINPRMIYASVKGFGPGPY
EDCKVYENVAQCTGGSASTTGEIGSVPLVTGAQIGDTGTGIHLAVGIIAALFQRERTGRG
QRVTCAMQDGILNLCRVKLRDQQRLAHGPLKEYPQYPNIPFGHAVPRAGNASGGGQPGWI
VKCKNWENDPDSYIYIVTQAAVFPAIAKAIGRADWLEDPEWNTPEARLPKLDQMFEEIEK
>A0A0A6XVH6|oxdd_TM_#01
MEKRLNEQSLNRNVPQPIRNDGAGATDFGPRDVIRDLENPDMLISPATDDGAVPNLKFSY
SDTHMQLKHGGWSREITVRELPTATALAGVNMRLTPGGVRELHWHKQSEWAYMILGHARI
TSVDQDGRNFIADVSAGDLWFFPAGIPHSIQGLEEGCEFLLVFDDGSFSEFDTFTITDWF
AHTPKDVLAANFGVPESAFADIPTKQRYIFQTKVPGLLENDEVSDAYGTVPKSFTYRLHE
QQPVVTPGGTVRIVDSTNFPISTTIAAALVEIKPGGMRELHWHPNADEWQYYLTGTGRMT
>A0A2U3LJI7|oxdd_TM_#01
MSEETKHLQTEGISRRSVFGAAALASLVASQAADASPAEEPKAFAPLPSFKFDIENQTGW
VGEAGSAKEATAAEFPISQSIAGVSMRLKPGAIRELHWHSLAAEWAYMLEGRCRATVISP
NGQSEITDFGPGDTWYFPRGHGHLLQGLGPGECHFLLGFDNGHFSEYGTFSITDWIATTP
PAVLSRVLGVPASALAQFPKKEVYIGPGKVPTEPIENFRDGQLQPTQSSHKYRLDMQPPK
VFPGGREFIVSSKEFPIQTTLTAVRMDLQPGALRELHWHPHADEWQYYVRGRARVGIFGS
>A0A127VVT2|oxdd_TM_#01
FSFSDTSM
>A0A127VVT2|oxdd_TM_#02
RELPIATTLAGVNMSLT
>A0A127VVT2|oxdd_TM_#03
GGVRELHWHQQAEW
>A0A127VVT2|oxdd_TM_#04
GRNFIADVGPGDLWYFPPGLPHSIQGLEHCEFLLVFDDG
>A0A127VVT2|oxdd_TM_#05
LSANFGVP
>A0A127VVT2|oxdd_TM_#06
QVYIYQDK
>A0A127VVT2|oxdd_TM_#07
IAAALVEI
>A0A127VVT2|oxdd_TM_#08
NNDEWQYYL
>A0A127VVT2|oxdd_TM_#09
GQGRMTVFAG
>A0A127VVT2|oxdd_TM_#10
ARTFDYRAGDVGYVPFA
>A0A127VVT2|oxdd_TM_#11
LWFLEMFKSDRF
>A0A127VVT2|oxdd_TM_#12
QWMALTPR
>A0A0R1Y2Z7|oxc_TM_#01
MVDDSLNRTGASLLIEALQKNGINNIYGIVGIPVTDLARLAELRGMKYYGFRREDAAVDA
AAAAGFLTQKPGVGLTVSAPGFLNGLTALAQATKNCFPLIMISGSSERHIIDLAQGDYEG
MDQYNRAKPFCKKAYRVDRAQDIGTAVARAVRTAVSGRPGGVYLDLPADTISQFDTETDQ
KDMGIYKVVDPAPKQEPSDEAVSRAVDIIK
>A0A0R1Y2Z7|oxc_TM_#02
AKKPLIILGKGAAYDRTEKQVQELVNKTDIPFLPMSMAKGVVPDNDPHSAAAARSLSLKN
ADVVILIGARLNWMLSYGDAPEFNPNAKFI
>A0A1V6TFM0|oxdd_TM_#01
MNKRSSFLIKLAFLATQLGLGLSLPQPQHWVGSSGDDESSDVSPLRGQPDLLGVTSSEIN
HDSSAKVPSDKYELAPGQAASADIGVPFTFKDTTNPQPIRGDLGSTDPGPRTYNYDRLNP
DILAPPASDSGNVAQAKWPMGLSHNRILPGNAGWSRQQNVQNLPIATAMAGVDMKLAPWA
YRELHWHKANEWGLMLNGSARLQTLNEDGQTFIDDITEGDVWYFPSGVPHSLQGLDEGAE
FLLVFDQGDFDDGGTSLASEMFLRNPKEVLSKNLQAPLSDFDDLPKDQLYIFNGTPAPKN
>A0A1Y2IZD6|oxdd_TM_#01
MLSFSKAVLCAIILANYAAAAPAVVSSSFASSSTAPVSTAASSAFASASSAVSSAFASAS
SQAASSDGALRHKSSSAPASSSTPSSTLSAAPEWETVAPASDDPNGVLWTEDSTSQPEGI
RGTLGSNILGPQNIPIALQNPDLLAPPSTDSGSVANAKWPFALSHNRLQTGGWARQQNMD
VMPIATSMAGVNMRLEAGAIRELHWHKTAEWSYVIKGSVQV
>A0A1Y2IZD6|oxdd_TM_#02
INSDGQNYL
>A0A1Y2IZD6|oxdd_TM_#03
TASAGDLWYFPPG
>A0A1Y2IZD6|oxdd_TM_#04
DDPDGTEFLLVFDDGAFSED
>A0A1Y2IZD6|oxdd_TM_#05
TFLLTDWLAHVPKEVLAKNFK
>A0A1Y2IZD6|oxdd_TM_#06
NISAFDHIP
>A0A1C7M5K9|oxdd_TM_#01
MAHVPKEVIAKNFQVNISAFDHIPGSELYIFPSSPPPDNAQAPEDPKLSGGTVKVVDSTT
FQVSTSIAVAEVTVEPGAMREMHWHPTQDEWTYYISGQGRVTVFGSSSNARTFNYEPGDV
GFIPASFGHYVENTSNTTLRYLEIFNTDRFQDISLNQWLALTPPDLVKAHLQLDDETISH
LSKTKPIVIGPQ
>A0A1U7GMY1|oxdd_TM_#01
AAAVAAMAA
>A0A1U7GMY1|oxdd_TM_#02
ELPTFKFELEKSQGKVIGGS
>A0A1U7GMY1|oxdd_TM_#03
GKEATVEQLPISKGIAGVSM
>A0A1U7GMY1|oxdd_TM_#04
LEPGAMRELHWHATAAEWAFV
>A0A1U7GMY1|oxdd_TM_#05
GRVRTTVIDP
>A0A1U7GMY1|oxdd_TM_#06
GGAETNDF
>A0A1U7GMY1|oxdd_TM_#07
PGDVWYFPRGHGHVLECLGD
>A0A1U7GMY1|oxdd_TM_#08
LIFDNGYFSEFGTFSI
>A0A1U7GMY1|oxdd_TM_#09
ALLAKNFGLPESAF
>A0A1U7GMY1|oxdd_TM_#10
EEVYFARGA
>A0A1U7GMY1|oxdd_TM_#11
YELLKRPPHR
>A0A1U7GMY1|oxdd_TM_#12
GGREWRVDST
>A0A1U7GMY1|oxdd_TM_#13
FPISKTVA
>A0A1U7GMY1|oxdd_TM_#14
VVLDLEPG
>A0A1U7GMY1|oxdd_TM_#15
LRELHWHPTADEWQYV
>A0A1U7GMY1|oxdd_TM_#16
GDVSVTMFGSHGRFRTE
>A0A1U7GMY1|oxdd_TM_#17
GDVGYIPQGYGHSIENVG
>A0A1U7GMY1|oxdd_TM_#18
RVLIGFNTGVYATIDLSQWIAGNP
>A0A1U7GMY1|oxdd_TM_#19
DVLATNFGKPA
>A0A1U7GMY1|oxdd_TM_#20
LFEKFPRKDVFIAPP
>A0A0D1YPF4|oxdd_TM_#01
MAAKNVKKALAEYASSPNGQGPQDKDPYDYVNDPYSDEHGKRPEPWRNGEGAHPIGPRNI
AREMQSPDMMRPPSTDHGTLPNMKWSFADSHTRIEEGGWARQTTVRELPTSIELAGVNMR
LDEGAIRELHWHKGEWAYVLEGKVRITALDREGGNYLGEVEKGDLWYFPAGHPHSLQGLG
KGGSEFLLIFDNGNFSEDSTFLLSDWLAHTPKSVLAKNFRVAPEIFQHIPAKERYIFQGS
MPGSMEDKDPKKPAIKKSKLEFTHKMLAQKPEQLPGGGTVRITDTSDFPISSTVAAAHVT
>A0A010Z285|frc_TM_#01
GIRILDMTHVQSGPSATQLLAWLGADVIKLEAPG
>A0A010Z285|frc_TM_#02
QLRDLPDVDSLYFTMLNCNKRSITVNMKSD
>A0A010Z285|frc_TM_#03
GEADVLVENFGPGVVDRFGFSWERLQELNP
>A0A010Z285|frc_TM_#04
LIYASIKGFGPGRYAGFKAYEVVAQAMGGSMSTTG
>A0A010Z285|frc_TM_#05
DGPPTATGAQIGDSGTGVHLVAGILAAL
>A0A010Z285|frc_TM_#06
TGRGQRVQVAMQDAVLNLCRVKLRDQQRLAHGPLGEYPND
>A0A010Z285|frc_TM_#07
FGDEVPRSGNASGGGQPGWAVKCAPGGPNDYIYVIVQPTGW
>A0A010Z285|frc_TM_#08
PIAKLIGRPELADDP
>A0A010Z285|frc_TM_#09
TPKARLNKLDKMFALIEEWTEKHTKWAVMEDLNAHDIPCGPILSTRE
>A0A0L0ALP9|oxc_TM_#01
MSDEHALTDGMHIIVDALKKNNIECIYGVVGIPVTDMARHAQAKGIRYIGFRHEQSAGHA
AAIRGFITQTPGVFLTVSAPGFMNGLAALANATVNGFPVIMISGSSDRAKVDLQQGDYEE
LDQMNAAKPYAKASYRVNRPEDLGIALARAIRAATSGRPGGVYLDLTAEVLSATMSIDDA
EKSIVQVEPLALKQLPDDASITRALSLLAKAERPLVILGKGAAYSQADKTIRDFIETTQI
PFLPMSMAKGLLEDTHRLSAATARSFALANADVVVLVGARLNWLLNHGKKGWAADTQFIQ
>A0A218ZDM0|oxdd_TM_#01
MKLQNSLTLLSIALSELGLAFPVQDSPRQRLLDGMNLPPKLKNSRAGKPYTPGFKDPLDK
AVDTVGDKLDPLPYRNGLGASVLGPWNWERSRQSPDMVRPPSTDHGNMANMRWSFADSHV
RIEEGGWTRQTTVRELGSSVELASVNMRLDEGVIRELHWHKEAEWAYVLDGEVRVTAIDY
DGGSFFDDLKKGDLWYFPSGVPHSLQGLGENGTEFLLVFDDGGFSEESTFILTDWLAHTP
KSVIAKNFNLAPEVFAHIPDGEKYIFQGSTPGSIEDEKPSGKGVKKSKYNFTHKMMDQAP
>A0A1B7YT15|oxdd_TM_#01
MGDYGENKGPVGGVAPPIPSVTAPTGNLRGDAGLLGGNAPRPDPDTSDSAIVDDVQLVPG
QQADGKLGLYLNFDGVDAPQPIRGKLGSPDPGPRTNAYEKLNPDLYAPPATDKGDVENAM
WPLGLSHNRLGSESGAGWARQQNTKVLPVATSMAGVDMKLQPNAYREMHWHTSAEWALML
KGSCRIAAMNEDGKSFVDDLTAGVSPDSSLETVQSMGADQVQDVWFFPKGVPHSIQAFDQ
GTEFLLVFDNGGFSEENTFLASQMFLRNPLSVLSKNMKVDVSAFDNIPQDQRYIFNGTPP
>A0A1U9KX18|oxdd_TM_#01
ELQNPDIFLPP
>A0A1U9KX18|oxdd_TM_#02
PNLKFPFAMAHNRLEDGGWAREVTCREMGALKELAIVNMRLPPGVVREMHWHKEAEWAYV
LKGKVRFYL
>A0A1U9KX18|oxdd_TM_#03
DDQRQTLIEDLEPGDLWFAPAGFPHAIQGLEEGTEFVLVFNDGNFSENQTLLVTELFAHI
PREVLAKNFG
>A0A1U9KX18|oxdd_TM_#04
EKYIFRQPVPPPLEQVR
>A0A1U9KX18|oxdd_TM_#05
TDKYVFRAS
>A0A1U9KX18|oxdd_TM_#06
YPGGATQV
>A0A1U9KX18|oxdd_TM_#07
REVHWHPDADELQYYISGK
>A0A1U9KX18|oxdd_TM_#08
RMTVFDAV
>A0A1U9KX18|oxdd_TM_#09
NARTFDFVPGDVGY
>A0A1U9KX18|oxdd_TM_#10
PRTLAHYIENIGDEP
>A0A1U9KX18|oxdd_TM_#11
YKDISLNNWLALTP
>A0A1U9KX18|oxdd_TM_#12
TRQPVVKK
>A0A1Q7FTT2|oxdd_TM_#01
MTGEHGRTGSSTPPQPISGTLGASIIGPSNPAREAQNPDTLVPPRQDHGTVPNLRWSFAD
SHMHLAPGGWGRQTTARELPVSTEIAGVSMRLKAGGVRELHWHKAAEWAYMLKGRARITA
IDQDGRAFQDDVGEGDLWYFGAGIPHSIQGLEGGGCEFLLVFDDGNFSEEETFLLTDWLA
HTPKDVLAKNFGVPESAFARIPEKELWIFQAAVPGPLAADRVVGAGPVPLTFSHRMMAQE
PIRMKGGTVRITDSSVFPASKTIAAALVEVEPGGMRELHWHTNVDEWQFYISGEARMTVF
>A0A0C2SR22|oxdd_TM_#01
MRWVFAILLTTYVVAAPQAGSSSSSSAAAPTYTGPKVSTDPNYTLFNASSTNPEPIRGNL
GATLLGPQNVPLEVQNSDSLAPPSTDHGSISNPKWPFSLSANRLTNAGWARQQNMNAMPI
ATQMAGVNMRLQAGAIRELHWHKTAEWAYILKGSVQVSAIDTLGRNFISTVNAGDLWYFP
AGIPHELQATNADPDGAEFVLVFDSGTFSEDSTFLLTDWLAHTPIEGKCYLIAKNFGTDI
ASWANIPSTELYIFPASLPEPDSAAPISPQGTVPNPFSFALSQVKPIQLAGGTVKVVDSS
>S7ZM77|oxdd_TM_#01
MKTISFTFALYSVSALLPIAETAPTSKKDSSPANPSLRGSSELVGYSPTEVVANSPKPDI
KYKLSQGQKENANVGAYLDFENVANPQPIRGSRGSDDPGPRNYYYDRINSDKLAPPGTDH
GSTINAQWPMGLSHNRLGLDNAGWARQENTVVMPDATDMAGVDMRLEPAAYRELHWHVAA
EWSLVLNGSCRVQAINEDGETFVDDLQAGDVWFFPPGIPHSIQALDDGVEFLLVFDQGDF
NEDNTFLASEVFMHNPREVLAKDLGVPMTAFDDIPTEELYIFNGTPAPEHIEDQNVTTSA
>A0A2P8CML3|frc_TM_#01
MTKALEGVRVLDMTHVQSGPSATQILAWLGADVVKLEAPSGDITRRQLRDLPDVDSLYFT
MLNGNKRSITLNTKSPEGKEIFQRLIRESDVLVENFAPGALDRMGFTWDALRATNPRLIY
ASIKGFGPGAYADYKAYEVIAQAMGGSMSTTGFEQGPPLATGAQIGDSGTGMHVVAGILA
ALYSRTVTGQGQRVEVAMQDAVLNLCRVKLRDQQRLAHGPLNEYPNEEFTDEVPRSGNAS
GGGQPGWAVRTAPGGPNDYVYVIVQPPGWAPITEIIGHPELAQDPEWATPEARLNKLDKM
>A0A022VXJ4|oxdd_TM_#01
MKYSTVLVAALAAIADATIPIPKGGVPGQPIQESGKGAVFSGGTNNQLDLQNPSNIGGQP
ATDNGLVPNMKWSFSLSKTRMLYGGWIREQVIQDLPTSHDIAGAQVHLIKGGIRQMHWHR
VAEWAYIYAGSFLISAVTEDGQFQLDKLGVGDMYYFPKGAAHSLQGLEDENEILLIFDDG
DFDRVGTTFMVADWISHTPKDVLAKNFGVPPSTFDKTYNPDLALINSTISTKTVEGGKGA
LTGNSSYTFHISNAPEIQVPGGGGTIQIVDSKNFPVSKTIACAVVRLKPGGMRELHWHPT
>C3X545|oxc_TM_#01
MSNDDNVELTDGFHVL
>C3X545|oxc_TM_#02
IDTMYGVVGIPITNLAR
>C3X545|oxc_TM_#03
FYSFRHEQHAGYAASIAGYI
>C3X545|oxc_TM_#04
GDKPGVCLTVSAPGFLNG
>C3X545|oxc_TM_#05
LAHATTNCFPM
>C3X545|oxc_TM_#06
LLSGSSEREIVDL
>C3X545|oxc_TM_#07
QGDYEEMDQMN
>C3X545|oxc_TM_#08
ARPHCKASFRINSIKDIPIGIARA
>C3X545|oxc_TM_#09
RTAVSGRPGGVYVDLPA
>C3X545|oxc_TM_#10
KLLFKPIDP
>C3X545|oxc_TM_#11
DAIARAAD
>C3X545|oxc_TM_#12
IKNAKRPV
>C3X545|oxc_TM_#13
TGIPFLPMGMAKGL
>C3X545|oxc_TM_#14
PDNHPQSAAATRAFALAQCDVC
>C3X545|oxc_TM_#15
LIGARLNWLMQHGKGKTWG
>C3X545|oxc_TM_#16
VQIDIQANEMDSNQPIA
>C3X545|oxc_TM_#17
ALKGAPKA
>C3X545|oxc_TM_#18
MNYSNSLGV
>C3X545|oxc_TM_#19
LVNEGANALDNTRMIVDML
>C3X545|oxc_TM_#20
RLDSGTWGVMGIGMGYCV
>A0A2D6ZRL4|frc_TM_#01
MMEALKGVK
>A0A2D6ZRL4|frc_TM_#02
LDMTHVQSGPTCTQLLAWFGADVVKVERPGVGDATRGQLRD
>A0A2D6ZRL4|frc_TM_#03
ADSLYFTMLNSNKRSITLNPK
>A0A2D6ZRL4|frc_TM_#04
CDVMVENFAPGALDRMGF
>A0A2D6ZRL4|frc_TM_#05
WEKIQEINPRMIYASVKGFGPG
>A0A2D6ZRL4|frc_TM_#06
CKVYENVAQCAGGSASTTG
>A0A2D6ZRL4|frc_TM_#07
VTGAQIGDSGTGLHLALG
>A0A2D6ZRL4|frc_TM_#08
VTALFHREKSGKGQ
>A0A2D6ZRL4|frc_TM_#09
VSAAMQDGVLNLCRVKLRDQQRL
>A0A2D6ZRL4|frc_TM_#10
GPLKEYSQFG
>A0A2D6ZRL4|frc_TM_#11
TPRAGNDSGGGQPGRILKCKGW
>A0A2D6ZRL4|frc_TM_#12
AYTYFITQAA
>A0A2D6ZRL4|frc_TM_#13
TKTKFEVM
>A0A2D6ZRL4|frc_TM_#14
IPVGPILS
>A0A2D6ZRL4|frc_TM_#15
RGKYLTVGNPIKLSDSPA
>A0A2D6ZRL4|frc_TM_#16
RSPLLGEHT
>A0A0Q5FJZ3|oxdd_TM_#01
PDLPQEGE
>A0A0Q5FJZ3|oxdd_TM_#02
IESQFPNQ
>A0A0Q5FJZ3|oxdd_TM_#03
HAPATDISTQPFFWSSFNISPRRVQ
>A0A0Q5FJZ3|oxdd_TM_#04
GGWARELTKQDFHISDEIAGVNMYLEPGGIRELHWHQTAEWAVMTRGKARVTTLSRSGLP
AVEDVEEGDLW
>A0A0Q5FJZ3|oxdd_TM_#05
FPAGTPHSLQGLGP
>A0A0Q5FJZ3|oxdd_TM_#06
GAEFVLAFDDG
>A0A0Q5FJZ3|oxdd_TM_#07
QSESNTLLLTDWFAHTPPEVLAKNFGVAQEVFSDIPLHNLWIFPG
>A0A0Q5FJZ3|oxdd_TM_#08
DQAAAGVEWG
>A0A0Q5FJZ3|oxdd_TM_#09
EPVIFRLSRSKPLY
>A0A0Q5FJZ3|oxdd_TM_#10
NTGGSIQIADSTNY
>A0A0Q5FJZ3|oxdd_TM_#11
TVAAALVTVEPGSMRELHWHPNADEWQYYLRGSARMTVFNTGPHANTTDFR
>A0A0Q5FJZ3|oxdd_TM_#12
GDVGVVRKN
>A0A0Q5FJZ3|oxdd_TM_#13
GHYIENTGDDVLQFLEVFRT
>M2PCT8|oxdd_TM_#01
MSAPATKTQTTSAPGPSPTVPYASDDPNVELWGLDSDITPEAIRGPFGANIIGPHNIPIA
LENPSLLAPPTTDHGNVPNAKWPFALSHNRLQTGGWARQQNGENLLLLIPAASGIAGVDM
RLRAGAIRELHWHKTAEWAYVLKGTTQVTTVTDDGQNYVANVNAGDLWYFPAGQPHSLQA
TDDDPEGTEFLLVFDSGSFDEGSTFLLTDWMAHIPKETVAKNFHTSQSAFDHIPSEELYI
FPSTPPPQDGALPSDPQGPPPNPFTYAFSQVNPTQLAGGTIKIADSRSFHVSKTIAVAEV
>A0A1I0S5E4|oxdd_TM_#01
MEKASLSFKYQLEKKEPRTGPGGITRGASVREFPASAGLAGVSMRLEPGAMRELHWHANA
AEWAYVVEGNMRTTVVHPDGKTYVDLFQPGDVWYFPRGYGHALQCVGPQPCHFILIFDNG
DFSEDHTFSVTDFISCVPAAIVAQNLGITAGEVAQLPKGEVYFANSVIPDVRSGIALETT
DATLISQHRYPLEAQQPKLFPGGGTQKLVTQKEFPIARTITGSILEIAPGGLRELHWHPN
GDEWQYYLQGTAEMGVFLAEHQFVVDQFEKGDIGYAPMGAGHYIKNTGTDTLKILIGFNS
>A0A2I2GDG1|oxdd_TM_#01
MKPIFLSLLPFLPTLHAAPTQNQNLARADADPPLRGSPDLLGYSSDNKLTEHTTEGVKYK
LVPGQKEDPLIGSYLDFEDVENPQPIRGDMGGTDSTQRQVDYDRSHSDKFAPPGTDKGQT
INAQWPMGLSRNRLGKDGAGWARQENTQVMPDATKMAGVDMRLAAGAYRELHWHVASEWS
LVLNGSCRIQAVNEDGQTFVDDVTEGDVWFFPPGVPHSIQALDAGVEFLLVFDDGSFSED
NTFLASEVFMRNPKSVLSKNFDLPISSFNDIPEDELYIFPGTRAPDNIEEQNVTTAAGIL
>K2S0R4|oxdd_TM_#01
MRVSSAVLATALLLGSASALPAPQQGSDSGQDSGGSSGSSPGGGADSPGPPGASESLRGS
GSLRGYNPSNPVSQETTEIPPEDFELGPGQSLDAELGVYIDISTVKKPQPIRGGTQDPTD
PGPRTEAYDRLNPDLFAPPGTDSGDVPNAKWPLGLSHNRHGIKSAGWARQQNVNQLPSAT
AMAGVDMRLEPHAYRELHWHKQ
>K2S0R4|oxdd_TM_#02
EWSLILNGSVRIAAMDQNGQNF
>K2S0R4|oxdd_TM_#03
DDLQAGDVWFFPAGIPHSIQALDGGVEFLLVFDDGSFSEDGTFLVSELFERNPK
>K2S0R4|oxdd_TM_#04
LAKNFRTNVDAFKNLPDGELYI
>A0A2S6UC61|frc_TM_#01
MNKALEGVRILDMTHVQSGPTCTQLLAWFGADVIKIERPGVGDATRSQLRDIPDADSLYF
TMLNHNKRSVTLNTKSEKGKEVFTKLIEYCDVMVENFAPGALDRMGFSWDKIQVINPRMI
YASVKGFGPGPYQDCKVYENVAQCVGGAASTTGFDDGPPLVSAAQIGDSGTGLNLALGIV
TALYQRESSGRGQRVECAMQDGVLNLCRVKLRDQQRLAHGPLKEYPQYPNGKFGDATPRS
GNASGGGQPGWIVKCKGWETDPDAYVYVIIQAAVWNQWCQVLGREDLIEDPEWATPEARL
>A0A225DRY2|oxdd_TM_#01
LQRRDFLT
>A0A225DRY2|oxdd_TM_#02
AAAFAAAATATATL
>A0A225DRY2|oxdd_TM_#03
AGDPTFMNNVPD
>A0A225DRY2|oxdd_TM_#04
SEGKVIGKSSGKEATV
>A0A225DRY2|oxdd_TM_#05
QLPISKGIAGVSMTLEPGAMRELHWHATAAEWAFVL
>A0A225DRY2|oxdd_TM_#06
PGDVWYFPRGHGHMLE
>A0A225DRY2|oxdd_TM_#07
AHFILIFDNGYFSEFGTFSITDWIGHTPKALLAKNFG
>A0A225DRY2|oxdd_TM_#08
FPKDEVYFARG
>A0A225DRY2|oxdd_TM_#09
KLPPLTHKY
>A0A225DRY2|oxdd_TM_#10
VFKGGREWRVDST
>A0A225DRY2|oxdd_TM_#11
FPISKTVTGV
>A0A225DRY2|oxdd_TM_#12
PGALRELHWHPNADEWQYVI
>A0A225DRY2|oxdd_TM_#13
ISVTMFGSHGRYRTE
>A0A225DRY2|oxdd_TM_#14
MEKGDVGYIPQGYGHS
>A0A225DRY2|oxdd_TM_#15
PCRVLIGFN
>A0A1M5RA13|oxdd_TM_#01
MLAVTAAGGLL
>A0A1M5RA13|oxdd_TM_#02
PDFHFSLD
>A0A1M5RA13|oxdd_TM_#03
RPKVTSGGWAKEATVHQFPISKG
>A0A1M5RA13|oxdd_TM_#04
AGVHMFLDPGA
>A0A1M5RA13|oxdd_TM_#05
RELHWHAIAAEWAYVIDGRCQTV
>A0A1M5RA13|oxdd_TM_#06
LDPSGASEINN
>A0A1M5RA13|oxdd_TM_#07
GPGDLWFFPKGHGH
>A0A1M5RA13|oxdd_TM_#08
IQTIGDKPCHFVLSFDNG
>A0A1M5RA13|oxdd_TM_#09
TFSITDWI
>A0A1M5RA13|oxdd_TM_#10
VTPKDMLALNFGVPKD
>A0A1M5RA13|oxdd_TM_#11
FDAFPKGE
>A0A1M5RA13|oxdd_TM_#12
YIQAGPVLPASEALDAPWPKESTHKFSLLHDNRA
>A0A1M5RA13|oxdd_TM_#13
GGTFRLATVDEWP
>A0A1M5RA13|oxdd_TM_#14
SKSMSGGVM
>A0A1M5RA13|oxdd_TM_#15
LHWNVNANEWHYYLRGKGQVALFGSGGRGKVAEFKPGDVAYIPQGFGHAIKNVGDEDLEI
VQTWDNGKFEE
>A0A1Z8S453|frc_TM_#01
IKVLDFTHVQSGPTCTQLLAWFGADVIKVERPG
>A0A1Z8S453|frc_TM_#02
DSLYFTMLNHNKRSLTLNTK
>A0A1Z8S453|frc_TM_#03
MIMASVKGFGPGPYEDCKVYENVAQCAGGAASTTGF
>A0A1Z8S453|frc_TM_#04
DGPPTVTGAQ
>A0A1Z8S453|frc_TM_#05
GDSGTGLHLALGIV
>A0A1Z8S453|frc_TM_#06
TTPRAGNDSGGGQPGRILKCKGWE
>A0A1Z8S453|frc_TM_#07
NAYTYFITQAA
>A0A1Z8S453|frc_TM_#08
IPVGPILSMKE
>A0A1Z8S453|frc_TM_#09
VGCPVKLS
>A0A2E1W1L9|frc_TM_#01
LDMTHVQSGPTCTQLLAWFGADVIKVERPGKGDATR
>A0A2E1W1L9|frc_TM_#02
QLRDIPDVDSLYFTMLNHNKRS
>A0A2E1W1L9|frc_TM_#03
ENFAPGALDRMGFSW
>A0A2E1W1L9|frc_TM_#04
RIQEINPRIIYAS
>A0A2E1W1L9|frc_TM_#05
KGFGPGPYEDCKVYENVAQCTGGGASTTGFP
>A0A2E1W1L9|frc_TM_#06
GAQIGDSGTG
>A0A2E1W1L9|frc_TM_#07
VLNLCRVKLRDQQRL
>A0A2E1W1L9|frc_TM_#08
EYPQYPNGTFG
>A0A2E1W1L9|frc_TM_#09
ATPRAGNASGGGQPGWIVKCKGWE
>A0A2E1W1L9|frc_TM_#10
LNPLNVPCGPVLS
>A0A2E1W1L9|frc_TM_#11
RSPLLGEHTDE
>A0A2W5R7U5|oxdd_TM_#01
GAAHAATFGNPDQPAEGAINSTP
>A0A2W5R7U5|oxdd_TM_#02
NPALEAQIP
>A0A2W5R7U5|oxdd_TM_#03
WSSFNIMPKRVQ
>A0A2W5R7U5|oxdd_TM_#04
GGWARQIT
>A0A2W5R7U5|oxdd_TM_#05
EFPAAKEVSGVNMRLGPGGIREMHWHLAGEWALMTNG
>A0A2W5R7U5|oxdd_TM_#06
CRVTVLDQ
>A0A2W5R7U5|oxdd_TM_#07
GDLWFFPAGCPHSLQG
>A0A2W5R7U5|oxdd_TM_#08
QSEYNTLLLTDWFAHTPP
>A0A2W5R7U5|oxdd_TM_#09
AGAGAPAEPFTFSL
>A0A2W5R7U5|oxdd_TM_#10
QLADSRTFKAS
>A0A2W5R7U5|oxdd_TM_#11
MHWHPNADEWQYWIKGKGRMTVFNTGPRA
>A0A2W5R7U5|oxdd_TM_#12
GDLGVVPKSQGHYI
>A0A2W5R7U5|oxdd_TM_#13
GDEDVQVLA
>A0A2W5R7U5|oxdd_TM_#14
APEYQEVDLSDWL
>A0A2W5R7U5|oxdd_TM_#15
HAPPELVAQHL
>A0A0C3PRD4|oxdd_TM_#01
MALIKLAASVTCAILLATGSLAAPAGSSLTVASSTIISSAAPSSSIALSSAVPAPSSGAS
SAASIATASSTSSAATATETVPYASDDPNPVAWAPGWDGQPEAERGSLGSNVLGPQNVPM
DLQNPDLLAPPTTDAGTVGNAKWPFSLSHNRLQTGGWARQQNIAVLPMATEMAGVDMRLE
AGAIRELHWHKTAEWGYIIKGSVQVTSVNQNGQNFVSTVGAGDLWYFPAGIPHSLQATNA
DPAGAEFLLVFDDGSFSEDDTFLLTDWLAHIPKDILAKNFQTDVSAFDKIPGQELYIFPA
>A0A1G8SSZ5|frc_TM_#01
LDMTHVQSGPS
>A0A1G8SSZ5|frc_TM_#02
DSLYFTMLNCNKRSITLNMKSERG
>A0A1G8SSZ5|frc_TM_#03
LVENFGPGAVDRMGF
>A0A1G8SSZ5|frc_TM_#04
YASIKGFG
>A0A1G8SSZ5|frc_TM_#05
AQAMGGSM
>A0A1G8SSZ5|frc_TM_#06
GPPLATGAQIGDSGTG
>A0A1G8SSZ5|frc_TM_#07
GRGQRVQVAMQHAVLNLCRVKLRDQQRL
>A0A1G8SSZ5|frc_TM_#08
DEVPRSGNASGGGQPGWAVRCAPGGPNDY
>A0A1G8SSZ5|frc_TM_#09
YVIVQPVGW
>A0A1G8SSZ5|frc_TM_#10
IIGRPELA
>A0A1G8SSZ5|frc_TM_#11
IPCGPILS
>A0A0P7BVI6|oxdd_TM_#01
MKCPSVLSASLALTWAAQFASAAPQAAAEKRDAKFDQGQPDDGTKGGPILGGTNKELDLQ
NPDNLGQQSTDNGVVPNLKWSFSDSKTRILKGGWVREQVITDLPSSHDISGAQQHLSKGA
IRELHWHRVAEWGFVYNGSVLVSAVDEFGRYQVETLNYGDIWYFPKGAAHSVQGLDEENE
FLLVFDEADFDKTGTTFMVDDWINHTPKDILAKNFGVDPSVFENVTSPTPYILPSEVSEK
NVTDGPAGTLHGDSSFVYRTLEHEPEKIGGTGGEFYKIDSTNFPISKTLAATFVTLKPGG
>A0A1Q3W6S4|frc_TM_#01
GVRILDFTHVQSGPTCTQLLAWFGADVIKVERPG
>A0A1Q3W6S4|frc_TM_#02
GDITRGQLQDVPNADSLYFTMLNHNKRS
>A0A1Q3W6S4|frc_TM_#03
CDVMVENFAPGVLDRMGF
>A0A1Q3W6S4|frc_TM_#04
WENIQKINPKLIVASIKGFGPGPFEDCKVYENVAQC
>A0A1Q3W6S4|frc_TM_#05
GGSASTTGFRDGLPLVTGAQIGDSGTGLHLALGIVTAL
>A0A1Q3W6S4|frc_TM_#06
VLNLCRVK
>A0A1Q3W6S4|frc_TM_#07
RDQQRLAHGPLKEYSQFGEGIPFG
>A0A1Q3W6S4|frc_TM_#08
ATPRAGNDSGGGQPGRI
>A0A1Q3W6S4|frc_TM_#09
KCKGWETDPNAY
>A0A1Q3W6S4|frc_TM_#10
VWEKICDVIGEPTWKTDPNYAKP
>A0A1Q3W6S4|frc_TM_#11
LNEIFGRIEQWT
>A0A1Q3W6S4|frc_TM_#12
GPILSMKEI
>A0A1Q3W6S4|frc_TM_#13
TGTLVEVDHPTRGKYI
>A0A1Q3W6S4|frc_TM_#14
VGNPIKLSDSP
>A0A1Q3W6S4|frc_TM_#15
RSPLLGEHT
>A0A1V2AWB2|oxdd_TM_#01
MTFKYALEKQPPRTSPGGITRGAAGKEFPASVNLAGVSMHLHPGAMRELHWHANAAEWAY
VIKGNVRTTTIDPSGQTYIDLFGPGDVWYFPRGYGHVLQCISQEPCHFILIFDNGDFSED
HTFSITDFVSSVPPEIAAQNLGLTLEEVATLPQKEVYFAPGKLPDVGSGLAVAREHVSLT
SPHRYPLGAQMPKLVPGAGTQRVVTQQEFPISRTITGSVFEIEPGGLRELHWHPNADEWQ
YFIQGSAEMGVFLAEGQFVKDQFEAGDIGYVPMGAGHYIKNTGEEKLIVLLGFNSGNYEA
>A0A2Z6T7D7|oxc_TM_#01
MSEDLLNRTGANILVEALQKNGIKNVYGIVGIPVTDLARLMELRGMKYYGFRREDSAVNA
AAGAGFLNKQPGVALTVSAPGFLNGLTALAEATKNCFPLIMISGSSERHIIDLSQGDYEG
LDQYNAAKPFCKKAYRVDRAQDVGLAVARAVRTAVSGRPGGVYLDLPADTITQLNNATDQ
TDMGIFAPVDPAPAQEPSDAAIQRAVDLIKSAKKPLMIIGKGAAYDRAEKQLQELVDATD
IPFLPMSMAKGVIPDDSKHSAAAARSLSLKNADVVILVGARLNWMLSYGDAPEFNPNAKF
>A0A2D8Z044|oxc_TM_#01
IYNVPGIPITDLGR
>A0A2D8Z044|oxc_TM_#02
LSFRHEQHAGYAAAIAG
>A0A2D8Z044|oxc_TM_#03
KPGVCLTVSAPGFLNGLT
>A0A2D8Z044|oxc_TM_#04
LAHATTNCYPMIL
>A0A2D8Z044|oxc_TM_#05
SGSSEREIVDLMQGDYEEMDQLA
>A0A2D8Z044|oxc_TM_#06
AKPLCKAAYRVLHAEDIGI
>A0A2D8Z044|oxc_TM_#07
ARAIRAAVSGRPGGVYLD
>A0A2D8Z044|oxc_TM_#08
PAALLGQTM
>A0A2D8Z044|oxc_TM_#09
KPLIILGKGAAY
>A0A2D8Z044|oxc_TM_#10
LVEKSGIPY
>A0A2D8Z044|oxc_TM_#11
MSMAKGLLPD
>A0A2D8Z044|oxc_TM_#12
AGAARSLVLKE
>A0A2D8Z044|oxc_TM_#13
IGARLNWLLSHGKGKQWG
>A0A2D8Z044|oxc_TM_#14
PKEMDSNVEIAAP
>A0A2D8Z044|oxc_TM_#15
VGDIASCV
>A0A2D8Z044|oxc_TM_#16
EKMAPRLQNNNVPMD
>A0A2D8Z044|oxc_TM_#17
LVNEGANTLDFARSIIDM
>A0A2D8Z044|oxc_TM_#18
KPRKRLDVGTWGVMGIGMGQA
>A0A2D8Z044|oxc_TM_#19
EGDSAFGFSGME
>A0A2D8Z044|oxc_TM_#20
FNNGGIYRGTD
>A0A2D8Z044|oxc_TM_#21
TVFVKDARYD
>A0A1H6CNH6|frc_TM_#01
PHAPVPAAPAAAL
>A0A1H6CNH6|frc_TM_#02
RVLDMTHVQSGPSATQ
>A0A1H6CNH6|frc_TM_#03
LAWLGADV
>A0A1H6CNH6|frc_TM_#04
GDITRRQLRD
>A0A1H6CNH6|frc_TM_#05
DSLYFTMLNGNKRSITLNTK
>A0A1H6CNH6|frc_TM_#06
RRSDVLVENFGPGAVDRMGFTWER
>A0A1H6CNH6|frc_TM_#07
VYASIKGFG
>A0A1H6CNH6|frc_TM_#08
GPYTAFKAYEVVAQAMGGSMATTGFE
>A0A1H6CNH6|frc_TM_#09
ATGAQIGDSGTG
>A0A1H6CNH6|frc_TM_#10
QRTRTGRGQRV
>A0A1H6CNH6|frc_TM_#11
VLNLCRVKLRDQQRLAHGPL
>A0A1H6CNH6|frc_TM_#12
EYPNEDFGDEVPRSGNASGGGQPGWAVRCAPGGPNDYVYVIVQPVGW
>A0A1H6CNH6|frc_TM_#13
LIGRPELA
>A0A1H6CNH6|frc_TM_#14
WATPEARLPKLGKMFQLIEEW
>A0A1H6CNH6|frc_TM_#15
IPCGPILSTKEIIED
>A0A1H6CNH6|frc_TM_#16
RRSPLLGEHN
>A0A1M7U5T6|oxdd_TM_#01
MNPISRRNILAVGAAGGLLAASSAAMGQTSPQLPQPSRAAGVGGNVPGPRDITRDRENPD
MLNPPSTDQGTLPNLRFSFADAHTKQSDGGWTRQVTQRELGISTTLAGVEMRLDAGSIRE
LHWHKQAEWAYMLYGTARITAIDQDGNNFVDDVGVGDLWYFPGGVPHSIQGLGPDGCEFL
LVFDDGSFDEDDTFLITDWFKRIPQEVLGKNFGVSGDNFAHLPDPSQRYIFKSEVPGPLG
PDRLRGAKPVPLTFKHQLMAQDPIRTKGGTVRIADSSVFKASKNIAVALVEIEPGGMREL
>A0A372IKA7|oxdd_TM_#01
MSPFAGPSLQSAHTRRAGRVSRESEEQPLAVQTVSRRNFLGAGSVAVATAAFAGLAAHAQ
QSGTAKAEHDHSSSNPGQENRPLLDENPASNMPPPTDHGDIGAIWYSFDLAHKRVQEGGW
THEVTQRQLPLSKDIAGVNMRLTAGSYRELHWHTADEWAFMLYGSARITVLSPDGTIFID
DVSKGDLWFFPAGFPHSIQGLGPDGCEFLLVFDEGAFAEDNTFLLSEWVAHTPPDVLMKN
FNLPQSEIAKLPKDELYIFPSDVPGSLAQARAAAGGASVASPVSYTFKMGAMAPTKKTAG
>M7SVA7|oxdd_TM_#01
MRFAQITSLLLAAGGVSGVSVKRQNSKPGFGEGQPIDGNGKGAPLLGGTNKELDLQNPDN
LGQQSTDNGNVQNLKWSFSDSKTRLLNGGWVRESLITDLPSSHDIAGAQQHLTKGSVREL
HWHRVAEWGYVYAGRVLISAVSENGQYEFSELQVGDVWYFPKGIAHTIQGLEDENEYLLV
FDDGNFEASGTTFNVDDWITHTPKSILAKNFGLPEEVFADVPSPNPYIKNGTVSKSPVEG
GNGPLPKNASYVYFAEQHPLENVPGGGGTLRIIDSTTFPAATTIAASVVTLKPGGLRELH
>A0A0C9WDZ9|oxdd_TM_#01
MAKGLSTALISLLFAAIAAGAPTSNSTTPTVTSTAPPEYSTVPPASDDPNNVLWFPDSDI
TPVPERGSLGASVLGPQNVQIDLMNADFLAPPTTDNGDVPNAKWPMGLSHNRLQTGGWAR
QQNIEVLPLATEMAGVNMRLEAGAIRELHWHKTGEWAYIFKGNVQVTAVNTDGQNFINTV
GPGDLWYFPAGIPHSLQATNDSADGAEFLLVFDAGDFSEDATFLLTDWLSHVPKGVIAKN
FQTNISAFDKIPSKELYIFPGVPPPDNQQAPQSPQGKVPNPYTYSLSQVPATPLSGGSVK
>A0A1M5TYD6|oxdd_TM_#01
MYFDFQSARRNFSYIPEPIRNGWGATDPGPRDILRDLENPDMLVPPATDAGLMPNLKFSF
SDTSMVLKPGGWSREITAREMPALKTLAAVNMRLTPGGVREVHWHEASEWSLVLTGSARV
TAVDQQGRNFIGDIHPGDLWYFPPRVSHALQGMADGCEFILLFDDGDFSDLNTLSLSDLF
AHYPREVLSMNFGVPASEFRTFPSGQVYIYQGTVPGPLEEEAVRSPFGPVPQTFKHELMA
QDPIATAGGSVRIADTANFHVAKTTAAALVEIKPGAMREIHWHNNNDEFQYYLTGQGRMT
>A0A1H0BHH5|frc_TM_#01
LDFTHVQSGPTCTQLLAWFGADVIKVERPG
>A0A1H0BHH5|frc_TM_#02
GDITRGQL
>A0A1H0BHH5|frc_TM_#03
DSLYFTMLNHNKRSITLDTKNPKGKEVLT
>A0A1H0BHH5|frc_TM_#04
CDVLVENFGPGVLDRMGF
>A0A1H0BHH5|frc_TM_#05
IVASIKGFGPGPYEDCKVYENVAQCTGGAASTTGFRDG
>A0A1H0BHH5|frc_TM_#06
PLVTGAQIGDSGTGLHLALGIVTALY
>A0A1H0BHH5|frc_TM_#07
VTAAMQDGVLNL
>A0A1H0BHH5|frc_TM_#08
RVKLRDQQRL
>A0A1H0BHH5|frc_TM_#09
AVPRAGNDSGGGQPGRILKCKGWE
>A0A1H0BHH5|frc_TM_#10
ITQAPVWEKICDVIGE
>A0A1H0BHH5|frc_TM_#11
RIEQWTMTKTKFEAM
>A0A1H0BHH5|frc_TM_#12
DIPCGPILSMKE
>A0A1H0BHH5|frc_TM_#13
RSPLLGEHTDEIL
>A0A060DLJ1|frc_TM_#01
LDFTHVQSGPTCTQ
>A0A060DLJ1|frc_TM_#02
LAWFGADVIKVERPGEGDITR
>A0A060DLJ1|frc_TM_#03
ADSLYFTMLNHNKRSITLDTK
>A0A060DLJ1|frc_TM_#04
VENFAPGVL
>A0A060DLJ1|frc_TM_#05
IVASVKGFGPGP
>A0A060DLJ1|frc_TM_#06
CKVYENVAQCAGG
>A0A060DLJ1|frc_TM_#07
ASTTGFDDGPP
>A0A060DLJ1|frc_TM_#08
VTGAQIGDSGTGLHLALGIV
>A0A060DLJ1|frc_TM_#09
VLNLCRVKLRDQQR
>A0A060DLJ1|frc_TM_#10
GEFGDTVPRAGNASGGGQPGWILKCKGW
>A0A060DLJ1|frc_TM_#11
DIPCGPILSMKE
>A0A060DLJ1|frc_TM_#12
VGNPIKLSDSPTEVTRSPLLGEHT
>A0A1Q5ZZ46|oxdd_TM_#01
MGQLPKFKFELEKKEPRIGNGGVTRGASVKDFPASIGLAGVSMHLESGVIRELHWHANAS
EWGYVLKGCVRTTILHPDGSFYIDYFYPGDVWYFPKGYGHVLQGVSDEDAHFILIFDNGN
FSEDHTFSITDFVSSVPKEIAAQNLGLSLEQLEKLYQGEAYFAKCEIPTNENGLLSTREE
CSLTTMHKYPLMAQTPRIFEGGIQRVVTQDDFPISQNLCGSVIELQPNALRELHWHPNAD
EWQYFIEGNAEVGIFLAQGNIVIDQYEAGDIGYAPMGAGHYIKNTGDKVLKVLIGFNNGH
>A0A1M7ZFJ3|oxdd_TM_#01
MEDLSRRTLLAIGAVGGVAMAAGAAEAASFGNPDEPAEGAINANPAALSDPGPHNSALEA
QLPTLQSPPPTDVGDMPMMWSSFNIMPRRIQAGGWARQITAADFPASKAVSAVDMRLGPG
GIRELHWHLAAEWGLMTKGRCRVTALDQYGHATVQDVGAGDLWYFPSGCPHSLQGLGPEG
CEFLIVFDDAYQSEFNTLLVTDWIAHTPPEILSQNFGVPADTFKNIPLHDLWIFQGKEPG
PLAADQAAVASAGAPAEPFTFSLTATKPVKQNEWGSIQLADSRTFKLSKTIAAAIETIKP
>A0A168WCK8|oxdd_TM_#01
MDKNHKDQQQQRQMQIPQPIRSDGAGATDLGPRDIMRDIQNPDMLVSPATDAGTVPNLRF
SYSDTHMQLNFGGWSREITVRELPVAKTLAGVNMRLTPGGVRELHWHQEAEWAYMILGRA
RITSVDQNGRNFIADVSEGDLWYFPPGIPHSIQGLEEGCEFLLVFDNGSFSDLSTFSISD
WFAHTPKEVLSANFGIPESAFANIPTEQRYIYQSTVPGPIETQAVPDPYGTVPLSFTHRL
MAQKPLVTPGGTVRIVDSTNFPISQRIAAALVEIKPGGMRELHWHPNNDEWQYYLAGQGR
>J4HZ17|oxdd_TM_#01
MNRFLVFVLLAPLLPLLASAAPTGSIAGSGTPVISAIPASETVALASDDPNAVLWNVTID
TDTDPQPIRGALGASIMAQQNIPLQQLNPDLLAPPTTDAGDIPNLKWPFSMSSNRLQTGG
WARQTNINQLSIATSMAGVDMRLEAGAIRELHWHKTAEWAYVLSGYMQVSAVDSNGRNFL
GTIGPGDLWYFPAGIPHSLQATNQTEDGAEFLLIFDDGDFSEDSTFLLTDWLAHTPKDVL
AKNFGTTIEAFNNIPAQQLYIFPGNSPSPDAVAPEDPQGQVPSPYTYKFSEVTPTQLAGG
>A0A0D1ZGM9|oxdd_TM_#01
GQDLEPLPWRNGDGATM
>A0A0D1ZGM9|oxdd_TM_#02
QNPDMVRPPSTDSGNLPNMRWSFADSHIRIEEGGWTRQTTVRELGTS
>A0A0D1ZGM9|oxdd_TM_#03
ELAGVNMRLDHGVIRELHWHKQAEWAYVLEGE
>A0A0D1ZGM9|oxdd_TM_#04
TALDTEGGSF
>A0A0D1ZGM9|oxdd_TM_#05
KGDLWYFPPGHPHSL
>A0A0D1ZGM9|oxdd_TM_#06
PNGTEFLLVFDDGNFDEESTFLL
>A0A0D1ZGM9|oxdd_TM_#07
DWLAHTPKSVLGENF
>A0A0D1ZGM9|oxdd_TM_#08
LDPADKYIFQGSLPG
>A0A0D1ZGM9|oxdd_TM_#09
GVKKSKLQFTHKM
>A0A0D1ZGM9|oxdd_TM_#10
PLNTTGGQVRITDSTNFPISKTVAAAHLNI
>A0A0D1ZGM9|oxdd_TM_#11
REMHWHPNADEWSYFISGRARVTIFAATGIARTFD
>A0A0D1ZGM9|oxdd_TM_#12
AGDVGIVPKNMGHFIENLSDDEPVEVLEIF
>A0A0D1ZGM9|oxdd_TM_#13
DFSLFQWLGETPK
>J3PF34|oxdd_TM_#01
LGAALSGLVTASPHRDSPQQRLA
>J3PF34|oxdd_TM_#02
GLELPDKYYTFNKKADSSKEKPYTPGH
>J3PF34|oxdd_TM_#03
DPLDRFIDP
>J3PF34|oxdd_TM_#04
LDPLPWRNG
>J3PF34|oxdd_TM_#05
GASVLGPWNK
>J3PF34|oxdd_TM_#06
RSRQSPDMVRPPSTD
>J3PF34|oxdd_TM_#07
GNIANMRWSFADSHIRIEEGGWTRQTTVRELGTSTQLASVNMRL
>J3PF34|oxdd_TM_#08
QGVIRELHWHKEAEWAYVLDGEVRITGLDY
>J3PF34|oxdd_TM_#09
GGNFVDDLKKGDLWYFPSGVPHSLQGLSENGTEFLLVFDDGRFSEESTFVLTDWLAHTPK
SVISKNFNLRPEIFEHLPK
>J3PF34|oxdd_TM_#10
EKYIFKGSVPGPIDEERPRGSHVKKS
>J3PF34|oxdd_TM_#11
HKMLDQEPIKASGGEVRI
>J3PF34|oxdd_TM_#12
DSKNFPIS
>A0A1H5W0F8|frc_TM_#01
MSALEGVRVLDMTHVQSGPSATQ
>A0A1H5W0F8|frc_TM_#02
LAWLGADVVKLEAPTGDITR
>A0A1H5W0F8|frc_TM_#03
DADSLYFTMLNCNKRSITLNMKSE
>A0A1H5W0F8|frc_TM_#04
SDVLVENFGPGTVDRMGF
>A0A1H5W0F8|frc_TM_#05
YASIKGFG
>A0A1H5W0F8|frc_TM_#06
GPYTHFKAYEVVAQAMGGSMSTTG
>A0A1H5W0F8|frc_TM_#07
EDGPPLATGAQIGDSGTGIHTVAGILAALLQRERTG
>A0A1H5W0F8|frc_TM_#08
GQRVSVAMQHAVLNLCRVKLRDQQRLA
>A0A1H5W0F8|frc_TM_#09
GPLREYPNA
>A0A1H5W0F8|frc_TM_#10
FGDEVPRSGNASGGGQPGWAVRCKPGG
>A0A1H5W0F8|frc_TM_#11
YVIVQPQGWAPIA
>A0A1H5W0F8|frc_TM_#12
LIGRPELIEDP
>A0A1H5W0F8|frc_TM_#13
WATPEARLSKLDKMF
>A0A1H5W0F8|frc_TM_#14
LAALNEHNVPCGPI
>A0A1H5W0F8|frc_TM_#15
TVGCPIKLSDSPV
>A0A1H5W0F8|frc_TM_#16
RSPLLGEHTAE
>K5X393|oxdd_TM_#01
MDYPRIYKPDSDSDDTTPAFISRDRRPDRYYDKPEPVSATSDDDLFNFHPLRPPFQARDQ
KRANGIQTTTPQPVRGKYGAPLLGPENVALVEQNLDLLRPPKTDSGSVMNFKWPFSFSHN
RLTEGGWARHQNEKQMPIAKDLAAVNMRLKAGAIREMHWHVTNEWAYVLKGSLRVSVLAP
GGENEGVMYVADVNEGDLWYFPAGDPHSLQAKDTNPEGAEFLLIFDSGAFDENETFLLTD
WLVHVPKEVLAKNFQTYPDTTPFDHIPEEELYIFPSTPPSEDINKELVVPNPTDPKYFFA
>A0A100I0U5|oxc_TM_#01
MTTQSASPSDATAAGGLTDGFHLVADALKANDVATIYGIVGIPITDLARTVQARGIRYIG
FRHEASAANAAAAAGFLTARPGVCLTTSGPGFLNALPALANATANC
>A0A100I0U5|oxc_TM_#02
PMIQISGS
>A0A100I0U5|oxc_TM_#03
DLARGDYQEIDQLNAARPFAKAAYRINRVED
>A0A100I0U5|oxc_TM_#04
GLGIARALRTAISGRPGGVYLDVPGEVLGQAMDATAAAATVWRLVDPAPRQLPAPEAVDR
ALTILSQAQRPLIVLGKGAAYAQADNAIR
>A0A100I0U5|oxc_TM_#05
FIETTGIPFLPMSM
>A0A100I0U5|oxc_TM_#06
KGLLPDSHPCSAGAARSLAIARADAVLLIGARLNWLLGHGESPQWSADAKFI
>A0A1F4E4K7|frc_TM_#01
HVQAGPTCSQLLAW
>A0A1F4E4K7|frc_TM_#02
GDATRGQLRDVP
>A0A1F4E4K7|frc_TM_#03
DSLYFTMLNCNKRSITVNMKSA
>A0A1F4E4K7|frc_TM_#04
GKQVFVDLLK
>A0A1F4E4K7|frc_TM_#05
MENFGPGVL
>A0A1F4E4K7|frc_TM_#06
IHELNPRIVMGSIKGFGSSGPYADFKAYENVAQAMGGSMSTTGVPNGRPFVTGAQIGDSG
TGLHLAIGLLAAL
>A0A1F4E4K7|frc_TM_#07
GQYVEVAMMDGIMNLCRVKFRDHQRL
>A0A1F4E4K7|frc_TM_#08
NDSGGGQLGNAIRC
>A0A1F4E4K7|frc_TM_#09
PGGTNDFIY
>A0A1F4E4K7|frc_TM_#10
ALAKRVGPEVG
>A0A1F4E4K7|frc_TM_#11
LATDPKFA
>A0A1F4E4K7|frc_TM_#12
QSSMWEILGEFALK
>A0A1F4E4K7|frc_TM_#13
DKRELMRI
>A0A1F4E4K7|frc_TM_#14
NVGMPIKLSASPARIERSPLLGEHTDEVLK
>A0A1H0QNQ4|frc_TM_#01
KIIDFTHVQAGPACTQ
>A0A1H0QNQ4|frc_TM_#02
LAWFGADVIKVERPG
>A0A1H0QNQ4|frc_TM_#03
DALYFTMLNSNKRSLTLDTK
>A0A1H0QNQ4|frc_TM_#04
SDVLVENF
>A0A1H0QNQ4|frc_TM_#05
PGALDRMGF
>A0A1H0QNQ4|frc_TM_#06
MIVASVKGFS
>A0A1H0QNQ4|frc_TM_#07
DLKVYENVAQCAGGAASTTGFWDGPPTVSAAALGDSNTGMHLAIGILTA
>A0A1H0QNQ4|frc_TM_#08
GQKVAVSMQD
>A0A1H0QNQ4|frc_TM_#09
NLCRVKLRDQQRL
>A0A1H0QNQ4|frc_TM_#10
EYPQYPHG
>A0A1H0QNQ4|frc_TM_#11
DVVPRGGNAGGGGQPGWVLKCKGW
>A0A1H0QNQ4|frc_TM_#12
TDPNAYIYFT
>A0A1H0QNQ4|frc_TM_#13
ARQPHIFDIF
>A0A1H0QNQ4|frc_TM_#14
EAVDILRK
>A0A1H0QNQ4|frc_TM_#15
YLTVGSPIKFS
>A0A378TH96|oxc_TM_#01
MVARCVRDDTRGMTETDGFHLVVDALRLNDVETIYGVVGIPITDLARLAQASGIRYIGFR
HESAAGHAAAAAGFLTHKPGVLLTVSGPGFLNGMVALANATVNCFPMVHIGGSSDRALVD
LQRGDYEELDQLAAAKPYAKAALRINRAQDIGRGIARALRIAASGRPGGVYLDIPAAVLA
QTLDTADAGLWKINDPAPEQFPAAASVAAALDLLAAAQRPLIVLGKGAAYARADDSIR
>A0A378TH96|oxc_TM_#02
LVEATGIPFLPMSMAKGLLPDGHPQSVAAARSLALKSADVVLLVGARLNWLLAHGAAPQW
SP
>D6TFN1|oxdd_TM_#01
MKKQPLNLALET
>D6TFN1|oxdd_TM_#02
DGAGATDPGPRNVLLDLQNPDLLTPPRTDAGTIPNLKFSFSNAHNRLSEGGWAREVTVRE
LPIST
>D6TFN1|oxdd_TM_#03
MAGVNMRLTAGGVRELHWHKESEWALMLNGRARLTAVDQDGRNFIEDVSEGDLWFFPAGI
PHSIQGL
>D6TFN1|oxdd_TM_#04
EGCEFLLVFDNGSFSENETFLITDWFAHTPKEILAKNFGVAESNFASIPAHERYIFQRNV
PG
>D6TFN1|oxdd_TM_#05
VSAPNGTVPQSF
>D6TFN1|oxdd_TM_#06
YRLMEQEPIRSRGGMVRIVDSTNFPASTTIA
>D6TFN1|oxdd_TM_#07
ALVEVEPGGLRELHWHPNNDEWQYYIEGQGRMTVFASGGKARTFDYQAGDV
>A0A2W6YBY1|oxdd_TM_#01
METTSRAPVPANGTIGRTADTATFGNPDQPAQGAINANGASLADPGPKNPVINGQFPSFQ
NPPATDIGDMPLFWGSFNNAAKRIQNGGWARQVTKSDFAIADAVSGVNMRLGPGGIREMH
WHRAAEWAVVTKGRCRVTVLDTEGRAYVQDVGAGDLWYFPAGFPHSLQGLCPDGCEFVIV
FDEGDQSEYGTLLLTDWLAHTPPELLAKNFGMPREVFRNIPLHDLWIFQGKEPGLLSEDQ
EAVSGAGLPPYPFTYRLTASKPLKQNAAGTIQLADSRVFAVSTTIAAAIETIRPGAVREM
>A0A2I1DHR3|oxdd_TM_#01
MKASQLFG
>A0A2I1DHR3|oxdd_TM_#02
DGQPINGEGKGAPIYGGTNKPLDLQNPANLGQESTD
>A0A2I1DHR3|oxdd_TM_#03
GWVPNLKWSFSDSKARIFPGGWSREQIVQDLPQSHDISGAQQHLSKGAIRELHWHRVAEW
GFVYKGS
>A0A2I1DHR3|oxdd_TM_#04
LLTGVDENG
>A0A2I1DHR3|oxdd_TM_#05
FTTEQLNYGDIWYFPKGVAHNVQGIEDENEYLLAFDDGDFEKVGTTFMVDDWI
>A0A2I1DHR3|oxdd_TM_#06
HTPKDILAKNFGVDASVFD
>A0A2I1DHR3|oxdd_TM_#07
VPSKDPYILNGTVS
>A0A2I1DHR3|oxdd_TM_#08
GTLKGASSYVYHTYDHDPEPVPGQGGTFRKIDSTNFPISKTLAAAVVELEPKGLRELHWH
PNAEEWLYFHQGTARATVFLGDSKARTFDFRAGD
>A0A2I7W2X6|oxc_TM_#01
CLTTSGPGFLNGLPALANATTNCFPMIQISGSSSRPMVDLQRGDYQDLDQLNAARP
>A0A2I7W2X6|oxc_TM_#02
SGRPGGVYLDIPGDVLGQAVEAS
>A0A2I7W2X6|oxc_TM_#03
PVDPAPRLLPAPEAID
>A0A2I7W2X6|oxc_TM_#04
KGAAYAQADNVIREFVEHTGIPFLPMSMAKGLLPDSHPQS
>A0A2I7W2X6|oxc_TM_#05
AAARSLAMARADVVLLVGARLNWLLGNGESPQWSADAKFIQVDIEASEFDSNRP
>A0A2I7W2X6|oxc_TM_#06
ALLEAAADR
>A0A2I7W2X6|oxc_TM_#07
HHPMRFYNALGAIRSVLQRNPDVYVVNEGANALDLARNIIDMHLPRH
>A0A0D7F737|frc_TM_#01
MTKALDGIRVIDFTHVQAGPACTQMMAWFGADVIKVERPGSGDITRNQLRDIPDADALYF
TQLNCNKRSLTLDTKNKTGKEILEKLIKVSDVMVENFGPGALDRMGFTWERIQELNPKLI
LASVKGFSEGNRFEDLKVYENVAQCAGGAASTSGFWDGPPTVSGAALGDSNTGMHLLIGI
LAALRMRDKTGHGQKVACAMQDAVLNLCRVKLRDQQRLDRTHVLEEYPQFPIREDGKYGK
FTDAVPRGGNAGGGGQPGWVVKCKGWETDPNAYIYFTIQGQNWAATAKAIGKPEWVEDPA
>A0A1Q6U9W8|oxc_TM_#01
MNATANTTNLTDGMRLTVEALKKNGIDTIFGVVGIPVTDLARYAQKEGIRYIGFRHEQSA
GNAAAASGFITGRPGILLTVSAPGFLNGLGALANATVNGFPMIQISGSSDRAIIDLEQGD
YEGLDQLNIARPFAKAAYRVNRPEDICTGLVRAVRAAVSGRPGGVYLDLTTAMLAAELDR
NTAAASLFSPVDPAPAVIPSADAVERALKLLSAAEKPLVILGKGAAYAQADREIREFVET
TGVPYLPMSMAKGLLPDDHPQSAAAARSFVLENADVVMLVGARLNWLLTHGRGRHWNPHN
>A0A1I0JKP4|oxdd_TM_#01
MSDKRKAGMPIPQPIRPDGAGGVDCGPRDIWRDLENPDLLVPPVTDNGLVPGLVFSFSDA
HMQLNHGGWSREVTSRELPAATELAGVNMYLTPGGVRELHWHQQAEWSFMICGSARITAI
DAQGRNYIADVHKGDLWYFPPGLPHSIQGLAEGAEFLLVFDDGAFSDLNTLSISDWAAHT
PRSVLAANFGVPEGAFAHIPAEQVYIYQAKVPGPISEQQVASPYGSVPLPFSHRLMDQEP
LVTSGGTVRIADSSNFRIAKNIAAALVEIKPGAMRELHWHPNADEWQYYLSGQGRMTVFA
>A0A1G9FE86|oxc_TM_#01
MAPNAAHTMTRPDEDLVDGLTLTVEALLANGVRTIYGVVGIPITDLARTAQARGIRYIGF
RQEQAAGHAAAAAGFLTGRPGICLTVSAPGFLNGLPALANATTNCFPMIQISGSSERSII
DLQQGDYEELDQLNAAKPFVKAAFRVDQPQDLGIGIARAIRAAVSGRPGGVYLDLPAAVL
RATIPAGTGRASLVRAVDPAPAQIPAPESVARALDLLASAERPLIVLGKGAAYAQADQAI
RSFVETTGIPFLPMSMAKGLLPDGHPQSAAAARSLVLGQADVVMLIGARLNWLLAHGQPP
>A0A364VM80|oxdd_TM_#01
METTRREFLSTASLTAMGAAVLATGIGTLMPEKAKAALSKPGTKGQPKAETELEDFVYDI
ENGSTGYQGAGGSAKEATVEEFPVSQSIAGVSMYLKPGAFREMHWHSIAAEWAYILDGAV
RTTVITPDGTTSTDDFEKGDIWFFPKGHGHMLQCLGDKPCHFLLGFDNGHFSEFGTFSVT
DWVSHVSPAIMAKNTGLPTSFFAGLPKKELYIGLGKIAVKPRPKNINPAIPFSNSMHKFS
MEKEGIFQEFKGGSVKLVSSLEFPIQNTITSMRMNIEPGAIRELHWHPNADEWQYVMEGK
>A0A166U2H6|oxdd_TM_#01
DSPQQRLAKGL
>A0A166U2H6|oxdd_TM_#02
VLGPYNRDRSRQSPDMIRPPSTDHGNI
>A0A166U2H6|oxdd_TM_#03
NMRWSYTDSHVRIEEGGWTRQTT
>A0A166U2H6|oxdd_TM_#04
TSIELAGVNMRLD
>A0A166U2H6|oxdd_TM_#05
GVIRELHWHKEAEWAYVL
>A0A166U2H6|oxdd_TM_#06
GEVRVTALDY
>A0A166U2H6|oxdd_TM_#07
GGNFIDDLK
>A0A166U2H6|oxdd_TM_#08
GDLWYFPSGVPHSLQGLGENGTEFLLIFDDG
>A0A166U2H6|oxdd_TM_#09
FSEESTFILTDWLAHTPKSV
>A0A166U2H6|oxdd_TM_#10
PEVFAHLPAGEKYIFQGS
>A0A166U2H6|oxdd_TM_#11
YQFTHKMLDQ
>A0A166U2H6|oxdd_TM_#12
TDSTNFPISKTVAAAHVIIEPGALREMHWHPTADEWSFFI
>A0A166U2H6|oxdd_TM_#13
GRARVTIFAAEGNARTFDY
>A0A166U2H6|oxdd_TM_#14
PGDVGIVPKNMGHFVENIGDEP
>A0A166U2H6|oxdd_TM_#15
EMLEVFRADKFRDFSLFQWMGETPQR
>A0A2V1K3N3|oxdd_TM_#01
MTEKDALQPIRGDKGATDPGPRNIELDRQNPDILIPPETDNGSIPNLKFSFGMAHNRLEE
GGWAREVTVRELPAAKGLAGVDMRLDSGVVRELHWHKEAEWGYVLEGRCRVTVVDPDRNV
FIDDLEAGDIWLFPSGTPHSIQGLEGGCEFLLVFDDGNFSENETLLVTELMAHMPRDVIA
KNFGIPAEHFDNLPPKEKYIFRLPVPAPLDEVLKGLPNQRPHNPYTIHASELKPTQWGPA
GATTIIDAKNFPITNMSALIIDLEPGALREIHWHPDGDEWQYYLSGEARMTVFDATSKAR
>A0A2D4UPQ3|oxc_TM_#01
MTSSETRALTDGFHLVIDALKLNDISTIYGVPGIPITDLGRIAQAEGMRVISFRHEQHAG
NAASIAGYLTKKPGICLTVSAPGFLNGLTALANATTNCFPMILISGSSEREIVDLQQGDY
EEMDQLAIAKPLC
>A0A2D4UPQ3|oxc_TM_#02
AAFRVLHAEDIGIAVARAIRAAVSGRPGGVYLDLPAKLFAQVMDAAEGQKSLVKVVDPAP
QQLPSPDSIRRALDLLKRAKRPLIILGKGAAYAQEDEIVRSFVEKSGVPYLPMSMAKGLL
PDDHAQSAGAARSLV
>A0A2D4UPQ3|oxc_TM_#03
KEADVVVMVGARLNWLLSHGKGKSWGEPGSKR
>A0A2G8RWB2|oxdd_TM_#01
MFTGLSRLLLAALALSSVVSASPSDDEQVKSFLAREGAAVRSLNLGRRSAATTPTRHLRP
EFYEDDVSMRRRDITPPDVGQVADFGGNDPQPIRNGAGDTFLSASNHEIDAQNPDNVAAP
TTDQGTVPNLKWSMSLSHTRLLKGGWVREQTITDLPPSKDLAAAELRLSPNAYRELHWHR
IAEWGYILNGTGRIAAIDDNGRNFISDVHGPLNGTDPDIYYFPPGVPHSIQALDQGLEIL
LIFSDGNFDATGTTFMLSDWLARTPLDVVAQNFGVNVSVLSGIPQKDPYVYNSNPDTPPP
>A0A0W0U334|oxdd_TM_#01
METGAKKGKPLRKTSVKKPRKEKNIMGPQNSALASQNPDRLNPPVTDAGTLPNLKWSFTD
SHMRIEDGGWARQTTIRELHIASEIAGVNMRLEAGAIRELHFHKEAEWAYMLKGGARITA
VDQEYRTFVDDVYEGDLWFFPAGIPHSIQGLADDGCEFLLAFDDGHFDENATFLVSDWFA
HTPKEVLAKNFNVPMSAFDNIPEKELYIFKSDVPGPLTAERLKGAGPVPRWFSHRMMAQA
PIRTKSGTVRIADSRNFPAAQTIAAALVEIEPGGMRELHWHANGDEWQYYLSGQGRMTVF
>A0A2E3ZLW5|frc_TM_#01
KILDMTHVQSGPTCTQLLAWFGADVIKVERPGVGDATRGQLRDIPDVDSLYFTMLNHNKR
S
>A0A2E3ZLW5|frc_TM_#02
VENFAPGAIDRMGFPWEKIQ
>A0A2E3ZLW5|frc_TM_#03
INPRMIYASVKGFGPGPYEDCKVYENVAQCTGGAASTTGFL
>A0A2E3ZLW5|frc_TM_#04
VTGAQIGDSGTGLHLAFGIVTALF
>A0A2E3ZLW5|frc_TM_#05
SGKGQRVECAMQDGVLNLSRVKLRDQQRL
>A0A2E3ZLW5|frc_TM_#06
GPLKEYSQ
>A0A2E3ZLW5|frc_TM_#07
ATPRAGNDSGGGQPGWILKCKGWE
>A0A2E3ZLW5|frc_TM_#08
DPNAYVYFITQAAVW
>A0A2E3ZLW5|frc_TM_#09
NICDLIGK
>A0A2E3ZLW5|frc_TM_#10
RLDKIKPIFDAIE
>A0A2E3ZLW5|frc_TM_#11
CNPLNIPCGPILSMKELAEE
>A0A2E3ZLW5|frc_TM_#12
YLTVGNPVKLS
>A0A2E3ZLW5|frc_TM_#13
RSPLLGEHT
>A0A2S8XXC4|oxdd_TM_#01
MSPKTPIDADSEFSGLAAETYKAERDASSSNFGPQNTGLVKMNPNADVPPPTDHGVVEPF
WYSFDLTHRRVQEGGWTHQVTSRELPASDEIAGVNMRLTKGSFRELHWHLADEWALMLTG
KARVTVFTPEGEMFIDDVSAGDLWLFPAGAPHSIQALGDEGCEFLLVFNQGNFSEESTLL
LSDWLKHTPPEILQQNFQLDSEAIARLPKGEPLYIFASDEPKKSLEEEIADAARYARKPK
ISYTFKASEMKPTRESDAGNVKIIDSRNFPASQKIASAIVTVKPGCIREMHWHPNGSEWQ
>A0A149US26|frc_TM_#01
GGVQSVPSAAQLLAWYGADVIKIERVGVGDITRNQLRDIPDADALYFTMLNCNKRSVELN
TKTPEGKA
>A0A149US26|frc_TM_#02
KWADILLENFRPGAMERMGFTWEYLQQLNPRLIYGTVKGFG
>A0A149US26|frc_TM_#03
AGVSAYENVAQCAGGATSTTGYWNG
>A0A149US26|frc_TM_#04
GNNNGPLVSAAALGDSNTGNHLLIGVLAALFGRERTGKGQKISVSMQDAVLNLCRVKLRD
QQRLERVGYLEEYPQYPNGKFGDTVPRGGNAGGGGQPGWILKCK
>A0A149US26|frc_TM_#05
WETDDNAYIYCTVQEQDWGPTC
>A0A149US26|frc_TM_#06
TDPKYNTAKARETHMFEIFAAIE
>A0A149US26|frc_TM_#07
AIADKTKYEAVAHLAKY
>A0A2G8SPF0|oxdd_TM_#01
MPLFARYVSRIKVEGTYWIPQLAQLQQTQQDGDGHAMLAFAKVLFAILLAGHALAAPAAS
SSASASVSVLRHSSSSRSSSATSYSAAASSSSTLASGTSSALPASETVPYASDDPNGVLW
SEDSTTDPQAIREGLGATVIGPQNVPIALQNPDLLAPPSTDSGSIQNAKWPLALSHNRLQ
TGGWARQQNTDVMPIAKSMAGVNMRLQAGAIRELHWHKTAEVSGPMFSRSALFHGDSDGN
VLDVAEVANCDGGLPLQGSVQVTAINSDGQNYLGTASAGDLWYFPPGIPHSLQATDDDPD
>C3X9Y2|frc_TM_#01
MTKPLDGINVLDFTHVQAGPACTQMMGFLGANVIKIERRGSGDMTRGWLQDKPNVDSLYF
TMFNCNKRSIELDMKTPEGKELLEQMIKKADVMVENFGPGALDRMGFTWEYIQELNPRVI
LASVKGYAEGHANEHLKVYENVAQCSGGAAATTGFWDGPPTVSGAALGDSNSGMHLMIGI
LAALEMRHKTGRGQKVAVAMQDAVLNLVRIKLRDQQRLERTGILAEYPQAQPNFAFDRDG
NPLSFDNITSVPRGGNAGGGGQPGWMLKCKGWETDADSYVYFTIAANMWPQICDMIDKPE
>A0A1X0AWU7|frc_TM_#01
PLSGIKVIDFTGVQAGPACTQM
>A0A1X0AWU7|frc_TM_#02
AWFGADVLKVER
>A0A1X0AWU7|frc_TM_#03
QLRDIPDVDALYFT
>A0A1X0AWU7|frc_TM_#04
LNSNKRSLAI
>A0A1X0AWU7|frc_TM_#05
EGKEVMEKLI
>A0A1X0AWU7|frc_TM_#06
DADVLVENFAPGAMDRMGL
>A0A1X0AWU7|frc_TM_#07
HELNPRLIFGSVKGFN
>A0A1X0AWU7|frc_TM_#08
NVAQCAGGAASTTGFWDGPPT
>A0A1X0AWU7|frc_TM_#09
AALGDSNTGMHLLIGILTALMAR
>A0A1X0AWU7|frc_TM_#10
KTGVGQKVSVSMQDAVLNLCRVKLRDQ
>A0A1X0AWU7|frc_TM_#11
GYLEEYPQYPNGTF
>A0A1X0AWU7|frc_TM_#12
DTVPRGGNAGGGGQPGWVLKCKG
>A0A1X0AWU7|frc_TM_#13
TDPNAYIYFTIQEQNW
>A0A1X0AWU7|frc_TM_#14
WLADKTKYEAVD
>A0A1X0AWU7|frc_TM_#15
SMKEIAYDPALR
>A0A1X0AWU7|frc_TM_#16
PQITGSPLLGEHTD
>A0A353GXL5|oxdd_TM_#01
MQHQNQIICDLLRSGYIPQPIRNGNGATDPGPRDILRDLENPDMITPPATDNGLLPNMRY
SFSDTHMTIKSGGWSREVTAREMPVMTTLAGVNMRLTPGGVREVHWHIASEWSYMLTGTA
RVTAVDQYGRNFIADIGPGDLWYFPPRLPHSLQGLKDGCEFLLLFDDGNFSDLNTLSLSD
LFAHYPKEVLAANFGVPVSDFNCLPSGQVYIYQGTVPGPLECEAAKSPYGVTPLSFKHRL
LAQTPITTPGGSLRVADTSNFPVSKTTAAALFEIKPGAMREIHWHNNNDEFQYYIAGQAR
>A0A2D1K061|frc_TM_#01
IIDFTHVQSGPSCTQLLAWMGADVIK
>A0A2D1K061|frc_TM_#02
ERVGEGDATRKQLRDIPGVDSLYFTMLNHNKRA
>A0A2D1K061|frc_TM_#03
TLNTKTPEGLQ
>A0A2D1K061|frc_TM_#04
RCDVLVENFAPGAL
>A0A2D1K061|frc_TM_#05
ILASVKGFGPGRYE
>A0A2D1K061|frc_TM_#06
CKSYENVAQC
>A0A2D1K061|frc_TM_#07
GGAASTTGF
>A0A2D1K061|frc_TM_#08
AQIGDSGSGLHLALGIVSALFQRHT
>A0A2D1K061|frc_TM_#09
GRGQKVSVSMQDAVLNLCRVKLRDQQRLERTGVL
>A0A2D1K061|frc_TM_#10
AVPRAGNASGGGQPGSILKCKGWETD
>A0A2D1K061|frc_TM_#11
IAQAAVWPAICNLIGE
>A0A2D1K061|frc_TM_#12
IFQRIEQWTMT
>A0A2D1K061|frc_TM_#13
MEILNHYDIPCGPVLSM
>A0A2D1K061|frc_TM_#14
RGRYTTVGMPIKMSDSPV
>W3XCZ6|oxdd_TM_#01
MQLKKSTVAFGLLPMALARPAPQMDYGENSGDVAGVSPQIPQATAASGSLYGDESLLTGY
ASRPAISGGDSAVVEDPELVNGQEASEKLGLYLDFNSVEKPQPIRGSKGATDPGPRTFEY
EKLNPDLYAPPSTDQGDVPNAMWPLGLSHNKLGQDNAGWARQQNTAVLPIATKMAAVDMR
LEPHAYRELHWHTAGEWALMLKGSVRLAAIDDNGKSFIDDITAGDVWFFPPGVPHSIQAL
EEGCEFMLVFDDGDFSEDGTFLATEMFMRTPTSVMSKNLQANVQEFENVPDKELFIFNGT
>A0A0B7FD88|oxdd_TM_#01
LGAPAPAP
>A0A0B7FD88|oxdd_TM_#02
PTVPYASD
>A0A0B7FD88|oxdd_TM_#03
KWPFSLSHNRVQDGGWARQQNVHSMP
>A0A0B7FD88|oxdd_TM_#04
MAGVNMRLKAG
>A0A0B7FD88|oxdd_TM_#05
TAEWAYVL
>A0A0B7FD88|oxdd_TM_#06
PGDLWYFPPGIPHV
>A0A0B7FD88|oxdd_TM_#07
QGLNDTADGCEFLLVFDDGEFSEDSTF
>A0A0B7FD88|oxdd_TM_#08
LWMLPSAVPT
>A0A0B7FD88|oxdd_TM_#09
SPQGVSTLPYTFAASKANSTKVPGGTVK
>A0A0B7FD88|oxdd_TM_#10
AEVTVEVGG
>A0A0B7FD88|oxdd_TM_#11
QPEWSYFIEGEAR
>A0A0B7FD88|oxdd_TM_#12
NARTFNYQ
>A0A0B7FD88|oxdd_TM_#13
FGHYVENIG
>A0A0B7FD88|oxdd_TM_#14
TLKFLEIFNSDKYEDISLNQWLALTPPEMVKAHL
>A0A0B7FD88|oxdd_TM_#15
KLQKVKPVVV
>E0SNC9|frc_TM_#01
MNNHGDNFMN
>E0SNC9|frc_TM_#02
IIDFTHVQAGPACTQMLAWFGADV
>E0SNC9|frc_TM_#03
KIERPGSGDITRNQLRDIPDADALYFTMLNSNKRSLTL
>E0SNC9|frc_TM_#04
DVMVENFGPGALDRMGFTW
>E0SNC9|frc_TM_#05
MILASVKGFSEGHHYEHLRAYENVAQCAGGAASTTGWWKG
>E0SNC9|frc_TM_#06
PTISAAALGDSNTGMHLAIGILTAYIGRQKTG
>E0SNC9|frc_TM_#07
MQDAVLNLCRVKMRDQLRLD
>E0SNC9|frc_TM_#08
VGYLEEYPQYP
>E0SNC9|frc_TM_#09
DVVPRGGNAGGGGQPGWILKCKGWE
>E0SNC9|frc_TM_#10
DPNAYIYFT
>E0SNC9|frc_TM_#11
QDLVWTPIC
>E0SNC9|frc_TM_#12
TTPKARQPHIMDIFGAIE
>E0SNC9|frc_TM_#13
IPCAPVMSMKELLHDESL
>E0SNC9|frc_TM_#14
KSGSIVEVPHKVRGSYWTVGCPIKFS
>K9RXI2|oxdd_TM_#01
MASLSRLFKPYSQLFSKFRLFLICLVLLLIGSSCWLLPALSQSSQWHSLSGVVWGKDLPA
FSYPFHQTPLTLYDGGTTKQVGTYNFPVSKGMAGVYMTLEPGAIRELHWHANAAEWAYVI
SGRTRITLTSPDGNVQIADVDQGGLWYFPRGWGHSIEGLGPGTAKFILVFNDGTFSEGAT
FSITDWVSHMPISWVQDALGLTATQVQGLPNKQVYISRRPPAPGPLATTQPRNPNIPRLE
VTHVHDLAAQPFFAVEDQNTILLASNKEFPASFNMAGGIIHLEPGAIRQPHWHPNADEWQ
>A0A2V1E4R0|oxdd_TM_#01
MSVGHVLALPALQSSGSLAPRDEVNPPGSSGSLRGTDALAGYSPDENVPDSPSTVVPPED
FELAPGQSEDEDLGLFIDLSNVKNPQPIRGGTTSPTDPGPRTEEYDRLNSDLYIPPGTDE
GSVPNAKWPFGLSHNRHGLAGAGWAREQNVNQLPIATAMAGVNMRLSPNAYRELHWHKAG
EWAIMLKGSVRVAVVNDEGQSFVDDVTEGDVWFFPAGIPHSLQAFENGAEFLLVFDNGSQ
SEDGTFLLSELIQRNPKSVVAKNFRTSPETFSKQPEGQLWIFPGTPPPKDIEKQNVTGPA
>B6QLX6|oxdd_TM_#01
MGQLSPASM
>B6QLX6|oxdd_TM_#02
NKPFTPGHRDPYDRKVDP
>B6QLX6|oxdd_TM_#03
GATVMGPRNRDRERQNPDMVRPPSTDHG
>B6QLX6|oxdd_TM_#04
LSNMRWSFADSHTRIEEGGWTRQTTIRELPTSKELAGVNMRL
>B6QLX6|oxdd_TM_#05
EGVIRELHWH
>B6QLX6|oxdd_TM_#06
EAEWAFMLAGKARVTGLDT
>B6QLX6|oxdd_TM_#07
GGSFIDDVEAGDLWYWPAGHPHSIQGL
>B6QLX6|oxdd_TM_#08
PNGTEFLLIFDDGNFSEESTFLVTDWMAHTPKSVL
>B6QLX6|oxdd_TM_#09
SIPKSEKYIFQGSKPGSIS
>B6QLX6|oxdd_TM_#10
KFTHKMLAQ
>B6QLX6|oxdd_TM_#11
DSKTNFPISDRVAAAHL
>B6QLX6|oxdd_TM_#12
REMHWHPNADEWSYFIRGRARVTVFAAEGNARTFDYMAGDVGIVPKNMGHFVENLSDDEP
LEMLEIF
>L8WK29|oxdd_TM_#01
MPRAMQKMNRMQCSPPAWFYTFADFVLGLAQRSFYCLIRLALAHVTLPVIHLSMRIYLAL
ALVLSTSVLGAPAPAVESNTSSTRLPSAPAHPSPTTDPSYPSPTVPYASNELNESFLSKF
RDEVPEPIRGSKGANILGPQNVEIDRQNPDLLAPPTTDSGSVSNVKWPFSLSHNRVQDGG
WARQQNVHSMPIATTMAGVNMRLKAGGIRELHWHITAEVCRPCCRQRWWMILIFSIKWAY
VLAGSCRIVVVNAEGQNYIADVYPGDLWYFPPGIPHVLQGLNDTADGCEFLLVFDDGEFS
>W3XMU8|oxdd_TM_#01
DSPRQRLLDG
>W3XMU8|oxdd_TM_#02
SVLGPWNWERSRQ
>W3XMU8|oxdd_TM_#03
PDLVRPPSTDHGNM
>W3XMU8|oxdd_TM_#04
NMRWSFADSHVRIEEGGWTRQTTVRELG
>W3XMU8|oxdd_TM_#05
GVIRELHWHKEAEWAYVLDGEVR
>W3XMU8|oxdd_TM_#06
DDLKKGDLWYFPSGVPHSLQGLSPNGTEFLLVFDDG
>W3XMU8|oxdd_TM_#07
FSEESTFILTDWLAHTPKSVISKNFNLAPEIFAHIPD
>W3XMU8|oxdd_TM_#08
VKKSKYNF
>W3XMU8|oxdd_TM_#09
TDSKNFPISKTVAAAHVTI
>W3XMU8|oxdd_TM_#10
PGAIREMHWHPNADEWSFF
>W3XMU8|oxdd_TM_#11
KGRARITIF
>W3XMU8|oxdd_TM_#12
SEGTARTFDYVPGDVGIVPRNMGHFVENIG
>W3XMU8|oxdd_TM_#13
EPIEMLEVF
>W3XMU8|oxdd_TM_#14
ADEFRDFSLFQWMGETPKKMVIDHLFA
>A0A0F0FTK8|oxc_TM_#01
MQRSAAEDTLQQ
>A0A0F0FTK8|oxc_TM_#02
TEMTDGFHLVI
>A0A0F0FTK8|oxc_TM_#03
ALKLNGIENIYGLPGIPVTDLARLAQAEG
>A0A0F0FTK8|oxc_TM_#04
RVISFRHEQNAGNAAAI
>A0A0F0FTK8|oxc_TM_#05
GFITKKPGICLTVSAPGFLNGLTALANATTNCFPMILISGSSER
>A0A0F0FTK8|oxc_TM_#06
DLQQGDYEEMDQLAIARPHAKAAFRVL
>A0A0F0FTK8|oxc_TM_#07
EDIGVGVARAIRAAVSGRPGGVYLDLPAKLLAQAIDAE
>A0A0F0FTK8|oxc_TM_#08
SLIKVVDPAPRQLPAPD
>A0A0F0FTK8|oxc_TM_#09
RAVDLLKSAKRPLILLGKGAAYAQADAQIRELVEKTGIPYLPMSMAKGLLPDTHPQSASA
ARSFVLAEADVVMLVGARLNWLLAHGKGKTWGKPKQFIQIDIAPT
>A0A0C3CIS1|oxdd_TM_#01
MRCVNPGLCLFLLHQAIHARAAPYLAFIPPSRSVPLQPHVPYTDSNPNEILWTPSSPKRR
PQPLRSGEGASLLGPENIPLELQNADLLAPPTTDNGQVKNFKWPFSFSHARLKDGGWSRQ
QTVNEMPIATAMAGVNMRLEVGAIRELHWHTAAEARIFHDKPRISTVTPEGEVWLGDVSE
GDLWYFPAGNPHSLQAKDTSPDGAEFLLVFDSGSFSEDDTFLLTDWLAHLPKSVVAKNFG
MDGNLKAFEHIPENQLYIFPSIPPPDNIEDDMVVPNDTPNPFTFEFSKVAPVRKLGGTVK
>A0A124E0G2|oxc_TM_#01
MTSAPPIEQQRTAAAM
>A0A124E0G2|oxc_TM_#02
SSTATATDGYHV
>A0A124E0G2|oxc_TM_#03
VEALKLNGIETIYGVVGIPVTDIARVAQ
>A0A124E0G2|oxc_TM_#04
EGLRYIGFRHESDAGHAAAAAGFLTKKPGICLTVSAPGFLNGLVALANATTNCFPMVQIS
GSSERHIVDLQRGDYEELDQLAAARPYTKAAFRVNRVQDIGLAVARAVRIASSGRPGGVY
LDIPAAVLGDVMD
>A0A124E0G2|oxc_TM_#05
DQARASLRTVVDAAPDQVPSPAAIDRAVELL
>A0A124E0G2|oxc_TM_#06
GAERPLVVLGKGAAYARADDAIRAFVENT
>A0A124E0G2|oxc_TM_#07
IPFLPMSMAKGLLPDGHPQSAATARSLALRNADVVLLVGARLNWLLGHGE
>A0A0M8N1T6|oxdd_TM_#01
MKLSTAQWLLAGAGLSAAMPHQDSPRQRLLKGLDIPQSMLSSSRAPSNNFRPYTPQHRDP
DDNYVDPVREDLDPLPWRNGHGASVLGPYNRDRSRQSPDMIRPPSTDHGNVANMRWSFTD
SHVRIEEGGWTRQTTVRELPTSVELAGVNMRLDAGAYRELHWHKEAEWAYVLDGEVRVTA
IDYEGGNFVDDLKKGDLWYFPSGVPHSLQGLSENGTEFLLIFDDGRFSEESTFVLTDWLA
HTPKSVIAQNFHLAPEVFAHLPKSEKYIFQGSLPGAIDDERPAGKHVKQSKLQFTHRMLE
>A0A101K1N1|oxc_TM_#01
IDALKLNG
>A0A101K1N1|oxc_TM_#02
VPGIPITD
>A0A101K1N1|oxc_TM_#03
TVSAPGFLNGLTALAHATTNCFPMIL
>A0A101K1N1|oxc_TM_#04
SGSSEREIVDLQQGDYEEMDQLA
>A0A101K1N1|oxc_TM_#05
AKPLCKAA
>A0A101K1N1|oxc_TM_#06
AVSGRPGGVYLDLPAKLFGQVM
>A0A101K1N1|oxc_TM_#07
PLIILGKGAAYAQAD
>A0A101K1N1|oxc_TM_#08
AGAARSTVLKD
>A0A101K1N1|oxc_TM_#09
LIGARLNWLLSHGKGK
>A0A101K1N1|oxc_TM_#10
EMDSNVEI
>A0A101K1N1|oxc_TM_#11
VGDIGSCV
>A0A101K1N1|oxc_TM_#12
PMDYHGALG
>A0A101K1N1|oxc_TM_#13
EGDSAFGFSGME
>A0A101K1N1|oxc_TM_#14
GIYRGTDVN
>A0A101K1N1|oxc_TM_#15
AMDSGKPTLINAV
>A0A101K1N1|oxc_TM_#16
AGSESGRIGNLNPQS
>A0A0D0E7X1|oxdd_TM_#01
TALISLLFAAIAATSPTVD
>A0A0D0E7X1|oxdd_TM_#02
TPSSTSAAAS
>A0A0D0E7X1|oxdd_TM_#03
PTVPYASDDPN
>A0A0D0E7X1|oxdd_TM_#04
LAPPTTDNGD
>A0A0D0E7X1|oxdd_TM_#05
PNVKWPMGLSHNRLQTGGWARQQNIEVLPIATEMAGV
>A0A0D0E7X1|oxdd_TM_#06
MRLEPGAIRELHWHKT
>A0A0D0E7X1|oxdd_TM_#07
LKGNVQVT
>A0A0D0E7X1|oxdd_TM_#08
GQNFIGTVG
>A0A0D0E7X1|oxdd_TM_#09
GDLWYFPAGIPHSLQAT
>A0A0D0E7X1|oxdd_TM_#10
DGAEFLLASSEIFD
>A0A0D0E7X1|oxdd_TM_#11
LDWLAHVPKEVIAKNFQTDISAFN
>A0A0D0E7X1|oxdd_TM_#12
ELYIFPAIPPPDNQQAP
>A0A0D0E7X1|oxdd_TM_#13
SPQGTVPHPFTYPLSQVP
>A0A0D0E7X1|oxdd_TM_#14
TIAAAEVTVEPGAMRELHWHPTQDEWDFFL
>A0A0D0E7X1|oxdd_TM_#15
SNARTWDFQAGDVGYVPA
>A0A0D0E7X1|oxdd_TM_#16
YGHYVENIGNTTLKFLEVF
>A0A0D0E7X1|oxdd_TM_#17
VYQDVSLAQWLALTPPELVKAHL
>A0A2T3B7D8|oxdd_TM_#01
AAPAVYASPVLPKRQ
>A0A2T3B7D8|oxdd_TM_#02
QGEPIDANGKGGPILGGTN
>A0A2T3B7D8|oxdd_TM_#03
LDLQNPDNLGEESTD
>A0A2T3B7D8|oxdd_TM_#04
TNLKWSFS
>A0A2T3B7D8|oxdd_TM_#05
SKTKIYNGGW
>A0A2T3B7D8|oxdd_TM_#06
REQVVTDIPPSKDIAGAQQHLKKGAYRELHWHRVAEWG
>A0A2T3B7D8|oxdd_TM_#07
GDIWYFPKGSAHT
>A0A2T3B7D8|oxdd_TM_#08
FDATGTTFMVDDW
>A0A2T3B7D8|oxdd_TM_#09
AHTPKDILAKNFGV
>A0A2T3B7D8|oxdd_TM_#10
APGGGGTIQI
>A0A2T3B7D8|oxdd_TM_#11
DSRNFPIATTIAAAIVTVEPKGLRELHWHP
>A0A2T3B7D8|oxdd_TM_#12
NARTFDFTAGDTAVFPDNSGHYVENTSETEKLVWIEIYK
>A0A2T3B7D8|oxdd_TM_#13
ADISLTQWLALTPPEIVA
>V5I582|oxdd_TM_#01
MKFLPQILCLASLVVASPAVVKRSGFSDGEPINDSGKGAPLSGGTNHAIDVQNPDNLGRE
STDDGYVPNLKWSFSDSKTNLYPGGWSREQITSDLPQSHDIAGAQQHLVKGAIRELHWHR
VAEWGFVYKGAVTVSAVNEDGQYELDTAKEGDIWYFPKGQAHTVQGLEDQNEYLLVFDDG
DFEAQGTTFMIDDWVKHTPKDVLAKNFGVEPSVFGKVPSKFPYILNGTVEEQTVNGGNGP
LVGNSSFVYHADQHKTEPVPGNGGTFRKVDSTTFPISKTIAAAIVELEPKGLRELHWHPN
>A0A2A4LL73|oxc_TM_#01
RELTDGFHLIID
>A0A2A4LL73|oxc_TM_#02
LKLNGLNTIYGVPGIPITDFGRMAQ
>A0A2A4LL73|oxc_TM_#03
EGMRVISFRHEQ
>A0A2A4LL73|oxc_TM_#04
AGNAAAIAGYLTKKPGICLTVSAPGFLNGLTALA
>A0A2A4LL73|oxc_TM_#05
PMILISGSSERE
>A0A2A4LL73|oxc_TM_#06
VDLQQGDYEEMDQLAIAKPLCKAAFR
>A0A2A4LL73|oxc_TM_#07
GIARAIRAA
>A0A2A4LL73|oxc_TM_#08
SGRPGGVYLDLPAKLFGQVM
>A0A2A4LL73|oxc_TM_#09
RPLIILGKGAAYAQAD
>A0A2A4LL73|oxc_TM_#10
PYLPMSMAKGLLPD
>A0A2A4LL73|oxc_TM_#11
ARSLALKEADVV
>A0A2A4LL73|oxc_TM_#12
MLGARLNWLLSHGKGKQWG
>A0A2A4LL73|oxc_TM_#13
PGSKRFVQIDIEPREMDSN
>A0A2A4LL73|oxc_TM_#14
EIAAPLVGD
>A0A2A4LL73|oxc_TM_#15
HGALGALRTIIK
>A0A2A4LL73|oxc_TM_#16
RPDAILVNEGANTLDF
>A0A2A4LL73|oxc_TM_#17
PRKRLDVGTWGVMG
>A0A2A4LL73|oxc_TM_#18
PVLAIEGDSAFGFSGME
>W4KA32|oxdd_TM_#01
MLHLTSSLQLCALFLTLSVSAAPASKPSA
>W4KA32|oxdd_TM_#02
TLVSAASPSPTFPLATDSPNAPAFHAGADIQPEPIRGKLGSNIIGPQNVEIDRQNPDFLA
PPTTDNGEVLNAKWPFSLSHNRLQTGGWARQQNI
>W4KA32|oxdd_TM_#03
DMPIAKQMAGVNMRLDPGAVRELHWHGTSEWAYVIKGSTQITAVDQDGKNYLANVNAGDI
WYFPPGVPHSLQATNESTEGTEFLLVFDDGDFSEDATFLLTDWLAHVPKEVIAKNFQTDI
SAFNNIPAKELYIFPSEDPSLDAVPVPDPQGQVPNALSFAMSTMNATRTRGG
>A0A1S9RF62|oxdd_TM_#01
MKPQILSQAVQLVPALLCLVNAAPAPIR
>A0A1S9RF62|oxdd_TM_#02
SSSNPGLRGSEALVGYSRTEQVATGTK
>A0A1S9RF62|oxdd_TM_#03
LLPGQKEDKDIGSYLDFENVENPQPIRGSTGSDDPGPRNYYYDRINSDKLAPPGTDHGAT
INAQWPMGLSHNRLGRDNAGWARQENTVVMPDATEMAGVDMRLEPAAYRELHWHVASEWS
LILNGSCRIQAINENGETFIDDLQAGDVWFFPPGIPHSIQAL
>A0A1S9RF62|oxdd_TM_#04
DGVEFLLVFDQGDFSEDNTFLATEVFLHSPKEVLAKNLGVS
>A0A1S9RF62|oxdd_TM_#05
SAFDNIPDDELYIFKGTPAPADIEEQNVTTSAGLVPRSESYS
>A0A1U8QQB5|oxdd_TM_#01
MKSTLALSLSFSLLELLPLIHGAPTFTKRQDTGPNPPLRGSKDLLGYSPNNKLTEQTTED
IQYTLVPGQTEDEDLGVYLDFSNNPNPQPIRGSKGGTDPGPRNPELDRQNSDKLAPPGTD
HGQTINANWPMSLSKAKCVSSRLGLDHAGWSRQENVVVMPAATKMAGVDMRLEASAYREL
HWHQAGEWSLVLNGSCRIQAVNEDGQTFIDDVTEGDVWFFPPGVPHSIQALDVGVEFLLV
FDDGSFSEDNTFLASEIFAHNPKSVLSKNFDLPVSAFDDIPSGELFIFPGTAPPTEIAAQ
>A0A0D1L5Z7|oxdd_TM_#01
MSIPRHSNLRLCIGWNKILFISKT
>A0A0D1L5Z7|oxdd_TM_#02
DRNVPQPIRSDGAGAID
>A0A0D1L5Z7|oxdd_TM_#03
TDEGMIPNLRFSFSDAPMKLDHGGWSREITVRQLP
>A0A0D1L5Z7|oxdd_TM_#04
STAIAGVNMSLTAGGVRELHWHKQAEWAYMLLGRARITAVD
>A0A0D1L5Z7|oxdd_TM_#05
GPGDLWYFPAG
>A0A0D1L5Z7|oxdd_TM_#06
PHSIQGLEHCEFLLVFDDGNFSEFSTL
>A0A0D1L5Z7|oxdd_TM_#07
ISDWLAHTPKDVLSANFGVP
>A0A0D1L5Z7|oxdd_TM_#08
SLPSEQVYIYQGNVPGS
>A0A0D1L5Z7|oxdd_TM_#09
SEDIQSPYGKVP
>A0A0D1L5Z7|oxdd_TM_#10
PGGSVRIVDSSNFPISK
>A0A0D1L5Z7|oxdd_TM_#11
IAAALVQIEPGAMRELHWHPNSDEWQYYLTGQGRMTVFIGNGTARTFDYRAGDVGYVPSN
AGHY
>A0A0H2QXU0|frc_TM_#01
MTQSLPLTGIKVLDFTGVQSGPSCTQMLAWFGADVIKIERPGVGDVTRHQLRDIEDVDAL
YFTMLNSNKRSLELNTKTPEGKEIMEKLIKEADVLVENFHPGAIDHMGFTWEHIQQLNPR
LIFGSIKGFDECSPYVDVKAYENVAQAAGGAASTTGFPDGPPVVSSAALGDSNTGMHLLI
GLLAALLQREKTGVGQRVTMSMQDAVLNMCRVKLRDQQRLEKLGYLEEYPQYPNGTFGDA
VPRSGNSSGGGQPGNMLKCKG
>A0A0H2QXU0|frc_TM_#02
ENDPNAYIYFINQDHNWPNTCDALGRPEWKTDPAFATTE
>A0A0N9Y5Z9|oxdd_TM_#01
MVSERSIPKPIGHDAGGTDPGPRNKELDRQNPDILTPPSTDSGTLPNMKFSFALAHNRLQ
KGGWTRQVTARELPIATTLAGVNMRLNAGGVRELHWHKEAEWAYMLNGQARISAVDQDGC
NFLDDVSTGDLWYFPPGIPHSIQGLEGGCEFLLVFDDGNFSEDSTFLITDWFAHTPKEVL
AKNFGLPVIEFANIPMHELDHKYYMFPTEIPGPLAADKILSNQGQRSFSYHFLNQKPLET
SGGTVRMVDSSNFPVATNIAAGLVEVKPGGMREMHWHPNTDEWQYYIEGYARMGVFASEG
>A0A0J5JWP1|oxdd_TM_#01
KIDKRIPQPIRSDGAGALDLGPRNVLRDLQNPDLLVPPKTDAGIVPNLRFSFSDTSMILK
HGGWSREIT
>A0A0J5JWP1|oxdd_TM_#02
RELPIATTLAGVNMSLTAGGVRELHWHKEAEWSYMILGRARITAVDQ
>A0A0J5JWP1|oxdd_TM_#03
NFIADVGPGDLWYFPPGIPHSIQGLE
>A0A0J5JWP1|oxdd_TM_#04
CEFLLVFDSGDFSDLSTLSISDWFAHTPKEVLSANFGVP
>A0A0J5JWP1|oxdd_TM_#05
FDDRPKGQ
>A0A0J5JWP1|oxdd_TM_#06
YIYQSEVPGPLETQ
>A0A0J5JWP1|oxdd_TM_#07
GKVPLPFK
>A0A0J5JWP1|oxdd_TM_#08
LKQPPLEFSGGSVRIVDSTVFKISKTVAAALVEVKPGGMRELHWHPNNDEWQYYLTGKAR
MTVFLGDGTARTFDYMAGDVGYVPFATGH
>A0A1Y2JJE0|oxdd_TM_#01
MIGNNGATIIGPRNAQREGQNPNILRPPSTDHGSMPNLRFSFADAHMKIREGGWSREVTQ
RELAISTTMAGVNMRLTPGGVREMHWHKQAEWSFMLAGKARITAVDNDGHNFIADVGAGD
LWYFPSGIPHSIQGLPDEGCEFLLAFPDGEFSEDSTFAITDLFAHNDPGVLAKTLGVQRD
ALDRIPKEERFIFQAEPPPALPSDEVHDPLGAVPLDMVFRLTQQPPTQSAGGNVRIADMR
NFPISSDVAAALVEVNPGHMRELHWHPNADEWQYYISGQARMAVFAAEATARTFDYRAGD
>A0A067NYJ7|oxdd_TM_#01
MPPTDSFISPDPNPVLWSEGTDSIPTAVRGKMGASILGPQNRLLDLMNPDLLAPPSTDSG
QVPNVKWPFSMSHNRLANGGWARQQNVNAMPAATAIAGVNMRLEPGVAREMHWHTSAEWA
YMIAGDVRISVLTPEGQMYLADVTQGDLWYFPSGYPHSIQAKNTTADGAEFLLIFDEGNF
SEDATFLLTDWLAHTPKDVIAKNFGMSNNLAAFDHIPERELYIFPSAPMPENAEDDMVVP
NNTPLPFTFPLSRVNATSTPGGSVKVVDSRTFNVSKTISAVEVTVNPGGMRELHWHPTQP
>A0A0Q6MZ99|oxdd_TM_#01
MSIAADKISRRT
>A0A0Q6MZ99|oxdd_TM_#02
LAATAAGGL
>A0A0Q6MZ99|oxdd_TM_#03
DPIANGRGGTNPGPMNPSRIAQNPDLMVPPSTD
>A0A0Q6MZ99|oxdd_TM_#04
GELPNLRFSFDD
>A0A0Q6MZ99|oxdd_TM_#05
HIRLSGGGWTRQVT
>A0A0Q6MZ99|oxdd_TM_#06
VSKDIAGVIMRLNAGGVRELHWHKAAEWAYVLYGRARITAVDA
>A0A0Q6MZ99|oxdd_TM_#07
NFVDDVGAGDLWYFP
>A0A0Q6MZ99|oxdd_TM_#08
GIPHSIQGLDPDGTEFLLVFDDGDFDEDNTFLLSDFLKHTPPEVLAKNFGVPASS
>A0A0Q6MZ99|oxdd_TM_#09
VPDPSELYMFPAPVPGPLSADKIAGA
>A0A0Q6MZ99|oxdd_TM_#10
FSHRMMAQAPIKMKHGTARITDS
>A0A0Q6MZ99|oxdd_TM_#11
VFPASRTIAAALVEVEPGAMRELHWHPNTNEWQYYIQGQARMGVFAASGAARTFDFQA
>M2QZC4|oxdd_TM_#01
MNKLLSHVLCAVLLSGFASAAPASSGSLSISSASSSVASLSSGTSSSSAADATPTVPYAS
DNPNDRLWNITETNLTAVVPERGSIGASILGPQNVPLDVQNADLLAPPTTDSGDIPNVKW
PFSLSHMRLQTGGWARQQNVNQMPIATAMAGVNMRLEAGAIRELHWHNTAEWAYVLKGTT
QVTAVDQNGRNYLANVGPGDLWYFPPGVPHSLQATNETEEGSEFLLIFPDGSFSDDGTFL
LTDWLAHVPKDVIAKNFRVDISAFDEIPGEQLYIFPSVSPPPDAQAPSDPQGTVPSPYSF
>A0A1Y2IZB5|oxdd_TM_#01
APSPTVPYASDDPN
>A0A1Y2IZB5|oxdd_TM_#02
RGTYGASVLGPQN
>A0A1Y2IZB5|oxdd_TM_#03
PLELQNPSLLAPPTTDHGDVPNAKWPFDLSHNRLQTGGWARQQNGQ
>A0A1Y2IZB5|oxdd_TM_#04
GLAGVDMRLEPGAIRELHWHNTAEWAYVLKGSTQVTTVTADGQNY
>A0A1Y2IZB5|oxdd_TM_#05
GQPHSLQATDDDPEG
>A0A1Y2IZB5|oxdd_TM_#06
FSDDSTFLLTDWLAHVPKE
>A0A1Y2IZB5|oxdd_TM_#07
LAKNFHVGQSAFDHIPSEQLYIFPGPIPADDQQPP
>A0A1Y2IZB5|oxdd_TM_#08
YAGGTVKIADSRNFK
>A0A1Y2IZB5|oxdd_TM_#09
AKTIAVAE
>A0A1Y2IZB5|oxdd_TM_#10
TVEPGSMREMHWHPEDDEWTYFLEGSARITLFAAS
>A0A1Y2IZB5|oxdd_TM_#11
ARTFDYQAGDI
>A0A1Y2IZB5|oxdd_TM_#12
PASYGHYIENTGN
>A0A1Y2IZB5|oxdd_TM_#13
TLRLLEILKTDVFKD
>A0A1Y2IZB5|oxdd_TM_#14
SLNQWLALTPPELVKA
>K5WRG5|oxdd_TM_#01
MIRLSSCLCALLLATFAAAAPAASDSASSVPASISSEHPSSTVKPTGTTTGSTVPASETV
PLIPLDPNFPLWNESTTVKPDAIRGSLGAHVLGPTNEPIDKQNPDFLAPPTTDHGSLPNA
KWPFSLSHNRLQTGGWARQENTGVMPIAEQMSSVNMRLEPGAVRELHWHKTAEWAYVLKG
TTQIAATDPNGRNYVANVEPGDLWYFPAGTPHSLQATGDNPEGSEFILVFDVGDFSEDST
FLLTDWLAHVPVEVLAKNFQVDPEAFKTVPAEELYIFPANPPQTEDAPKSPQGTVENPFS
>M2UHF4|oxdd_TM_#01
LQPLPYRN
>M2UHF4|oxdd_TM_#02
RPPSTDHGAIPNMRWSFADSH
>M2UHF4|oxdd_TM_#03
RIEEGGWTRETT
>M2UHF4|oxdd_TM_#04
SKELAGVNMRL
>M2UHF4|oxdd_TM_#05
GVIRELHWHKEAEWAYVLEG
>M2UHF4|oxdd_TM_#06
EGGSFVDDL
>M2UHF4|oxdd_TM_#07
KGDLWYFPSGHPHSLQGL
>M2UHF4|oxdd_TM_#08
PNGTEFLL
>M2UHF4|oxdd_TM_#09
FDDGNFSEDSTFLLTDW
>M2UHF4|oxdd_TM_#10
RLTPKSVL
>M2UHF4|oxdd_TM_#11
NTTGGQVRITDS
>M2UHF4|oxdd_TM_#12
NFPISKTVAAAHL
>M2UHF4|oxdd_TM_#13
PGAIREMHWHPNADEWSFFI
>M2UHF4|oxdd_TM_#14
GRARVTIFAAKGTARTFD
>M2UHF4|oxdd_TM_#15
GHFIENLSD
>M2UHF4|oxdd_TM_#16
VEVLEIFR
>M2UHF4|oxdd_TM_#17
QDFSLFQWLGETP
>A0A2J7TKQ4|oxdd_TM_#01
MTLYSRRKLLATSAAGGLIAAAAA
>A0A2J7TKQ4|oxdd_TM_#02
GAAAETYSAAAMSDPGPR
>A0A2J7TKQ4|oxdd_TM_#03
AEEAINPFEWQGLPTDHGNLGTLRHSFSQVHNRHTDAGWAREVTVRNFPISKNMAGVNMR
LP
>A0A2J7TKQ4|oxdd_TM_#04
GAVRELHWHVPAEWAFVTYGQGRITAVDSGAQRFVADVKAGDLWFFPGGVPHS
>A0A2J7TKQ4|oxdd_TM_#05
QGLGPDGCEFVLVFNDGNFSEDSTFLITDWFNHTPKDVLAKNFGVPA
>A0A2J7TKQ4|oxdd_TM_#06
RKDLWIFGAP
>A0A2J7TKQ4|oxdd_TM_#07
SKQPFVPN
>A0A2J7TKQ4|oxdd_TM_#08
YAFPLGDQTPVFQSAGG
>A0A2J7TKQ4|oxdd_TM_#09
VRIADSENFPATTMAAALVEIAPGGMRELHWHPLSDEWQYYISGTAQMGIFHGEGRNNTV
E
>A0A2I6S3G5|frc_TM_#01
MSKALEGVRVLDFTHVQSGPSCTQLLAWFGADVIKVERPGVGDATRAQLRDIPGVDSLYF
TMLNHNKRSVTLDTKNQKGKEVLERLIKQCDVMVENFAPGALDRMGFTWERIQELNPKMV
LASVKGFGPGPYEDCKVYENVAQCTGGSASTTGFDDGPPMVTGAQIGDSGTGLHLALGVV
TALYQAKVTGKGQKVLAPMQDAVLNLCRVKLRDQQRLERTGTMKEYPQYSNGKFGDTVPR
AGNASGGGQPGWILKCKGWEADSNAYIYFITQAAVWAPICKIIGKDEWIDDPEYATPEAR
>A0A367FG24|oxdd_TM_#01
MDRSASQAIPQPQRDGKGGIDTGPRNIELDRQNPDLLTPPETDHGTLPNMKFPFSMAHTR
IEDGGWTREVTARELPVATTLAGVDMHLNPGAYRELHWHKEAEWAYVLEGSCRIGAVDQE
GRNFLDDVRRGDLWFFPKGIPHYIQALEEGVEFLLVFDDGNFSENSTFMLSDFFAHTPKS
VLAKNLGWRPEQLGMLPEKEKYIFPGQVPPPLEPDQVVSPTGDVPRSFKHRMLAQEPVRF
EGGSVRVTDSTNFAAATTISAALVELEPGGLRELHWHPTNDEWQYYISGFGRMGVFAGSG
>A0A0C9X9E6|oxdd_TM_#01
PQPQRGSLGA
>A0A0C9X9E6|oxdd_TM_#02
PLELQNADLLAPPTTDHGS
>A0A0C9X9E6|oxdd_TM_#03
PNFKWPFSLSH
>A0A0C9X9E6|oxdd_TM_#04
QNVGNMPSATDIAGVNMRL
>A0A0C9X9E6|oxdd_TM_#05
HWHNVDEWAYVLEGD
>A0A0C9X9E6|oxdd_TM_#06
RISTVTPEGQVW
>A0A0C9X9E6|oxdd_TM_#07
GDVSKGDLWYFPAGYPHS
>A0A0C9X9E6|oxdd_TM_#08
QAKNSTPDGAEFLLIFDEGTFSEDGTFLLTDWLAHVPKSVLAK
>A0A0C9X9E6|oxdd_TM_#09
SELYIFPGTPPPEN
>A0A0C9X9E6|oxdd_TM_#10
FAFSKVVPEKK
>A0A0C9X9E6|oxdd_TM_#11
GGTVKVVDSRSFSVANKIAAAEVEIEVGG
>A0A0C9X9E6|oxdd_TM_#12
RELHWHPTQPEWTFFISGEAR
>A0A0C9X9E6|oxdd_TM_#13
NAATYDFY
>A0A0C9X9E6|oxdd_TM_#14
GDVAYIPPSFGHYIENTGNTTLKFIEVLKS
>A0A0C9X9E6|oxdd_TM_#15
LFQDISLSQWLALTPPELVKAHLGFSDDTIAHLS
>A0A2W5KJT8|oxc_TM_#01
MSAVAKVIDYAAGVNDAEANAAPNLTDGFHLVIDALKLNGIETIYGVPGIPITDLGRMCQ
AEGLRVISFRHEQNAGNAAAIAGFLTKKPGVCLTVSAPGFLNGLTALANATTNCFPMILI
SGSSEREIVDLQQGDYEEMDQLAIAKPLCKAAFRVLHACDIGIGVARAIRAAVSGRPGGV
YLDLPAKLFSQTMDAVAGEKSLVKVIDPAPEQIPSPAAVTRALDLLKSAKRPLIVLGKGA
AYAQADEAIRKLVEKSGIPYVPMSMAKGLLPDVHPQSAGAARSTALKDSDVVLLLGARLN
>A0A1X6MYK9|oxdd_TM_#01
MPSPPPEPLRGNKGSTIVGPRNPDRERQNPDMICPPSTDWGTEGGWARETTVRELPMSRD
LAATNMRLEEGAVRDLHWHNDAEWSYIIEGRVRITGIDFGGHYFEEDVEKGDLWFFPAGV
PHSLQGLEGGCEFLLIFDDGESSEYKAFQLSDWFAHTPRDILRKNFKVPESTLEKIPTRE
KFIFRSILSKKSTAEEMPVGNKPTARRMTHKMLAQQPIKTAGGEVRITDSSIWSITTISA
AHVIIYPHALREMHWHPYADEWSMFLRGKAKVTIFTVQATRTFNYQAGDIMIVPRNCGHY
>A0A2N8MDT9|oxdd_TM_#01
MISRRDILTATATGAMVTATTTARAASFGNPDEPPQGAINAKNRESLTDPGPQSHALASQ
FPSAQSPPPTDVGDLPQFWASFNNAPRRIQNGGWARQVTQADFAISETISGVNMRLTAGG
IRELHWHLAAEWAYMTYGWCRVTVLDDKGRAYVSDVKEGDLWYFPPGFPHSLQGLAPDGC
EFIICFDDGKASEFNTTLVTDWLAHTPPEILAENFGVPAETFSKIPLHNLWIFQGKLPGH
LSADEKAIREPLGLPPYPFTFSLGSSEPVRQTKGGEVRVADSSNFTISKTIAAGLVTQRP
>R0KFQ4|oxdd_TM_#01
MRYSSAATLLCSLAAPAYGLPAPQSGSVPGPVDPVQVANAPLPSDASGSLRGSEDLLGYK
ASNPVDMKTTVIPPSEFELAPGQSEDADLGLYINLDNVKNPQPIRGGTTGPTEPGPRTEA
YDRLNSDLFIPPATDKGDVSNAKWPFGLSHNRHGLAGAGWARSQNVDQLPIATAMAGVNM
RLSPNAYRELHWHKQGEWAYMLNGSVRVASMNEAGQTFIDDVQEGDVWFFPPGIPHSIQA
FDNGCEFLLIFSDGTFNEDNTFLLSELMLRNPKSVVAKNFRTSVKTLEKLPQDQLWIFPG
>A0A2E9EBE0|oxc_TM_#01
MDTHPVDEPLTDGFHLIIDALKLNGLTTVYNVPGIPITDLGRMMQAEGMRVLSFRHEQNA
GYAASIAGFLTKKPGICMTVSAPGFLNGLTALAHATTNCFPMILMSGSSEREIVDLQQGD
YEEMDQLAVAKPLCKAAYRVLHAEDIGIAVARAIRAAVSGRPGGVYLDIPANLLGQTMNV
DAGLKSLVKVVDPAPAQIPAPSSVDRAIEVIQNAKRPLIILGKGAAYAQADDEIRAFVEK
TGIPYLPMSMAKGLLPDTHPQSAGPARSLVLKESDVVILIGARLNWLLSHGRGKGWGENP
>A0A2Z5FZN6|oxdd_TM_#01
MFFRKARAAQGDEAMNSQFGSTALNTAQAQKDHSVSDPGPQNLGLVRLNSNSDRPPPTDQ
GSVGSIWHSFDMTHRRVQEGGWTHQVTQREIPLSTEIAGVDMRIDSGAFRELHWHTADEW
AYMLTGSARVTLFGADGSMFIDDIQAGDLWNFPAGLPHSIQGLGDEGCEFLLVFNEGSFS
EESTFLLSDWLKHTPPELLQKNFGLGPASTAKLPKEDPLYIFASALPKNSLSEDLAEVSK
HATLPKLNYSFKASDMKPTHINQFGEVRIVDSRNFPASSKISAGIVTLKPGGLRELHWHP
>A0A0U5CFQ6|oxdd_TM_#01
MHSKLLLLLAAVP
>A0A0U5CFQ6|oxdd_TM_#02
GQPIDDNG
>A0A0U5CFQ6|oxdd_TM_#03
GAPILGGTD
>A0A0U5CFQ6|oxdd_TM_#04
QNPDNLGAQSTDNG
>A0A0U5CFQ6|oxdd_TM_#05
VPNLKWSFSDSKTR
>A0A0U5CFQ6|oxdd_TM_#06
FPGGWVREQ
>A0A0U5CFQ6|oxdd_TM_#07
DISGAQQHL
>A0A0U5CFQ6|oxdd_TM_#08
KGAIRELHWHRVAEWGFVYEGSLLLSAVDE
>A0A0U5CFQ6|oxdd_TM_#09
GRWTTEKL
>A0A0U5CFQ6|oxdd_TM_#10
GDIWYFPKGVAHNVQGL
>A0A0U5CFQ6|oxdd_TM_#11
DENEYLLVFDDGDFEKVGTTFM
>A0A0U5CFQ6|oxdd_TM_#12
DDWIKHTPRDVLAKNFGV
>A0A0U5CFQ6|oxdd_TM_#13
VFDTVPEKFPYILNGT
>A0A0U5CFQ6|oxdd_TM_#14
PQGTLTGNSSYV
>A0A0U5CFQ6|oxdd_TM_#15
GGTFRRIDSRNFP
>A0A0U5CFQ6|oxdd_TM_#16
STTIAATIVELEPRGLRELHWHPNAEEWLYFH
>A0A0U5CFQ6|oxdd_TM_#17
RATVFIGDSKARTFDFAAGDTAVFPDNSGHYIENTS
>A0A0U5CFQ6|oxdd_TM_#18
LVWLEFYKSDRVADISLAQW
>A0A1Z8UZI4|oxc_TM_#01
MQDYQLLFCLFAEGFGGISEVSKLKLKPISNDFTIKDHLYGVLRDHILGIDIYGSDDDLR
LDERQLAAQLGVSRTPIREVLARLAQDGLVEIIPRKGVFIHRKTMTEILEMVITWAALES
MAARLVTEKASDDDLLLLRRFAQGSIGESNSIPISEYSDANITFHQTILELSGCALLKTT
TDQLFMQMAAIRRRAIHEDDRAVKSVSDHMQIIEALEARDADLAATLVREHTMRLHDHIK
LRWTIFSNGEDGTDEDGADVDGADKANADTEPGSSSDKAIPEMTRDSDQDKIVSDIGAVS
>A0A2E3ZLX7|oxc_TM_#01
SDNLTDGFHL
>A0A2E3ZLX7|oxc_TM_#02
IDALKLNGI
>A0A2E3ZLX7|oxc_TM_#03
YNVPGIPITDLGRFMQ
>A0A2E3ZLX7|oxc_TM_#04
GMRVLSFRHEQNAGYAAAIAGFLTQ
>A0A2E3ZLX7|oxc_TM_#05
CLTVSAPGFLNGLTALAHATTNCFPMILISGSSEREIVDLQQGDYEEMDQMAIAKPLCKS
AYRVL
>A0A2E3ZLX7|oxc_TM_#06
GIARAIRA
>A0A2E3ZLX7|oxc_TM_#07
VSGRPGGVYLDFPAKLFGQ
>A0A2E3ZLX7|oxc_TM_#08
SLIKVIDPAP
>A0A2E3ZLX7|oxc_TM_#09
LGKGAAYAQAD
>A0A2E3ZLX7|oxc_TM_#10
EKSGIPYLPMSMAKGILPDTH
>A0A2E3ZLX7|oxc_TM_#11
QSASAARSLVLKESDVVML
>A0A2E3ZLX7|oxc_TM_#12
GARLNWLLSHGKGKAWGENPKKFI
>A0A2E3ZLX7|oxc_TM_#13
IDIEPREMDSNVEI
>A0A2E3ZLX7|oxc_TM_#14
MAPRLKNNNVPMDYHGALGVLR
>A0A2E3ZLX7|oxc_TM_#15
KENPELVLVNEGANTLDFARSIIDMYK
>B8ESY2|oxdd_TM_#01
MTKESFDAPQPIRGEYGATDPGPRNLELDRQNPDILLPPATDNGSIPNLKFSFGMAHNRL
EEGGWAREVTVRELPAAKAMAGVDMRLGPGVVRELHWHKEAEWGYVLQGQCRITVVDPDR
NVYIDDLKAGDIWLFPAGFPHSIQGLAEGCEFLLVFDDGNFSENETLLVTELMAHTPIDV
LAKNFGIPAEHFAHLPPKEKYIFPLPVPPPLEEVLARLPKQRPANPFTIHGGDVAPSQWD
GGKTTIIDVRNFPVTNMAALIIDLEPGAMREIHWHPDADEWQFYIEGEARMTVFDATSKA
>A0A239E7R1|oxdd_TM_#01
GGIDTGPRN
>A0A239E7R1|oxdd_TM_#02
LDLQNPDMLTPPETD
>A0A239E7R1|oxdd_TM_#03
MAHTRIEEGGWTREITQRELPIATTLAGVDMKLNPGAYRELHWHKE
>A0A239E7R1|oxdd_TM_#04
EWGYVLEG
>A0A239E7R1|oxdd_TM_#05
CRIGAVDQEGRNFL
>A0A239E7R1|oxdd_TM_#06
KGDLWFFPKGVPHYIQALEEGVEFLLVFDDGGFSENSTFM
>A0A239E7R1|oxdd_TM_#07
SDFFAHTPKSVLAKNFGWTPEQM
>A0A239E7R1|oxdd_TM_#08
MPEKEKYIFQGQVPP
>A0A239E7R1|oxdd_TM_#09
GGSVRIVD
>A0A239E7R1|oxdd_TM_#10
TDDEWQYYISG
>A0A239E7R1|oxdd_TM_#11
GRMGVFASSG
>A0A239E7R1|oxdd_TM_#12
ARTFDFRAGDVGYVPFAYGHY
>A0A239E7R1|oxdd_TM_#13
EPLVFLEMFRNP
>A0A239E7R1|oxdd_TM_#14
QWMANLPPQVSAD
>A0A239E7R1|oxdd_TM_#15
IEALPKDKRPV
>A0A2T7T709|frc_TM_#01
MTDRPLTTDLPLTGIKVIDFSGVQAGPACSQMLAWFGADLLKVERVNGGDVTRHQLRDIP
DADALYFTMLNSNKRSLAINTKTPEGKEVMEKLIGEADVLVENFAPGAMDRMGLPWEHIH
ELNPRLVYGSVKGFNDDSPWSDIKVYENVAQAAGGAASTTGFWDGPPTVSAAALGDSNTG
MHLLIGILTALLARERTGEGQKVSVSMQDAVLNLCRVKLRDQQRLEKAGYLEEYPQYPNG
TFTDVVPRGGNAGGGGQPGWVLKCKGWQTDPNAYVYFTIQEQDWEQTCRALDRPEWINDP
>A0A1X2LY62|oxc_TM_#01
VGIPITDLAR
>A0A1X2LY62|oxc_TM_#02
SGIRYIGFR
>A0A1X2LY62|oxc_TM_#03
ALANATTNCFPMIQISGSS
>A0A1X2LY62|oxc_TM_#04
DIGRGVARA
>A0A1X2LY62|oxc_TM_#05
GRPGGVYLDIPG
>A0A1X2LY62|oxc_TM_#06
PFLPMSMAKGLLPDSHPQS
>A0A1X2LY62|oxc_TM_#07
VLLVGARLNWLLG
>A0A1X2LY62|oxc_TM_#08
SPQWSASTTE
>A0A1X2LY62|oxc_TM_#09
HPMRFYNAL
>A0A1X2LY62|oxc_TM_#10
VYVVNEGAN
>A0A1X2LY62|oxc_TM_#11
ARHELIAEAFGG
>A0A1X2LY62|oxc_TM_#12
GVESGHLA
>A0A2D5VAI7|frc_TM_#01
RILDMTHVQSGPTCTQLLAWFGADVIKVERPGVGDATRGQLRD
>A0A2D5VAI7|frc_TM_#02
VDSLYFTMLNHNKRS
>A0A2D5VAI7|frc_TM_#03
VENFAPGAIDRMGFPW
>A0A2D5VAI7|frc_TM_#04
MIYASVKGFGPGP
>A0A2D5VAI7|frc_TM_#05
EDCKVYENVAQCTGGSASTTGELD
>A0A2D5VAI7|frc_TM_#06
PMVTGAQIGDSGTGLNLA
>A0A2D5VAI7|frc_TM_#07
TALFHREKSG
>A0A2D5VAI7|frc_TM_#08
MQDGVLNLCRVKLRDQQRL
>A0A2D5VAI7|frc_TM_#09
EYPQYPNG
>A0A2D5VAI7|frc_TM_#10
GNASGGGQPGWIV
>A0A2D5VAI7|frc_TM_#11
CKGWETDPDAY
>A0A2D5VAI7|frc_TM_#12
YVITQAAAFP
>A0A2D5VAI7|frc_TM_#13
DWLEDPEW
>A0A2D5VAI7|frc_TM_#14
TPEARLPKL
>A0A2D5VAI7|frc_TM_#15
VFEEIEKWT
>A0A2D5VAI7|frc_TM_#16
EVMDILNPLNVPCGPILSMKELAEE
>A0A2D5VAI7|frc_TM_#17
ATGTIVEVDHPERGKYLTVGNPIKLSDS
>A0A2D5VAI7|frc_TM_#18
RSPLLGEHTDE
>A0A1E3BGX3|oxdd_TM_#01
MKSQSFALVG
>A0A1E3BGX3|oxdd_TM_#02
FLSSVLASP
>A0A1E3BGX3|oxdd_TM_#03
KNDQPINGQG
>A0A1E3BGX3|oxdd_TM_#04
GAPILGGT
>A0A1E3BGX3|oxdd_TM_#05
ALDLQNPDHLRTPSTDNGFVPNVKWSFSDSQTRLFPGGWSREQVIQDLPQSHDISGAQQH
LKKGAIRELHWHRVAEWGFVYNGSLLLTGVDENGAF
>A0A1E3BGX3|oxdd_TM_#06
GDIWYFPKGVAHNVQGLEDENEYLLAFDDGDFEKIGTTFMVDDWIAHTPRDILAKNFGVD
>A0A1E3BGX3|oxdd_TM_#07
SVFDKTPSKFPYILNGTVSE
>A0A1E3BGX3|oxdd_TM_#08
TLKGNSSYVYHTYDHPSEPVPGQGG
>A0A1E3BGX3|oxdd_TM_#09
DSTNFPISTTIAAA
>A0A1E3BGX3|oxdd_TM_#10
VELEPKGLRELHWHPNAEEWLYFH
>A0A1E3BGX3|oxdd_TM_#11
GNARATVFIGDSKARTFDFTAGDT
>A0A1X7RV89|oxdd_TM_#01
MKFSLLLAGAFA
>A0A1X7RV89|oxdd_TM_#02
VKKAFNFQRGLPSTIKSKHLRPHLERRSGEYQE
>A0A1X7RV89|oxdd_TM_#03
VTVPGYASG
>A0A1X7RV89|oxdd_TM_#04
NDDTKKGATLLGGTNSIID
>A0A1X7RV89|oxdd_TM_#05
QNPSNLGQESTDTGVVPNLKWRFSDSKTALFNGGWAREQVITDLPASVDISSAQQHLKKG
AYRELHWHRVSEWAFVYAGRVAISAVNEFGQNQYEILEVGDIWFFPKGVAHGVQGLDDEN
EFLLAFDDGDF
>A0A1X7RV89|oxdd_TM_#06
ATGVTFNVDDWI
>A0A1X7RV89|oxdd_TM_#07
HTPKHILAKNFGVDVSVFQNTPKTNPKILQG
>A0A1X7RV89|oxdd_TM_#08
APPDSTKADHPFGDLT
>A0A1X7RV89|oxdd_TM_#09
TKLTYVIRSKDVPPTIVPGGGGSIQ
>A0A1X7RV89|oxdd_TM_#10
FDSRNFPIATTI
>A0A2N5CF24|oxdd_TM_#01
AFAAAAASAHAASFGNPDRPPEGAINA
>A0A2N5CF24|oxdd_TM_#02
APATDVNGMP
>A0A2N5CF24|oxdd_TM_#03
NAHKRIQNGGWAREVTQEDFAISKDISGVNMRLSAGGIREMHWHQQAEWAIMLDG
>A0A2N5CF24|oxdd_TM_#04
CRITTLDEEGR
>A0A2N5CF24|oxdd_TM_#05
SVQDVKAGDLWYFPPGLPHSLQG
>A0A2N5CF24|oxdd_TM_#06
GTTGAEFLIAFD
>A0A2N5CF24|oxdd_TM_#07
GMASEFNTLL
>A0A2N5CF24|oxdd_TM_#08
AHTPPEVLAANFGVP
>A0A2N5CF24|oxdd_TM_#09
IPVDNLWIFQGK
>A0A2N5CF24|oxdd_TM_#10
PGPLAAAQRASAS
>A0A2N5CF24|oxdd_TM_#11
KGPPALPV
>A0A2N5CF24|oxdd_TM_#12
VQIADSRNF
>A0A2N5CF24|oxdd_TM_#13
PGGLRELHWHPNADEWQYYIKGKGRMTVFDTGPKAMTADFNAGDIGYVKKGLGHYVQNVG
NTDLIMVEVFKADHFAEV
>A0A2N5CF24|oxdd_TM_#14
HTPPEMVMQTLNI
>A0A316YJ80|oxdd_TM_#01
MWEQFQDTGKLPEPIRGKTGASSVGPENPEVDRQNPDTYAPPNSDHGSVPQAKWPFALSH
NRLQNGGWARQQNEDVLPIATEMAGVNMRLEEGAYREMHWHSTSEWAYILNGTFRVGAVD
ADGKNDIGDVGVGDLWFFPSGVPHYIQSTSPGGGEFLLVFDDGSFSEDNTLLVSDFTAHI
PREVLVKNFPGLDNDDFDKIPAEELYIFPSDAPAQNDSQQVVSPQGKVPNKYTYQFSQQT
ATKLSGGSVKIVDSGNFPASSDIAAAEVVIQPGAMRELHWHPSSDEWDYFLSGHARITVF
>A0A263DZ11|oxc_TM_#01
MTDTVAEVEEAGGGDTPALTDGIHLVVDALKLNNVETIYGVVGIPITDLARLAQVSGIRY
IGFRHESDAAHAAAAAGFLTQRAGICLTVSAPGFLNGLVGLANATTNCFPMVQISGSSER
HIVDLQRGDYEEMDQLAVARQLCKAAYRVSRAEDIGRGIARAIRTAVSGRPGGVYLDIPA
AVLGEIIDKDKGEKSLWEVVDPAPKQIPDAAAVDRAIELLAGAQRPLIVLGKGAAYARAD
DAIRQFVESSSIPYVPMSMAKGLLPDDHPQSAATARSLALKQADVVLLVGARLNWLLGHG
>A0A075MQ85|oxdd_TM_#01
MTRRLNDEDELDKVPQPIRGNEGYVDKGPRNVMLDRQNPDILSPPATDHGTLPNMKFSFS
MAHQRLQEGGWTRQVTQRELPVATTIAGVDMCLKPGGIRELHWHKEAEWAYLLWGTARIS
GVDQNGQNFLDDVGPGDMWNFPSGIPHSIHGLQGGCEFLLLFDDGRFSEDSTFLITDWFN
CTPKEVLARNFGVSESDFADLPINVDHTRYIFQGEVPGPLSSDKVKNHLGERKFSYRISD
LKPVKTSGGTVRIIDSTIFPAASTIAVGIVEVEPGGMRELHWHPNTDEWQYHLEGTARMT
>A0A1Q5UR92|oxdd_TM_#01
TDNGFVPNVKWSFS
>A0A1Q5UR92|oxdd_TM_#02
GGWSREQVIQDLPQS
>A0A1Q5UR92|oxdd_TM_#03
DIAGAQQHLKKGA
>A0A1Q5UR92|oxdd_TM_#04
GDIWYFPKGVAHNVQGLDDENEYLLAFDDGDFEKIGTTFM
>A0A1Q5UR92|oxdd_TM_#05
KFPYILNGTVS
>A0A1Q5UR92|oxdd_TM_#06
GGTFRKIDS
>A0A1Q5UR92|oxdd_TM_#07
PKGLRELHWHPNA
>A0A1Q5UR92|oxdd_TM_#08
VFPDNSGHYIENTSETEKL
>A0A1Q5UR92|oxdd_TM_#09
ELYKSDRVADI
>A0A1Q5UR92|oxdd_TM_#10
LAQWLALTP
>F4F7R3|oxdd_TM_#01
MRKSDEFGMHSNGNGSLVGTLPRNPAIDDTHPDLVTPPSTDDGLLPNMVFPFSLAHTRRE
SGGWTRE
>F4F7R3|oxdd_TM_#02
TDRLLPIAHDLAIIDMKLDPGAYRELHWHIQSEWSIILKGSGRIGAVDQEGRNFLEDVKE
GDLWYFPAGIPHYIQAFEEGMEFLLVFDDGCYSEDATFQLTDFLAHVPRSVIAKNFGWTE
EQMRNLPEREKYMFHGQVPPPLAEQRVFSPTGDVPRTFKHAFL
>F4F7R3|oxdd_TM_#03
QTPERFEGGSVRIADSTNFAAATTTTVAMVELEPGAMRELHWHPNGAEMQYVISGQGR
>F4F7R3|oxdd_TM_#04
GVFSGGSTARTF
>A0A067N825|oxdd_TM_#01
QPLRNGAGGEFSGDDTNHEIDAQNPDNVAGPPTDSGVVPNLKWSFSSSHTRLLKGGWVRE
QAITDLPPSVDIAAAELRLAPNAYRELHWHRVAEWGYILNGTGRVSAVDEDGRSYISDVV
GPTANGDPDIYYFPPGVPHSIQALGDGLEILILFTDGNFDRTGTTFMLSDWLARTPLAIV
AQNLGVNVSELANIPQRDPYIIPLPAGSPPPPPLGHADESAPVSPDGKVPSPFVFRLSQQ
EKTVAKGGGGWVKIQDSVTNFPVSKEVASALVFVEPNGLRELHWHTKDEWLYIIHGKGRA
>I4Y627|oxdd_TM_#01
MFKKAVYFALLAGTYAQSNGTIDLADPEPGNWGGNIGKAATKHYNDFDYEVFMNDSYIPR
PYRYELGSDYTVNENVMMDRQSPDTLAPPTVDFGSIENPRWHMSDSYNRLAIGGYARQQT
VKDLPVAVDIAGVDMKLEPGAFRESHWHEQSEWAYMFSGRVIISAINPDGQTFMGELGPG
DVWFFPSSYIHSIQALEDGAEFLLIFDSGEFDENSTFLSAEALSRIPKSVINKNFGLAKD
ATDFDNIPAQQLYIFRGEMPIPSFEEQKKSINNPFGMMENQTLLFPLSQMPWDEYDGGRV
>R1ELS8|oxdd_TM_#01
MQLLQLSLAFTALTGLANCAVTKRQDSGSGFSQGQPISADGKGGPIIGGTNKQVDLDNPS
NLGAASTDNGVVPNLKWRFSDSHVKLSNGGWTREQVITDLPSSRDIAAAQQHLRKGSIRE
LHWHRVAEWGWVYAGRILVSAVDEEGRYTSSILTVGDVWYFPKGAAHTVQGLDDENEYLL
VFDDGDFDKIGTTFMVDDWLAHTPKDVVAKNFGVDPSIFKDLPTVDPYILKANVSERNVT
GSDDLLTGDSSYVYFASQHQTEPVPGEGGTFRKVDSSTFPIAKTISAAFVTLEPKGLREL
>A0A1T5I9B8|oxdd_TM_#01
FWSSFNISPRRVQ
>A0A1T5I9B8|oxdd_TM_#02
ISDEIAGVNMYLE
>A0A1T5I9B8|oxdd_TM_#03
GGIRELHWHQTAEWAVM
>A0A1T5I9B8|oxdd_TM_#04
VEDVEEGDLW
>A0A1T5I9B8|oxdd_TM_#05
GTPHSLQGLGPDG
>A0A1T5I9B8|oxdd_TM_#06
EFVLAFDDG
>A0A1T5I9B8|oxdd_TM_#07
QSESNTLLLTDWFAHTPP
>A0A1T5I9B8|oxdd_TM_#08
VLAKNFGVAQE
>A0A1T5I9B8|oxdd_TM_#09
DIPLHNLWIFPG
>A0A1T5I9B8|oxdd_TM_#10
EPGSMRELHWHPNADEWQYYLRGSARMTVFNTGPHANTTDFR
>A0A1T5I9B8|oxdd_TM_#11
ENTGDDVLQFLEVF
>A0A0A8JZA6|oxdd_TM_#01
GKELPSFRYALG
>A0A0A8JZA6|oxdd_TM_#02
GGTAKEANVSQFPVSEALAGVYMTLEPGAVRELHWHANAAEWAYMIEGHARVTTIDPENQ
AEVVDFGPGDVWYFPRGHGHSIQGL
>A0A0A8JZA6|oxdd_TM_#03
DGCTFILVFDNGYFSEFGTFSITDWLGHTPHEVLAKNFGLPESAFANFPDHEVYIAKGPV
PPPLD
>A0A0A8JZA6|oxdd_TM_#04
FPAPGTLN
>A0A0A8JZA6|oxdd_TM_#05
PPLTHRYRLLAQAPEPFPGGEMRIASE
>A0A0A8JZA6|oxdd_TM_#06
EFPISTTMTGALLTIAPGGMRELHWHPNAVEWQYYLTGTGRMTVFGS
>A0A0A8JZA6|oxdd_TM_#07
GRARTDEF
>A0A0A8JZA6|oxdd_TM_#08
AGDVGYVPQGFGHYIENTG
>A0A0A8JZA6|oxdd_TM_#09
EDLELLVVLNNGTYESISITAWMAGTPDL
>A0A0D6MMU2|oxdd_TM_#01
MSDLPWNESPDIDPKPIRGDRGASILGPRNPTREQLQPDLLASPDTDAGTIPNLKFSYAD
ARNRLGTGGWAREITIRELPVATTLAGVNMRLKPGGVRELHYHKEAEWGFMIAGQARVTA
LDPSGHPFVDDVEAGDIWNFPAGIPHSIQGLGEEGCEFLLVFDDANFSENETFLVSDWFA
HTPRHVLAKNFGVPESAFANLPTDVEKTRWIFAADAPTVSKEHAVVCPQGPSAIQYTHRF
LKQDPAKAAGGTVRVVDSHNFPAASTIAAAINVIEPGCIREMHWHSNNDEWQYFVRGRAR
>A0A0S2PGR5|frc_TM_#01
MSQLPLTGIK
>A0A0S2PGR5|frc_TM_#02
IDFTGVQAGPACTQMMAWFGADVLKVER
>A0A0S2PGR5|frc_TM_#03
NGGDVTRHQLRDIPDVDALYFTMLNSNKRSLAIDTKTPEGE
>A0A0S2PGR5|frc_TM_#04
DADVLVENMAPGALDRMGL
>A0A0S2PGR5|frc_TM_#05
LNPRLIFGSVKGFNDDSPWSDLKVYENVAQCAGGAASTTGFWDGPPTVSAAALGDSNSGM
HLLIGILTALLDRERTGRGQRV
>A0A0S2PGR5|frc_TM_#06
VSMQDAVLNLCRVKLRDQQRLERVGYLEEYPQYPNGTFTDVVPRGGNAGGGGQPGWVLKC
KGWEEDPNAYIYFT
>A0A0S2PGR5|frc_TM_#07
QEQDWGPTC
>A0A0S2PGR5|frc_TM_#08
ALGKPEWIDDPAYSTA
>A0A0S2PGR5|frc_TM_#09
ARQPHIFDIF
>A0A0S2PGR5|frc_TM_#10
EIERWLADKTK
>A0A2K8YNB3|oxdd_TM_#01
MSKTNTSAAPGVPNRPTPSFGNPDLPPEGRLNTAGNPESLRSDGPRNQFIDSQFPSQLDP
PATDISTQPFFWSSFNISPKRIQNGGWARELTSEDFTISEEIAGVNMHLAPGGIRELHWH
QTAEWAVMTRGKCRITTIDALGRPSVDDVEEGDLWYFPAGLPHSLQGLGPTGAEFVLAFD
SGKQSESNTLLLTDWLAHTPPDVLAKNFGVPQETFRNIPLNNLWIFQGTLPGSLAADQAA
AGVQPHTEPVIFRLSRSKPVKENSGGRIQIADSTNFTISKTIASALVTIEPGGMRELHWH
>A0A1A3IS32|oxc_TM_#01
MTKNPTHRRSATMTGV
>A0A1A3IS32|oxc_TM_#02
TDGFHLVV
>A0A1A3IS32|oxc_TM_#03
ALQANGVDTIYGLVGIPITDLAR
>A0A1A3IS32|oxc_TM_#04
GIRYIGFRHE
>A0A1A3IS32|oxc_TM_#05
SAGNAAAAAGYLTQRPGVCLTTSGPGFLNGLPALANATTNCFPMIQISGSS
>A0A1A3IS32|oxc_TM_#06
VDLQRGDYQDLDQLNAARPFAKA
>A0A1A3IS32|oxc_TM_#07
GRGIARAVRTAISGRPGGVYLDIPGEVLSQTME
>A0A1A3IS32|oxc_TM_#08
WQIVDPAPRQLPAP
>A0A1A3IS32|oxc_TM_#09
VLAQAQRPLIVLGKGAAYA
>A0A1A3IS32|oxc_TM_#10
TGIPFLPMSMAKGLLPDSHPQSVAAARS
>A0A1A3IS32|oxc_TM_#11
GARLNWLLGHGESPQW
>A0A1A3IS32|oxc_TM_#12
DIAASEFDSNQPI
>A0A1A3IS32|oxc_TM_#13
APLTGDIGSV
>A0A1A3IS32|oxc_TM_#14
ANNAKMRERLAENPHPMRFYNALGAI
>A0A1A3IS32|oxc_TM_#15
NEGANALDLA
>A0A1L3FIM3|oxdd_TM_#01
MDSISRRHMLAATA
>A0A1L3FIM3|oxdd_TM_#02
GHGGTDPGPRNL
>A0A1L3FIM3|oxdd_TM_#03
QNPDLLVPPS
>A0A1L3FIM3|oxdd_TM_#04
DHGTLPNLRFSFSDAH
>A0A1L3FIM3|oxdd_TM_#05
RLEPGGWTRQVTQREL
>A0A1L3FIM3|oxdd_TM_#06
IAKSMAGVNMRLNAGGVRELHWHKASEWAYMLYG
>A0A1L3FIM3|oxdd_TM_#07
ARVTAVDSEGRYFVDDVGVGDLWFFPGGTPHSIQGLGPDGCEFLLVFDDGDFDEDNTFLL
NDWFK
>A0A1L3FIM3|oxdd_TM_#08
DVLGKNFGVPASLFGHTPDESERYIF
>A0A1L3FIM3|oxdd_TM_#09
APLPGPLGSEAI
>A0A1L3FIM3|oxdd_TM_#10
AKASETSYTWRMMEQVPIKTK
>A0A1L3FIM3|oxdd_TM_#11
GTVRITDSRLFPIS
>A0A1L3FIM3|oxdd_TM_#12
EPGGLREVHWHPN
>A0A1L3FIM3|oxdd_TM_#13
DEWLYVIEGQARMGVFAGQGQARTFDLQAGDVGYVPVAMGHYLENTG
>A0A135LSW3|oxdd_TM_#01
LVTLLPAVLPLVHGAPARRD
>A0A135LSW3|oxdd_TM_#02
NPGLRGSDSLVGYS
>A0A135LSW3|oxdd_TM_#03
GGSDSPPDIKY
>A0A135LSW3|oxdd_TM_#04
LLPGQKEDPKIGSYLDFEKADNPQPIRGSTGSDDPGPRNY
>A0A135LSW3|oxdd_TM_#05
YDRINSDKLAPPGTDHG
>A0A135LSW3|oxdd_TM_#06
TINAQWPMGLSHNR
>A0A135LSW3|oxdd_TM_#07
DGAGWARQENTNVMPDA
>A0A135LSW3|oxdd_TM_#08
PAGYRELHWHVAAEWSLVLNGS
>A0A135LSW3|oxdd_TM_#09
RIQAVNENGETF
>A0A135LSW3|oxdd_TM_#10
DDVAAGDVW
>A0A135LSW3|oxdd_TM_#11
FPPGVPHSIQALD
>A0A135LSW3|oxdd_TM_#12
GVEFLLVFDDGDFSEDNTFLATEVFLHTP
>A0A135LSW3|oxdd_TM_#13
EVLSKNFGVDV
>A0A135LSW3|oxdd_TM_#14
ELYIFKGTPAPADI
>A0A135LSW3|oxdd_TM_#15
QSYSYHFSEQPAHEVAGGSVKIVDPLTFPIAKNFSAAVVTVHPGGMREIHWHPTSDE
>A0A211ZVH9|oxdd_TM_#01
MNQITRRGMLAATAAGGLAIAATAGDANAGQATPLPQRPGVGGTDPGPGNLSRALENPDL
YAPPATDHGTLPNLRFSFSDAHMRLESGGWTRQVTQRELGVSKAMAGVNMRLNAGGVREL
HWHKAAEWAYMLYGSARITAIDARGQYFVDDVGVGDLWYFPSGTPHSIQGLGPDGCEFLL
VFDDGDFDEDNTFLITDWFKRTPTEVLGKNFGVPATMFGHTPDPSQRYIFPAPLPGPLTS
DKPTGVAAVPQTFSYRLLAQEPIRTKGGTVRIVDSNTFPVSTTIAAALIEIEPGGLRELH
>A0A127ER80|frc_TM_#01
MAVRKSVKKSKTKAKAKSKAASKKVVKLAKKPAAKAKAKPGSNG
>A0A127ER80|frc_TM_#02
AGKALDGV
>A0A127ER80|frc_TM_#03
GPTCTQLLAYMGADVIKVERPGVGDITR
>A0A127ER80|frc_TM_#04
DSLYFTMLN
>A0A127ER80|frc_TM_#05
NKRSITIDSKH
>A0A127ER80|frc_TM_#06
HCDVLVENFAPG
>A0A127ER80|frc_TM_#07
LDRMGLTW
>A0A127ER80|frc_TM_#08
MIVASVKGFGPGPYEDCKVYEN
>A0A127ER80|frc_TM_#09
QIGDSGTGLHLA
>A0A127ER80|frc_TM_#10
MQDGVLNL
>A0A127ER80|frc_TM_#11
RVKLRDQQRLAHGPL
>A0A127ER80|frc_TM_#12
EYSQYGEG
>A0A127ER80|frc_TM_#13
PRAGNDSGGGQPGWILKCKGWE
>A0A127ER80|frc_TM_#14
DPDAYIYFITQAPVW
>A0A127ER80|frc_TM_#15
YATPPARLP
>A0A127ER80|frc_TM_#16
DIPVGPILSMKEI
>A0A127ER80|frc_TM_#17
TGTVVEVDHP
>A0A127ER80|frc_TM_#18
YLTVGNPVK
>A0A127ER80|frc_TM_#19
RSPLLGEHTEEIL
>A0A2E4H0P2|frc_TM_#01
GVKILDMTHVQSGPTCTQLLAWFGADV
>A0A2E4H0P2|frc_TM_#02
KVERPGVGDATRGQLQDIP
>A0A2E4H0P2|frc_TM_#03
VDSLYFTMLN
>A0A2E4H0P2|frc_TM_#04
TLNTKSDEGK
>A0A2E4H0P2|frc_TM_#05
LIEHCDVMVENFAPGALDRMGF
>A0A2E4H0P2|frc_TM_#06
WERIQEINPRMIYASVKGFGPGPYEDCKVYENVAQCTGGAASTTGE
>A0A2E4H0P2|frc_TM_#07
VTGAQIGDSGTGLHLALG
>A0A2E4H0P2|frc_TM_#08
GQRVTCAMQDGVLNLCRVKLRDQQRL
>A0A2E4H0P2|frc_TM_#09
GPLTEYPQYPN
>A0A2E4H0P2|frc_TM_#10
SGGGQPGWIV
>A0A2E4H0P2|frc_TM_#11
EIEKWTMTK
>A0A2E4H0P2|frc_TM_#12
ILNPLNVPCGPILSMKELAEE
>A0A2E4H0P2|frc_TM_#13
VEVDHPERGKYLTVGNPIKLS
>A0A2E4H0P2|frc_TM_#14
RSPLLGEHT
>A0A0T5NN22|oxc_TM_#01
MTDDLVARAETAPETLTDGFHLLIDALKLNGIETIYNVPGIPITDLGRYAQAQGMRVISF
RHEQHAGYAASVAGFLTKMPGVCMTVSAPGFLNGVTALANATTNCWPMILISGSSEREIV
DLAQGDYEEMDQLAMARPFCKAAYRLNYAQDIGIAVARAIRSAVSGRPGGVYLDIPGAML
GQIMDGEEGKKSLVKVIDPAPRQTPSKESVARAVNVLKEAKRPLIVIGKGAAYDQSDDVI
KELVEKSGLPFLPMSMAKGILPDTHPQCAAAARSLVLKESDAVIMMGARINWLLSHGKGM
>G2QW16|oxdd_TM_#01
MHHSQSLLCLLTACWQSARVLALPAPQIGSYGETTGAVGGVTPPIPTATAPSGSLRGDSS
LLGGNAPLPDPDKSDSAVVSNPQLVTGQEADAKLGLYLDFDSANPPQPIRGANGNTDPGP
RTFEYEKLNPDLFAPPGTDTGDMPNLMWPMGLSHNRPGTGKNSGWARQQNTEVLPAAKAM
AGVDMRLAPNAYRELHWHTAGEWALMLKGCVRVAAIDDEGRSFVDDVCAGDVWFFPAGIP
HSIQAFDEGAEFLLVFDNGDFSEDGTFLVTELFLRNPVEVLSKDFRAPVDAFNNLPKDQL
>A0A1B8UPI2|oxdd_TM_#01
DGAGATDLGPRDVMRDMENPDM
>A0A1B8UPI2|oxdd_TM_#02
PNLKFSFSDAHMQLN
>A0A1B8UPI2|oxdd_TM_#03
AKTLAGVNMRLTPGGVRELHWHQQAEW
>A0A1B8UPI2|oxdd_TM_#04
VDQNGRNFIADV
>A0A1B8UPI2|oxdd_TM_#05
PGDLWYFPPGIPHSIQGL
>A0A1B8UPI2|oxdd_TM_#06
EGCEFLLVFDDGSFSDLNTLSISDWFAHTPKEVLSANFGVP
>A0A1B8UPI2|oxdd_TM_#07
AAALVEIKPGAMREMHWHPNNDEWQYYL
>A0A1B8UPI2|oxdd_TM_#08
GQGRMTVF
>A0A1B8UPI2|oxdd_TM_#09
ARTFNYRAGDVGYVPFAFGHYIQNTGTDSLWFLEMFKSDRFAD
>A0A1B8UPI2|oxdd_TM_#10
SLNQWMALTP
>A0A1B8UPI2|oxdd_TM_#11
KWPVVKYPGIPPV
>S8EDF3|oxdd_TM_#01
RGELGGTILAQQNVPLQQQNPDILAPPTTDHN
>S8EDF3|oxdd_TM_#02
KWPFSLSP
>S8EDF3|oxdd_TM_#03
RLNTGGFARQQNI
>S8EDF3|oxdd_TM_#04
QLPIATSMAGVDMRLE
>S8EDF3|oxdd_TM_#05
GAIRELHWHKTSEWA
>S8EDF3|oxdd_TM_#06
VLSGYTQV
>S8EDF3|oxdd_TM_#07
GRNFVGTVGPGDLWYFPPGVPHSLQATNQ
>S8EDF3|oxdd_TM_#08
GSEFLLIFDNGDFSD
>S8EDF3|oxdd_TM_#09
STFLLTDWLAHTPKEVIAKNFGT
>S8EDF3|oxdd_TM_#10
PGEQLYIFPG
>S8EDF3|oxdd_TM_#11
APEDPQGQVPNPYI
>S8EDF3|oxdd_TM_#12
ATQLAGGALKIADSRNFTVATTI
>S8EDF3|oxdd_TM_#13
LAEVWVEPGGMRELHWHPTQDEW
>S8EDF3|oxdd_TM_#14
YYISGSARVTEFASS
>S8EDF3|oxdd_TM_#15
YGHYVENIGN
>S8EDF3|oxdd_TM_#16
TLHYLEIFNSDLV
>S8EDF3|oxdd_TM_#17
DVSLSQWLALTPPELVK
>S8EDF3|oxdd_TM_#18
AHLSKIKP
>J0QY78|oxdd_TM_#01
MVEKTRRDFFTTAGLAFAGSVALANGAFAETRPERPNISRAAGIGGDDPGSHDPLRDREN
PDLLNPPATDSGTLPNLKFSFSDAHVRQQSGGWTRQVTHRELGIATTIAGVDMRLNSAGI
RELHWHKEAEWSVMTYGRARITMIDPQGRWFVKVVEQGDLWYFPAGYPHSIQGLGPDGCE
FLLAFDDGDFDEDSTFLLSDWFKHVPPEVLAKNFGVSIDDIRPTPSPDEEYIFAGTDVDE
KAPLTFTREKTPFEYSYQLLEEEPIQIDGGRIWIADSHNFKVAKTIAAALVELEPGAMRE
>A0A1X2AYD1|oxc_TM_#01
MTATHSTDTIVNGARTGHGLTDGHHLVVDALKLNDVHTIYGLVGIPITDLARIAQASGIR
YIGFRHESDAVHAAAAAGFLTKQPGVCLTVSGPGFLNGLVALANATTNCFPVVQISGSSE
RHIVDLKRGDYEELDQMTAAERFAKAAYRVDRAEDIGRGIARAIRTAVSGRPGGVYLDIP
AAVLGEVIDAHKGAKSLWRVVDPAPRQLPAPKAVNRAITLLAGARRPLVVLGKGAAYAQA
DNQIQTFIKSTGLPFLPMSMAKGLLPDDHPQSVAAARSLALREADVVMLVGARLNWLLGH
>A0A351C0R5|oxdd_TM_#01
MTSDNSSKLPEFKFSLAGQKARELPMGWAKQATVMDFPVSKNIAGVLMYLKPQGLRELHW
HANAAEWGYVISGNVRTTIINPEGQYETNEFREGDIWYFPRGHGHSIEGLGPDGTTFMLV
FDNGAFSEFATFSITDWLAQTPREIVSKNLNADAADIKGLPDKEVYIVEIKDKLVNKKLN
SSPLTHKYSLLSQNPLRNCDGGKLWLASSKVFPISSTMSGGILLLEPEALRELHWHPNAD
EWLYVISGKIRLTVFASSGLSSVNELSENDIGYTPMGYGHSIENTGDEECKLLIVFNSGV
>A0A1U7DJZ3|oxc_TM_#01
MSATVQSLDVAASEANAPQELTDGFHLVIDALKLNDLNTIYGVPGIPITDLGRLAQAQGM
RVISFRHEQHAGNAAAIAGYLTKKPGVCLTVSAPGFLNGLTALANATTNCFPMILISGSS
EREIVDLQQGDYEEMDQLAIAKPLCKAAFRVLHAEDIGIAVARAIRAAVSGRPGGVYLDL
PAQLFAQTMDELEGQKSLVKVIDPAPAQIPGPEAVDRAIDLLKGAKKPLIILGKGAAYAQ
ADDAVRELVEKSGIPYLPMSMAKGLLPDTHPQSAGAARSLALKEADVVVMIGARLNWLLS
>A0A165NI23|oxdd_TM_#01
MSRLLSFVLTAVLASSLASAAPTAISTSGSSVASAAQPSQTVPLASDDPNGVLWNTTTDT
DPQPIRGELGGTILAQQNIPLQEQNPDILAPPTTDHGLIPNVKWPFSLSTMRLFTGGYVR
QQNIQQMPVSTSLAAADMRLEPGAIRELHWHSTSEWAYVLKGHMQVTSVDQDGRNFLGTV
GPGDLWYFPPGIPHSLQATNQSEGGAEFLLIFDNGDFSDESTFSLTDWLAHTPKEVIAKN
FGTSLSAWDNLPGQELYIFPSEPPNPDATAPEDPQGQVPNPYIYRLSEANATQLAGGAIK
>A0A1H4KTZ5|oxdd_TM_#01
MQEREEEVSRRKFMGSSAAALAAAFAAPVLAQDRPVPRSADHHLPNEEQPLRRNMPIENE
SPSSVWAPETDNGTVEPFWYSFSLAHKRITDGGWTRQVTSRELPVSKRMAGVEMRLIKGG
VRELHWHVSSEWAFMISGSARITAVDAEARSHVSDVNAGDLWLFPGGVPHSIQGIGDDGC
MFLLVFDQGDFDEFSTFLLTDFMAHTPKEVLAKNFGVPESTFDKVPKKELFIFAAEPPRP
LADETREASASTGVVPQSMTFYASKMPPTKTTPGGEVRIIDNKNFPITTIAAAIVRLKPG
>A0A2H3K293|oxdd_TM_#01
MGRLLNSVLCALLLSSLSASAPTGSAAVTGTGVLSAAPEQETVAHASDDPNAIEWNVTTT
TETDIDPQPIRGTLGAPIMAQQNIPIQLENPDLLAPPSTDAGDIPNLKWPFSMSTNRMQT
GGWARQQNVNQMPIATAMAGVDMRLEAGAIRELHWHKTSEWAYVLSGYMQVTAVDTEGRN
FLGTVGPGDLWYFPPGIPHSLQATNQTEDGAEFLLVFDSGDFSEDSTFLLTDWLAHTPKE
ALARNFGTSISAFDNIPAEQLYIFPSTPPDPSALVPEDPQGQVPNPYTYKLSEVTPTTLP
>A0A1H0RJM4|frc_TM_#01
KALEGVRILDFTHVQSGPTCTQLLAWFGADVIKVERPGVGDITRGQL
>A0A1H0RJM4|frc_TM_#02
DSLYFTMLNHNKRSITL
>A0A1H0RJM4|frc_TM_#03
VENFAPGALDRMGFTWER
>A0A1H0RJM4|frc_TM_#04
NPAMIVASIKGFGPGPYQDCKVYENVAQCTGGAASTTGF
>A0A1H0RJM4|frc_TM_#05
LPLVTGAQIGDSGTGLHLCLGIVTALFQRT
>A0A1H0RJM4|frc_TM_#06
GQKVSAAMQDGVLNLCRVKLRDQQRL
>A0A1H0RJM4|frc_TM_#07
VPRAGNDSGGGQPGRILKCKGWE
>A0A1H0RJM4|frc_TM_#08
DPNAYIYFITQAPVWEAICDVIG
>A0A1H0RJM4|frc_TM_#09
DIPCGPILSMKE
>A0A1H0RJM4|frc_TM_#10
SLRATGTIVEV
>A0A1H0RJM4|frc_TM_#11
YLSVGNPIKLSDSPT
>A0A1H0RJM4|frc_TM_#12
RSPLLGEHT
>A0A2W5RZ26|oxdd_TM_#01
MSKPTLSFRYRLEQETPRLGPGGITRGASVHEFPASIGIAGVSMRLDAGAMRELHWHANA
AEWAYVVSGNCRTTVMHPSGISAIDEFGPGDVWYFPRGWGHSIQGIGPGQCHFILIFDNG
DFSEDHTFSVTDWLSRTPPGVVAQSLGLSAEEVAGLPKGEVYFAKGPVPDEQSTLGTQRR
DPALTSTHRYPLMAQEPRRVPGGGTQRTVTVDEFPIATSMAGSVLEIEAGAIRDMHWHPN
ADEWQYYLEGTAEMSVFLAEGTVVTEQFEAGDIGYVPMGAGHYIKNTGDGVLRVLIGFNN
>A0A1S2HMB0|oxdd_TM_#01
EGLVNIADD
>A0A1S2HMB0|oxdd_TM_#02
LAAQFPSQLNAPATDISTQAFFWSSFNISPRRVQRGGWARELTQSDFA
>A0A1S2HMB0|oxdd_TM_#03
SDEIAGVNM
>A0A1S2HMB0|oxdd_TM_#04
GGIRELHWHQTAEWALMTRG
>A0A1S2HMB0|oxdd_TM_#05
CRVTTLSREGLPSVEDVFEGDLW
>A0A1S2HMB0|oxdd_TM_#06
FPAGLPHSLQGLGPDGAEFVLAFDSGEQSESNTLLLTDWFAHTP
>A0A1S2HMB0|oxdd_TM_#07
DVLAKNFGVAQEAF
>A0A1S2HMB0|oxdd_TM_#08
DLPLHDLWIFPGEVPG
>A0A1S2HMB0|oxdd_TM_#09
DQLAAGVEWGGTEPVIFRM
>A0A1S2HMB0|oxdd_TM_#10
ENSGGSIRIADSTNFP
>A0A1S2HMB0|oxdd_TM_#11
AKTVAAALTVV
>A0A1S2HMB0|oxdd_TM_#12
PGSMRELHWHPNADEWQYYLKGQ
>A0A1S2HMB0|oxdd_TM_#13
RMTVFNTGPHANTMDF
>A0A1S2HMB0|oxdd_TM_#14
AGDVGVVKRNLGHYVENTG
>A0A1S2HMB0|oxdd_TM_#15
ETFRSDHYEEVSL
>A0A2H3MZK9|oxdd_TM_#01
KRRLNSSIPQPIRPDGAGATD
>A0A2H3MZK9|oxdd_TM_#02
GPRDIMRD
>A0A2H3MZK9|oxdd_TM_#03
ENPDMLVPP
>A0A2H3MZK9|oxdd_TM_#04
IPNLKFSFSDTHMQLNHGGWSREITVRELPISTTIAGVN
>A0A2H3MZK9|oxdd_TM_#05
RLTPGGVRELHWH
>A0A2H3MZK9|oxdd_TM_#06
QAEWAYMILGKARITAVDQDGRNFIADV
>A0A2H3MZK9|oxdd_TM_#07
EGEIWYFPPGIPHSIQGLEEGCEFLLVFDDGSFSDLNTISISDWFAHTPKEVLAKNFGT
>A0A2H3MZK9|oxdd_TM_#08
TNFPISKTIAAALVEIKPGGMREMHWHPNNDEWQYYLTG
>A0A2H3MZK9|oxdd_TM_#09
GRMTVFGGSGNARTFNYRAGDVGYVPFAFGHYIEN
>A0A2H3MZK9|oxdd_TM_#10
GDTSLWFLEIFKS
>A0A2H3MZK9|oxdd_TM_#11
DVSLNQWMALTPHEL
>A0A2H3MZK9|oxdd_TM_#12
KENLNVGNDLIE
>A0A2H3MZK9|oxdd_TM_#13
LRKQKWPVV
>A0A0S2PHA1|oxc_TM_#01
SAELTDGAHLVVDAL
>A0A0S2PHA1|oxc_TM_#02
YGLVGIPVTDLARLAQASGIRFIGFRHESSAGRAAAAAGFLTGRPGVSLTVSAPGFLNGL
VALAEATTNCFP
>A0A0S2PHA1|oxc_TM_#03
VQISGSSERHIVDLK
>A0A0S2PHA1|oxc_TM_#04
GDYEELDQLA
>A0A0S2PHA1|oxc_TM_#05
DIGRGVARALRTAVSGRPGGVYLDIPAAVLGETLDADRGAASLWRLVDPAPRQLPAPEAV
DRAIELLAGAERPLVVLGKGAAYARADEVIREFVDTTGLPFLPMSMAKGLIPDDHPQSVA
AARSLALKRADVVLLVGARLNWLLGHGEPPQWNPDAKFLQIDIEPTELDSNQPIAAPLVG
DIGSVVGA
>A0A1V8UFS5|oxdd_TM_#01
MPSPEREHVTSFYSNFHVVTSFSSFTTHKQHGYRLLATQVLFAVTLATPIAVERRQSASA
SDCPAATVAPTATAVGPPGASGYLRGSTDLSGYSSSNPLDTTEDASVVPSDQFELDPGQD
ADKDLGLYLDLSTVENPQPIRGSTDAPTDPGTRNTALDRENSDAFAPPGTDAGAGWARQQ
NIDALPIATAMAGVDMRLSPNAYC
>A0A1V8UFS5|oxdd_TM_#02
MHWHEANEWS
>A0A1V8UFS5|oxdd_TM_#03
ILNGSVRLNSMNEAGETFVDDLQAGDVWFFPAGIPHSIQASEAGVEFLLVFESGDFSEDG
TNLLSETFERNPKAVLAKDLRVDTSA
>A0A2D3UWQ0|oxdd_TM_#01
MRTCLIVAALLAEALAAPRRPRPEGGIVHRRQEGSDQEPPEFAILDTPTRLPFGPTNARG
SLRGPTGLAGYNPSNTVDKELPAYIPADQVHLVTNQEADTDLGLYLDLTEVDVPQPIRGG
DKKAPTDPGPRNIELEKQNSDLYAPPGTDSGDVPNAKWPLGLSHNRHGKNSAGWARQQNV
DQLPIATQMAGVDMYLAPHAYRELHWHQTNEWSLILNGSVRVTAVNEAGETFVDDLQQGD
VWFFPAGVPHSIQVFDEGVEFLLVFDSGEFSEDGTFLVSELFERNPKSVLAKDLRVDTSA
>A0A0D2GZZ3|oxdd_TM_#01
LWSLFVSSCLAVPVI
>A0A0D2GZZ3|oxdd_TM_#02
ALQPLDRNDPYTPDNRDPYDSKIDSYGKDLQPLPWRNGDGATMMGPRNKDRERQNPDMLR
PPSTDHGSMSNYRWSFADSHIRIEEGGWTRQTTIRELGSSKEIAGVNMRLDYGVIRELHW
HKEAEWAYVLEGSVRVTALDTEGGNFIDDLQKGDLWYFPSGHPHSLQGLDPNGTEFLIVF
DDGNFNEESTFLLTDWLAHTPKSVLGENFRLSPEVFKTIPKSDKYIFQGSLPGSIDEEKP
DGTHVKKSKFKFTHKMMDQEPLNTTGGLVRITDSTNFPISKTIAA
>A0A0R0LSW9|oxc_TM_#01
MKMIPEAVVTNIKGQVSADNDELIDGFHLVIQALQLNDIHTIY
>A0A0R0LSW9|oxc_TM_#02
VPGIPITDLARQAQAQGIRVISFRHEQHAGNAAAIAGFLNAKPGVCLTVSAPGFLNGLTA
LANATTNCFPMILISGSSEREVVDLAQGDYEEMDQLAIAKPLCKSAFRILHIEDVGVGIA
RALRAALSGRPGGVYLDLPGKLLIQTMDKEAARKSLIKVVDPAPKQIPDHTALARAIHLL
QSAQRPLIVLGKGAAYARCDEEIKRLIETTGIPYLPMSMAKGILPDDHPQSAQAARSYVL
PEADVVLLIGARLNWLL
>R9AED2|oxdd_TM_#01
MFKQVVYLGLLASAAAQSNGTIDLTEPEAGRWGGNNGKTPTQHYNDFDHEVFHNRTYTPQ
PIRYEMGEVYTVKENADLDRMSPDTLAPPTVDFGSIENPRWHMSDSYNRLAIGGYARQQT
VRDLPISKDIAGVDMRLSPHAFRESHWHTQAEWSYIFSGRVIISAIMPDGKTFMSELGPG
DVWFFPPSTIHSIQALDEGAEFLLIFDSGAFDENDTFLAAEALSRIPKSVINKNFGLSKN
ATDFDNIPAEQLYIFRGEAPVPSFKEQKASINNPFGMLEDHTLALKFSETPWEEHDGGKV
>F5LIC5|oxdd_TM_#01
MSKPVKEELQIPQPIRADGAGATDPGPRDILRDLENPNMLVPPATDAGLIPNMKFSFSDA
HMQLNHGGWSREVTVRELPIAKTLAGVDMRLTPGGVRELHWHQQAEWAYMLTGKARITAV
DEKGRNFIDDVGEGDLWYFPPGIPHSIQGLAEGCEFLLVFDDGSFSDLNTLSISDWFAHT
PPDVLAANFGVDESAFENIPSGQVYIFQDKVPGSIVSQEIESPYGAIPRSFKHRLLAQTP
TVMPGGSVRVVDSSNFPVSVTVAAALVELKPGAMRELHWHPNQDEWQYYLSGQARMTVFG
>A0A2E0BLG1|oxc_TM_#01
MDVSSNLEVSDQKNEAGLLTDGFHLLIDALKLNNVQTIYGVPGIPITDFGRLAQAAGIRV
LSFRHEQNAGNAAAIAGYLTKKPGICLTVSAPGFLNGLTSLAHATTNCWPMILISGSSER
EVVDLMQGDYEEMDQLAIAKPLCKAAYRILHAKDIGIGVARAIRAAVSGRPGGVYLDIPG
SLLGQVMDEVEGKKTLVKVIDPAPDQLPSPTSIVRALKTIENAKRPLIVLGKGAAYAQED
ELVREFVEKSGIPFLPMSMAKGLLPDTHEQCAGAARSLVLKDSDVVIMIGARLNWLLSHG
>A0A074VYZ4|oxdd_TM_#01
LEERRAASLKLLE
>A0A074VYZ4|oxdd_TM_#02
KGNDILGPQNPDRMRQEPDTVCPP
>A0A074VYZ4|oxdd_TM_#03
TDHGKMPNMKWSFTDSHVRLEEGGWARETT
>A0A074VYZ4|oxdd_TM_#04
RELPTSKELAGVNMRLGPGVYRELHWHNESEWAYIIKG
>A0A074VYZ4|oxdd_TM_#05
CRISVLDLEGGSYIDDL
>A0A074VYZ4|oxdd_TM_#06
EGDLWYFPTGFPHGIQGTGKEGVEFLLIFDDG
>A0A074VYZ4|oxdd_TM_#07
FSEDSTFLLTDYI
>A0A074VYZ4|oxdd_TM_#08
RTPKSILAKNFRVDE
>A0A074VYZ4|oxdd_TM_#09
SKHRFTHRML
>A0A074VYZ4|oxdd_TM_#10
PKKFPGGEVRITDTSNFP
>A0A074VYZ4|oxdd_TM_#11
SKTTAAAHVIINPGCLREMHWHPNADEWSFFLRG
>A0A074VYZ4|oxdd_TM_#12
TIFAASGNARTFNYQAGDVGIVPKNNAHYVENIG
>A0A074VYZ4|oxdd_TM_#13
EPVEMLEMF
>A0A074VYZ4|oxdd_TM_#14
KFEDFSTEQWLAQ
>A0A2H6IZH8|oxc_TM_#01
MSTTATDTPKQKSHDKSATHALTDGFHLIIDALKLNGINTIYGVPGIPITDFGRLAQAEG
MRVISFRHEQHAGNAAAIAGYLTQKPGICLTVSAPGFLNGLTALANATTNCFPMILISGS
SEREIVDLQQGDYEEMDQLAVSRPHCKAAFRVLHAQDIGIGVARAIRAACSGRPGGVYLD
LPAKLFGQVMDAEAGRRSLVKVVDPAPRQLPAPDAVARALDVLRGARRPLIILGKGAAYA
RADEDIRALVEKSGIPYLPMSMAKGLLPDDHPLSAGAARSLALKESDVVMMIGARLNWLL
>A0A318Q644|oxdd_TM_#01
MDPLKRRGFLSVAGALGFAGAANAATFGNPDRPQEGKINARLPSSLTDPGPKNP
>A0A318Q644|oxdd_TM_#02
LQSQFPSFQDPPATDVNGMPLFWASFNNAHKRYQDGGWAREVTREDFALSEDIAGVNMRL
SAGGIREMHWHQQAEWAYMIAGNCRITTLDEQGIPSVEDVRAGDVWYFPAGLPHSLQGLG
PDGAEFVLAFDNGMSSEFNTLLVTDWIAHTPPEVLAKNFGVPQDVFANIPVDNRWIFQGK
>A0A318Q644|oxdd_TM_#03
DQKNAGVRAGGQKVVYHLSDS
>A0A318Q644|oxdd_TM_#04
PVARNGGGQAQVADSRNFPISKTIAATIELV
>A0A318Q644|oxdd_TM_#05
PGAMREMHWHPNAD
>A0A090AJ95|oxdd_TM_#01
MKSSISRRNFITLAASSALALTLNNVHGKNINNFDDQQKSNNFQKFNKNQTLINSEKTDN
GTLPNLKFSFKDAHIRYGSGGWTRQVTKREIKISHTIAGVNMRLYCGGIRELHWHKESEW
AYMIYGKARITALDVEGKFFIKDIQAGDLWYFPSAIPHSIQGMEPDGCEFLLVFDNGNFD
EDSTFLLSDWLKHVPIKILSKNFNLPEHIFYNLPTTKNKYIFSGKISNYNEISNNIKKKD
KSATKFYHNLYKQNPIALSGGTVRIADSSNFFISKTISAALIELQPKAIRELHWHPNNDE
>A0A0H2RN63|oxdd_TM_#01
MKFQLLYYLVLLVSTASAAPAVSSAVPAVSSGSLVLAPSISPISVATSAPVASAVTGSPV
VHSSSGVAASSTQSVVPESATVAPVSSFPNDPTWSQDTTEVPEALNDGLGASIFGPENVA
LDQQNPDFLAPPTTDNGNIQNAKWPFSLSHNRLQSGGWARQQNLDVLPIATTMASVNMRL
EAGAIRELHWHKTDEWAFVISGSTKVTAVNSDGQVFVDTVGPGDLWYFPAGIPHSLQATD
DNAAGTEFLLVFDDGSFSEDDTFLLTDWMAHVPMEVLAKNFGTDISAFAHIPSHELYIFP
>A0A023XB34|oxdd_TM_#01
MMLVDDIDWKDHM
>A0A023XB34|oxdd_TM_#02
PQPQRPGRGGSD
>A0A023XB34|oxdd_TM_#03
GPRNLARDQQNPDILVPPSTD
>A0A023XB34|oxdd_TM_#04
GSLPNLRFSFSDAHMRLETGGWTRQVT
>A0A023XB34|oxdd_TM_#05
ATALAGVNMRLNAGGVRELHWHKASEWAYML
>A0A023XB34|oxdd_TM_#06
GTARITAVDPDGRYFVDDVG
>A0A023XB34|oxdd_TM_#07
GDLWFFPSGTPHSIQGLGPDGCEFLLVFDDGDFDEDNTFMINDWFKH
>A0A023XB34|oxdd_TM_#08
PNEVLGKNFGVS
>A0A023XB34|oxdd_TM_#09
PVETSYTWRLMAQEP
>A0A023XB34|oxdd_TM_#10
RTKGGTVRINDSRLFPINTTTAAALVEVNPG
>A0A023XB34|oxdd_TM_#11
MRELHWHPNGDEWLYVIEG
>A0A023XB34|oxdd_TM_#12
ARMGVFAGQGQART
>A0A023XB34|oxdd_TM_#13
AGDVGYVP
>A0A023XB34|oxdd_TM_#14
AMGHYLENTG
>A0A023XB34|oxdd_TM_#15
GPFRFLETFKSRYFVD
>A0A2E8V959|oxc_TM_#01
MNEDVLDATELTDGFNLVIDALKLNGIDTIYNVPGIPITDLGRMMQASGMRVLSFRHEQN
AGYAAATSGFLTQKPGICLTVSAPGFLNGLTALAHATTNCFPMILISGSSEREIVDLQQG
DYEEMDQLAVAKPLCKAAYRVLNVDDIGIGIARSIRAAVSGRPGGVYLDLPAKLFGQTID
VELGGKSLVEVVDPAPKQIPDPASIERAIELLKSAESPLIILGKGAAYSQADQQIKSFIE
KSGIPYIPMSMAKGILPDNHPQSAAAARSLALRGSDVVMVIGARLNWLLSHGKGKTWGDK
>A0A0F9LRR5|oxc_TM_#01
MSAVAKSTETDVAEADAQQALTDGFHLVIDALKLNDINTIYGVPGIPITDFGRMAQAEGM
RVISFRHEQNAGNAAAIAGYLTQKPGICLTVSAPGFLNGLTALAHATTNCWPMIQISGSS
EREIVDLQQGDYEEMDQLAIAKPLCKAAYRILHAEDIGIGIARAIRAAVSGRPGGVYLDL
PAKLFGQVMDAAAGAKSLVKVIDPAPKQLPAPDAVARALDVIKGAKKPLIILGKGASYAQ
ADDEIRALVESSGIPYLPMSMAKGLLPDTHPQSAGAARSLVLKEADVVVMIGARLNWLLS
>A0A2V6ET93|oxdd_TM_#01
EFTRRSFIGKTAVA
>A0A2V6ET93|oxdd_TM_#02
LDGQNPDSM
>A0A2V6ET93|oxdd_TM_#03
FKYPFSFANKR
>A0A2V6ET93|oxdd_TM_#04
GGWSREVT
>A0A2V6ET93|oxdd_TM_#05
AGVNMRLTAGGFRELHWHTASEWAIMLYGSARLTAIDLDGKSFVADVNKNDLWFFPPG
>A0A2V6ET93|oxdd_TM_#06
PHSIQGLNPDGCEF
>A0A2V6ET93|oxdd_TM_#07
LVFDDGNFSES
>A0A2V6ET93|oxdd_TM_#08
EVLAKNFAV
>A0A2V6ET93|oxdd_TM_#09
ELFIFQAD
>A0A2V6ET93|oxdd_TM_#10
FRTMEMPP
>A0A2V6ET93|oxdd_TM_#11
STTAMALVTVHPGGLRELHWHPNADEWQY
>A0A2V6ET93|oxdd_TM_#12
ISGKGRMT
>A0A2V6ET93|oxdd_TM_#13
GDVGYVQKTLLHY
>A0A2V6ET93|oxdd_TM_#14
ENTGDTDLVFLEMFGKVDRFQDLSFSEWLAHTP
>A0A2V6ET93|oxdd_TM_#15
DAIPKNGGVVMPLS
>A0A178AI63|oxdd_TM_#01
MRYSAQTAFCILAGSIHALPAPQASMDGSGPSQAGQLVNPSAIINQPLPPQASGSLRGSE
SLAGYDSSNPVTKGSTVIPPSDFELGTGQSEDAGLGLYIDLTNVKNPQPIRGGTTGPTEP
GPRTPEYDRLNSDIYAPPSSDEGEVSNAKWPFGLSHNRHGLAGAGWARSQNTDQLPSSVA
MAGTNMRLSPHAYRELHWHKQGEWALILNGSVRIASINEGGQTFIDDVQEGDVWFFPAGI
PHSIQAFENGCEFLLIFNDGSFSEENTFLLSELMLRNPQEVIAKNFRTSVDKLAPLPKDQ
>A0A2S8FNB4|oxdd_TM_#01
MSPIFRREFLTGSAAAIAVATNYLLGASEAQGGDTSFMNNIPDPLLSGKELPTFKFALEK
SEGKVIDKSFGKEATVEQLPISKGIAGVSMKIQPGAMRELHWHATAAEWALVLTGRVRTT
VIQPNGDSETNDFDPGDVWFFPRGHGHMLECLGEEPCHFILIFDNGYFSEFGTFSISDWI
GHVPQPLLAKNFGLPASTFDSFPKDEVYFAMGKEPPAKAAAPLQGVRQPQMTHKFTLLSE
KPHGEFPGGREWRVDSSNFPISTTVTGVVLELDPGAMRELHWHPNADEWQYVIDGDIRVT
>A0A146ICL3|oxdd_TM_#01
MSECPFCSVSAENGFKIVWEDKEFVAFKDRKPVAEHHLLLIPKRHIVSVRSFTRNDVDFV
KSMQAIGNRLLDDLGVKADMRAMGFHIPPFNSVDHLHLHVQALPYLPLRAPKVAVSRGWG
PFSKGFGWFITPTQPHDMAQDFYPRSCADLTRQNSVGGACRAIRTHTLCWIHSTFVRLCL
SCSSPPDPSEPVPISDASALTAWIVNRFDPDACWTNYRSTPNLRPKHLFRRVSASASTIE
TTSTAVVESSSTPAGTETSSAAESTATVPYASTNPNYAMWGLDNGTPAPIRGSLGTSIIG
>S8DXU1|oxdd_TM_#01
MSKLLASV
>S8DXU1|oxdd_TM_#02
LTSAALAAP
>S8DXU1|oxdd_TM_#03
SAEPEQETT
>S8DXU1|oxdd_TM_#04
HASDDPNGVLWNLTTT
>S8DXU1|oxdd_TM_#05
DPQPIRGTLGA
>S8DXU1|oxdd_TM_#06
PLQQMNPDLLAPPTTDNGDIPN
>S8DXU1|oxdd_TM_#07
MSTNRLQTGGYARQ
>S8DXU1|oxdd_TM_#08
NVNSMPIAT
>S8DXU1|oxdd_TM_#09
MRLEAGAIRELHWHK
>S8DXU1|oxdd_TM_#10
EWAYVLSGQMQV
>S8DXU1|oxdd_TM_#11
TVNAGDLWYFPAGIPHSLQATAT
>S8DXU1|oxdd_TM_#12
LTDWLAHTPKDVLAKNFGTTIEAFDNIPA
>S8DXU1|oxdd_TM_#13
PSPDAVAPEDPQGQVP
>S8DXU1|oxdd_TM_#14
PATTYAGGSVRIADSTTFN
>S8DXU1|oxdd_TM_#15
VADVTVAPGGMREM
>S8DXU1|oxdd_TM_#16
WHPTQDEWTYYISGNARVT
>S8DXU1|oxdd_TM_#17
FPASYGHY
>S8DXU1|oxdd_TM_#18
ENIGDTDLHFLEIF
>S8DXU1|oxdd_TM_#19
DVSLNQWL
>S8DXU1|oxdd_TM_#20
PPELVQEHLDLP
>A0A1E3SKD5|oxc_TM_#01
MTTASRLTDGIELVVDALQANDVETIYGVVGIPITDLARAAQAAGIRYIGFRHEGSAGNA
AAAAGFLTQRPGVCLTTSGPGFLNGLPALANATTNCFPMVQISGSSQRAIVDLQRGDYQD
IDQLNAARPFVKAAYRIARVEDIGRGVARAIRTAISGRPGGVYLDIPGEVLGQTMEESAA
AATIWRLVDPAPRQLPAPSAVERALDVLSQAQRPLIVLGKGAAYAQCDSTIREFVEQTGI
PFLPMSMAKGLLPDSHPQSAAAARSLAISRADVVLLIGARLNWLLGHGESPQWSPDAQFI
>A0A1Y2USA3|oxdd_TM_#01
GAPVGDLRG
>A0A1Y2USA3|oxdd_TM_#02
LVGGQEADA
>A0A1Y2USA3|oxdd_TM_#03
LGLYLDFNSA
>A0A1Y2USA3|oxdd_TM_#04
YPNGPQPIRGG
>A0A1Y2USA3|oxdd_TM_#05
TDPGPRTYEYE
>A0A1Y2USA3|oxdd_TM_#06
GTVPQAMWPLGLSHNLFG
>A0A1Y2USA3|oxdd_TM_#07
GEESGWARQQNQDVLPVAT
>A0A1Y2USA3|oxdd_TM_#08
MAGVDMRLAP
>A0A1Y2USA3|oxdd_TM_#09
AYRELHWHTS
>A0A1Y2USA3|oxdd_TM_#10
EWALVLKGSVRVAAI
>A0A1Y2USA3|oxdd_TM_#11
SDGASFVDD
>A0A1Y2USA3|oxdd_TM_#12
GDVWFFPQG
>A0A1Y2USA3|oxdd_TM_#13
EGAEFLLIFDSG
>A0A1Y2USA3|oxdd_TM_#14
TFLATEMLMRTP
>A0A1Y2USA3|oxdd_TM_#15
SVWAKDLQTDVSSFD
>A0A1Y2USA3|oxdd_TM_#16
EKYRAKIFNGTPAPANISEQNITSSAGALWGP
>A0A1Y2USA3|oxdd_TM_#17
GYTYHWSQQEF
>A0A1Y2USA3|oxdd_TM_#18
NTTGGSVKILDP
>A0A1Y2USA3|oxdd_TM_#19
AALVVLEPGA
>A0A1Y2USA3|oxdd_TM_#20
REVHWHTESDEWSYFLQGSARIT
>A0A1Y2USA3|oxdd_TM_#21
DFTAGDVGYIQKS
>A0A1Y2USA3|oxdd_TM_#22
GHYIENTGT
>A0A1Y2USA3|oxdd_TM_#23
DVIFLEVLQA
>A0A1W6ZT67|oxdd_TM_#01
MEKISRRHMLTTTAAGGLLMAASAADAQSGNTGPQPRRPGVGGTDPGPRDVVRDSQNPDI
LVPPSTDHGTLPNLRFSFADAHMRLEPGGWTRQITSRELGVSKDIAGVDMRLNAGGVREL
HWHKAAEWAYMLYGSARITAVDPQGRSFVNDVGVGDLWYFPAGVPHSIQGLNPDGCEFLL
VFDDGDFDEDNTFLITDWFKHTPNEVLGKNFGVPASLFGHTPDPSERYMFPAPVPGPLSS
DTVAGATASPQIFSHRIMAQTPITTKSGSVWITDSSVFPVAKTIASALVEVQPGGMRELH
>A0A1C6NXS0|frc_TM_#01
LDMTHVQSG
>A0A1C6NXS0|frc_TM_#02
SATQLLAW
>A0A1C6NXS0|frc_TM_#03
DSLYFTMLNCNKRSITLNTK
>A0A1C6NXS0|frc_TM_#04
LTELIRRSDV
>A0A1C6NXS0|frc_TM_#05
VENFGPGAVDRMGF
>A0A1C6NXS0|frc_TM_#06
KAYEVVAQAMGGSMSTTGFE
>A0A1C6NXS0|frc_TM_#07
ATGAQIGDSGTGVH
>A0A1C6NXS0|frc_TM_#08
VLNLCRVKLRD
>A0A1C6NXS0|frc_TM_#09
EVPRSGNASGGGQPGWAVKCAPGGPNDYVYVIVQPVGW
>A0A1C6NXS0|frc_TM_#10
LIGRPELADDP
>A0A1C6NXS0|frc_TM_#11
AHNIPCGPILSTKEI
>A0A2V9AYC1|oxdd_TM_#01
AAAQDQKPYPTKNDR
>A0A2V9AYC1|oxdd_TM_#02
QNPDSAWPPATDSKSLVQ
>A0A2V9AYC1|oxdd_TM_#03
FKYPFSFANKRTY
>A0A2V9AYC1|oxdd_TM_#04
GGWSREVTVREL
>A0A2V9AYC1|oxdd_TM_#05
AGVNMRLTAGGVRELHWHTADEWAIVLYG
>A0A2V9AYC1|oxdd_TM_#06
DRDGKSFVADVKKNDLWYFP
>A0A2V9AYC1|oxdd_TM_#07
GIPHSIQGL
>A0A2V9AYC1|oxdd_TM_#08
PDGTEFMLVFDDG
>A0A2V9AYC1|oxdd_TM_#09
FSESETVLLSD
>A0A2V9AYC1|oxdd_TM_#10
PKQELFIFQTAVPG
>A0A2V9AYC1|oxdd_TM_#11
DFAFRTMEMPPTKRTKGGEVRIVDSSTFKASTNVAMAMVTVHPGG
>A0A2V9AYC1|oxdd_TM_#12
RELHWHPNADEWQ
>A0A2V9AYC1|oxdd_TM_#13
RMTVVSTGNRARTMDFQAGDVGYVEKTLLHYIENTGD
>A0A2V9AYC1|oxdd_TM_#14
DLIFLEMFKS
>A0A2V9AYC1|oxdd_TM_#15
FYQDLSLSEWLAHTPPELVMAHLNID
>A0A2V9AYC1|oxdd_TM_#16
TLDAIPRDELVI
>M7TNW7|oxdd_TM_#01
EDSPRQYLLAGLDLP
>M7TNW7|oxdd_TM_#02
LDPLPYRNGLGASVLGPWN
>M7TNW7|oxdd_TM_#03
ERSRQSPDLVRPPSTDHGN
>M7TNW7|oxdd_TM_#04
RWSFADSH
>M7TNW7|oxdd_TM_#05
RIEEGGWTRQTTVRELG
>M7TNW7|oxdd_TM_#06
GVIRELHWHKEAEWA
>M7TNW7|oxdd_TM_#07
VRVTAIDYEGGNFIDDLK
>M7TNW7|oxdd_TM_#08
GDLWYFPSGVPHSLQGL
>M7TNW7|oxdd_TM_#09
ENGTEFLLIFDDG
>M7TNW7|oxdd_TM_#10
FSEESTFILSDWLAHTPKSVIAKNFNLAPEVFAHLP
>M7TNW7|oxdd_TM_#11
GEKYIFQGS
>M7TNW7|oxdd_TM_#12
PGSIDDEKPTGK
>M7TNW7|oxdd_TM_#13
TSGGEVRI
>M7TNW7|oxdd_TM_#14
PGALREMHWHPNADEW
>M7TNW7|oxdd_TM_#15
GRARVTIF
>M7TNW7|oxdd_TM_#16
ARTFDYVPGDVGIVPRNMGHFVENIGDEP
>M7TNW7|oxdd_TM_#17
EMLEVFRADEFRDFSLFQW
>M7TNW7|oxdd_TM_#18
AEKDEVTLPD
>A0A0J6T1K4|oxdd_TM_#01
MTELKEPIRGSKGATIVGPRNPAVEAQNPDLFMPPESDHGGIPNLKFPFSMAHMRLEDGG
WAREVTQREMGALKELAIVDMRLPPGVVRELHWHKETEWAYVLQGKVRFYLVDHDRNTLI
EDLEAGDLWLAPPGIPHAIQGLEEGTEFVLVFNDGNFSENETFLVTELFAHNPTEVLSRN
FGVPKEAFNGLPDHEKYIFRLPVPPPLEEVRRALGNASFTDKYVFRASQVQPTRYPGGAG
TVVDSSNFKVTNLAALFIDLEPGGMREIHWHPEADELQYYISGKARMTVFDAVNNARTFD
>A0A2A2YVB9|frc_TM_#01
LPLSGIKVIDFTGVQAGPACTQMLAWLGADVLKVERTTGGDVTR
>A0A2A2YVB9|frc_TM_#02
DALYFTMLNSNKRSLAINTK
>A0A2A2YVB9|frc_TM_#03
PEGREVMEKL
>A0A2A2YVB9|frc_TM_#04
LVENFAPGAMDRMGL
>A0A2A2YVB9|frc_TM_#05
WETLQEWNPRLIFGSVKGFNEDSPWNDLKVYENVAQCAGG
>A0A2A2YVB9|frc_TM_#06
ASTTGFWDGPPTVSGAALGDSN
>A0A2A2YVB9|frc_TM_#07
GMHLLIGLLTALIDRDRTG
>A0A2A2YVB9|frc_TM_#08
VSMQDAVLNL
>A0A2A2YVB9|frc_TM_#09
RVKLRDQQRLDRVGYLEEYPQYP
>A0A2A2YVB9|frc_TM_#10
GEFGEAVPRGGNAGGGGQPGWVLKCKGWETDPNAYIYFT
>A0A2A2YVB9|frc_TM_#11
RTAEAIGRPEWA
>A0A2A2YVB9|frc_TM_#12
FEIFEEIEKWLADKTKYEAVDILRKWEVPCAPV
>A0A2A2YVB9|frc_TM_#13
SGTVVEVEQKGRG
>A0A0J5Q2F7|oxdd_TM_#01
MKSIHILQAFLLVVPCATGAPTAQPSNPPLRGSTDLRGYSSSNTITEQSTEVKYTLVTGQ
KEDAKNGVYLDFEGVDNPQPIRGDRGGSDPGPKVADSAGNTYYDQINSDKLAPPGTDHGQ
TINAQWPMGLSHNRLGQDGAGWARQENTNVMPDATAMAGVDMRLEPHAYRELHWHVAAEW
SLVLNGSCRIQVRFSLLFIDVADRQAVNENGETFIDDVSEGDVWFFPPGVPHSIQAFNTG
VEFLLVFDDGSFSEDNTFLASEVFAHNPREVLAKDLGVPIASFENLPEDELYIFPGTPAP
>A0A087BE81|frc_TM_#01
APLAGIKVIDWTQVQSGPSCTQLLAWLGA
>A0A087BE81|frc_TM_#02
EKVKGGDPTR
>A0A087BE81|frc_TM_#03
EMNDVDGSYSLYFLQLNANKKS
>A0A087BE81|frc_TM_#04
LLKDADVFVENIGPGDVEKLGFGWEQVH
>A0A087BE81|frc_TM_#05
MASLKGFN
>A0A087BE81|frc_TM_#06
GSRYEHVKAFEPVAQSAGGAA
>A0A087BE81|frc_TM_#07
PTQSAAALGDSNSGMHLTIGILAALMQREKTGEG
>A0A087BE81|frc_TM_#08
YVYQSMQNAVLNLCRIKLRDQLILD
>A0A087BE81|frc_TM_#09
LHELSYYACYP
>A0A087BE81|frc_TM_#10
YKFGKAIPRGENAEGGLVLGWCYRAKGWETDPNAYVYIVIQQS
>A0A087BE81|frc_TM_#11
DWLTDPNFNTANARD
>A0A087BE81|frc_TM_#12
HKAEVYKRVEEYTMQYDKDTLT
>A0A087BE81|frc_TM_#13
LGAKGVPVGPVLDW
>A0A087BE81|frc_TM_#14
ENDPDLNSDGTIV
>A0A132BBG8|oxdd_TM_#01
MTRHPPRPLNSDINSSDPYTKKYHDSTDAAIDAEARDLHPLPIRNGLGSSILGPRNLARE
QQQPDIIRPPSTDSGTLPNYKWSFTDSHMRIEEGGWARQTTIRELPTSIELAGWAYMLAG
SARVTALDTEGGNFIGEVEKGDLWYFPSGHPHSIQGLGEDGCEFLLVFDDGNFSEDSTFL
LSDFLAHTPTSVLGKNFRLDPEIFKMIPKEERYIFQGSMPGDKDDEMPDKPHVKKSRLMF
THKMLDQKPEVFSGGEVRITDTEKFPLSKTISAAHVTIKPGGIREMHWHPNADEWSFFIK
>Q31KK1|oxdd_TM_#01
MQKKSKFFLGLLGVITCFVLIGSFCLPSLAQTQTWRSLSNVVWGKDLPAFSYPFSKTPLV
DYDGGVTKQVGTYNFPVSKGMAGVYMTLKPGAIRELHWHANAAEWAYVIEGRTRVTLTNP
DGQVQIADVDQGGLWYFPRGWGHSIEGIGPGTAKFLLVFNDGTFSEGATFSITDWLSHTP
ISWVQQNFGWSQDEVEKLPKKQVYISRYNPEVKPLDKTQSRNPKVSRIVLPYTHNLLAEK
PRTSQAGNTLKLASAKEFPASFNMAGALLRLEPGAMRQLHWHPNADEWQYVLNGSMDLAV
>A0A2H3EIV4|oxdd_TM_#01
MTSQMSPVACFLRALAVNGILPAVLGAPAPQMSGYGENLDAIAAVTPLLPTVTTPSGSLY
GDESLLGEVAKPLPVSGGDSAAVSNAPLVNGQEADAKLGLYLDFNGVENPSPIRGEAGQT
DPGARTYVYEKLNPDVYAPPGTDSGSIPNAQWPLGLSHNRLGSGKQSGYARQQTERQLPA
STEFAGVDMRLAPHAYRELHWHTANEWSLIMKGSVRLSAVNEKGETFTDDVGAGDVWFFP
AGVPHSIQALDEGAEFLLVFDDGGFSEDATFLISEMFLRNPKEVLSKNLEAPISAFDNLP
>A0A371DY02|oxdd_TM_#01
MTPHLLPLIASLFLSGFAVAAPAASASAGASAATPAASASAAQSVAVSASSASAAASPAS
SAVSVSVAVSTDAASAAAGARPSSSGSAPALPQETVPLASDDPNAILWLPDSDIIPTGQR
GQLGGTVIGPQNVPIDLQNADLLAPPTTDHGEFMNAKWPFSLSHNRLQTGGWAREQNVNA
MPLANSIAGVNMRLEPGAIRELHWHKTSEWTFIVKGQVQITAVNADGQNFIGVVNPGDLW
FFPAGMPHSLQATDASPDGAEFILVFPDGAFSEDSTFLLTDWLAHVPKEVIAKNFQASIA
>L0DR70|oxdd_TM_#01
MSDFQRRDFLAGAAAFAAATTAALVGTKRAEAGDPSFMNNVPDPLLA
>L0DR70|oxdd_TM_#02
LPTFKFALEKSTGKVIGNS
>L0DR70|oxdd_TM_#03
GKEATVKQLPISKGIAGVSM
>L0DR70|oxdd_TM_#04
LEPGAMRELHWHATAAEWAFVIEGRVRTTVIDPQGNAETNDFGPGDVWYFPRGHGHMLEC
LG
>L0DR70|oxdd_TM_#05
THFILIFDNGYFSEFGTFSITDWIGH
>L0DR70|oxdd_TM_#06
PKPLLAKNFGLPESAFDGFPKEEVYFARGAVPPEEPA
>L0DR70|oxdd_TM_#07
KLPPLTHKYELLAQ
>L0DR70|oxdd_TM_#08
PHGIFKGGREWRVDSSRFPISKTVTGVILDLDPGALRELHWHPTADEWQYIIEGKVS
>L0DR70|oxdd_TM_#09
GRYRTEILEKGDVGYIPQ
>G4HGT3|oxdd_TM_#01
DGAGWWDLGPRDIMRDLENPDMLVPPVTDAGTLPNLKFSFSDTYMQLNHGGWSREVTVRQ
LPIATTL
>G4HGT3|oxdd_TM_#02
GVNMALTPGGVRELHWHQSAEWAIVLVGSARITAVDQDGRNFIADVGVGDLWYFPPGIPH
SIQGLE
>G4HGT3|oxdd_TM_#03
GCEFLLVFDDGSFSDLNTLSISDWFAHTPKDVLSANFGVP
>G4HGT3|oxdd_TM_#04
IPKQQRYIFQGN
>G4HGT3|oxdd_TM_#05
DPYGTVPKSFTHRLLAQEPIVTPGGTVRIVDSTNFPISTTIAASLLEIKPGAMREMHWHP
NNDEWQYYISGTGRMTVFAPNGTARTFDYRAGDVGYVPFAYGHYIQNTGDRSLWV
>W7SSX0|frc_TM_#01
MGKALEGVRVLDMTHVQSGPSSTQLLAWLGADVIKLETPGRGDITRGQLRDIPGEDSLYF
TMLNSNKRSITLNMKSEDGARIFGQLVSDVDILVENFGPGVIDRFGFSWEKLAELNPRLI
YASIKGFGPGRYADFKAYEVIAQAMGGSMSTTGFEEGPPTATGAQIGDSGTGIHLVAAIL
AALYQRTNSGRGQRVQVAMQDAVLNLCRVKLRDQQRLVHGPLGEYPNESFGDEVPRSGNA
SGGGQPGWAVRCAPGGPNDYIYVIIQPPGWRPITELIGKPELADDPQWATPEARLSKLDK
>A0A2T6MZ52|oxc_TM_#01
MSNVAKIVPDGAELTDGFHLIMDALEMNGIENIYGLVGIPVTELGRMWQARGHQFYSFRH
EQNAGFAASIAGYLTKKPGICLSVSAPGFLNALTALANATTNCFPMVLISGSSEREIVDL
QQGDYEEMDQLNIARPHCKAAYRINRPEDIGVGVARAIRAAASGRPGGVYLDIPARLFCE
TLSAEKGEQSLFAPVDPSPVQLPGPDAIERAAKLIREAERPLILLGKGAAYAQCDDEIKA
LIEETGIPFTPMSMAKGLLPDTHPQCASAARSMVLKDSDLVVLIGARLNWLLAHGKGKTW
>A0A2I6S3H0|oxc_TM_#01
MNTTTDTQSEGFHMQSQEMTDGFNLLIDALKANDLNTIYGLVGIPVTDLARLAQARGMKF
IGFRHEANAVNAAAIAGYMTQKPGVALTVSAPGFLNGLVALANATVNCFPMIMISGSSER
EIVDLQQGDYEELDQLNAAKPYVKAAYRINHAEDIGIAVARSIRAAVSGRPGGVYLDVPA
QLLGQTIDAVRGAESIVKVVDPAPAHIPSPESIQRAVDVLKSAKKPIIMLGKGAAYAQAE
KQIKELVEKTGIPYLAMSMAKGILPDSHPQSAMAARSLALKEADAVLLIGARLNWLLAHG
>D4GCQ8|oxdd_TM_#01
MTAHVVEFISKERGILLMSKL
>D4GCQ8|oxdd_TM_#02
FMAFAAGGT
>D4GCQ8|oxdd_TM_#03
ALAAGQVHAHDS
>D4GCQ8|oxdd_TM_#04
TDSGTLPNLRFSFSDAHVRK
>D4GCQ8|oxdd_TM_#05
SGGWTRQVT
>D4GCQ8|oxdd_TM_#06
STTIAGVDMRLNAGGIRELHWHKEGEWAYMT
>D4GCQ8|oxdd_TM_#07
LWYFPPGIPHSIQG
>D4GCQ8|oxdd_TM_#08
GPDGCEFLLAFD
>D4GCQ8|oxdd_TM_#09
GGFDEDSTFLLSDWF
>D4GCQ8|oxdd_TM_#10
APGGTVRITDSSTF
>D4GCQ8|oxdd_TM_#11
SKTIAAALVEI
>D4GCQ8|oxdd_TM_#12
RELHWHPNNDEWQYYL
>D4GCQ8|oxdd_TM_#13
GEGRMGVF
>D4GCQ8|oxdd_TM_#14
SSGQARTFDYRAGDVGYVPFAMGHY
>D4GCQ8|oxdd_TM_#15
GPLRFLELFKSDYYADISLNQWLA
>D4GCQ8|oxdd_TM_#16
HLQLDDAF
>A0A2E3K6V1|oxc_TM_#01
MVVDASQHQGGKLIDGFHLIIKALQLNDIETVYNVPGIPITDLGRMMQIEGMRVLSFRHE
QNAGYAAAISGFLNKKPGVCMTVSAPGFLNGLTALAHATTNCFPMILISGSSEREIVDLQ
QGDYEEMDQLAVAKPLCKAAYRILNAEDIGIGFARAIRGALSGRPGGVYVDIPGKLLGQT
MDYDSGINSLIEVIDPSPKHLPSPAAVRRAIELLRKAERPLIILGKGAAYAQADADIKTL
VEKTGIPYLPMSMAKGLLPDTHSQSAAPARSLVLRESDTVILIGARLNWLLSHGKGKTWG
>A0A0D4CLN5|oxc_TM_#01
MANESMKTGADLLIDALQKNGL
>A0A0D4CLN5|oxc_TM_#02
NIYGVVGIPVTDFARLAQLRGMK
>A0A0D4CLN5|oxc_TM_#03
FGFRREDAAVDAAAAAGYLTQKPGVALTVSAPGFLNGLTALAQATKNCFPLIMISGSSER
HIIDLDQGDYEGLDQYNVAKPFCKAAYRVDRAQDMGLAVARAVRTALSGRPGGVYLDLPA
NTIGQQIEVTDDSDAGIYEVVDPAPKQAPSDEAINRAVEVIKGAKKPLIILGKGAAYAQS
EKLVQKLVA
>A0A0D4CLN5|oxc_TM_#04
TDIPFLPMSMAKGLISDEDKHSAAAARSLSLSGADVVILIGARLNWMLSHGAAPTFNPNA
KFVQLE
>M2R572|oxdd_TM_#01
MVAFRRSFICTIFLATCVVAAPASGSLPASQVSSAPQVASSISAIISSSASTPIVSSGSA
PAVSSSGIVSASSIAPSASASVPVPVTSSSAPLAHNSEPASTVASAPTASQNVPYAETVP
YASDDPNYPLWNTTGPDPDYEAVRGTLGATVLGPQNDYIEMQNPDLLAPPTTDSGDVSNA
KWPFSLSHNRLLTGGWARQQNVETMPIATSMAGVDMRLEAGAIRELHWHKTAEWAYMISG
SVQLTAVNSDGQNFLDTVSAGDLWYFPPGIPHSLQATDDNPAGAEFLLVFDDGSFSDDST
>A0A2J6SZ63|oxdd_TM_#01
MANSHSISLALSILAFTSHVGTGFAAPVATASSLSPLLGYSPSNTLVNENTNNIQYSLAP
GQTSDANIGAYLDFENIANPQPIRGTKGGTGPGPRASEYDRINSDKLAPPGTDHGDVANA
QWPMVSNRCRLGQSGAGWSRQQNVGVLPAATAMAGVDMRLEPGAYRELHWHKAAEWALIL
NGTVRIQAIDENGRTFVDDLSKGDVWFFPAGIPHSLQGLSGGCEFLLVFDDGSFSEDNTF
LASEVFAHNPKEVLSKNLNLNVSAFDNIPPNELFIFPGTPAPTDITKQNVTVTAGIIPKA
>A0A1C1A2G2|oxdd_TM_#01
MNRTRGVKQLEIEKRNGHIPQPIRIDGAGWWDLGPRDIMRDLENPDMLVSPATDAGSLPN
LKFSFSDTNMQLNHGGWSREVTVRQLPIATEVAGVNMALTPGGVREMHWHQQAEWAIVLV
GKTRITSVDQNGRNFIADIGVGDLWYFPPGIPHSLQGLEEGTEFLLVFPDGNFSDLNTLA
ITDFFAHTPKEVLSANFGVPQSAFDNIPNHQVYIFQSDVPGPIESQQVADPQGTIPLPFK
HRLLAQEPIVTPGGSMVRIVDSTNFPISTQISAALLEIKPGAMREMHWHPNADEWQYYIS
>A0A0Q4NS57|oxdd_TM_#01
RRGILAGAAAGAVALGAAAAAKAAEFGNP
>A0A0Q4NS57|oxdd_TM_#02
QGAINSSA
>A0A0Q4NS57|oxdd_TM_#03
ANADPGPQNPALRDVLPSF
>A0A0Q4NS57|oxdd_TM_#04
NPPATDVGGM
>A0A0Q4NS57|oxdd_TM_#05
IPWNSFNMAHKRIQDGGWAREVTTKAFP
>A0A0Q4NS57|oxdd_TM_#06
SKDIAGVNMRLGPGGVRELHWHQQAEWAIVTVG
>A0A0Q4NS57|oxdd_TM_#07
GDIWYFPPGLPHSLQG
>A0A0Q4NS57|oxdd_TM_#08
AFDDGASGEFNTLMLSDWLAHTPP
>A0A0Q4NS57|oxdd_TM_#09
ILAQNFGVPAD
>A0A0Q4NS57|oxdd_TM_#10
NIPLEQLWIYQGAQAGPL
>A0A0Q4NS57|oxdd_TM_#11
GRPDHPFIFRMGAMKPTLTQPGGEVRIVD
>A0A0Q4NS57|oxdd_TM_#12
SKTVAAALVTLRPGGLRE
>A0A0Q4NS57|oxdd_TM_#13
HWHPDADEWQYFIKGSGRMTVFNTGPVAQTVDFNPGDVGYVQKSLGHY
>A0A0Q4NS57|oxdd_TM_#14
FLELFKSDH
>A0A1A5YUH4|oxdd_TM_#01
MDNSEGIPGRTPYIPQPIRPDGAGGVDRGPRDIMRDLQNPDMLVPPVTDAGLVPNLRFSF
SDTNMKLNHGGWSREVTIRELPVATTIAGVNMSLTPGGVRELHWHQQAEWSYMLLGHARI
TAVDQDGRNFIADVGPGDLWYFPPGIPHSIQGLEDGCEFLLVFDDGHFSDLNTLSISDWF
AHTPKDVLSANFGVPAEAFSSIPAQQVYIYQDRVPGPLSSQQVQSPYGTIPLTFKHSLLA
QEPIRTPGGSVRIVDSSNFPISTQIAAALVEIQPGAMRELHWHPNNDEWQYYLSGQGRMT
>A0A1H6E695|oxc_TM_#01
MASNVADTVAHPNGEITDGFTLTIEALRANGVENMYGVVGIPVTDLARIAQAKGIRYIGF
RNEQAAGHAAAAAGFLTGRPGICLTVSAPGFLNGLVALANATTNCFPMIQISGSSERHIV
DLQQGDYEELDQFNAARPFAKAAFRVDRPQDIGLGVARAIRAAVSGRPGGVYLDLPAAVL
GATIAAEAGRASLVRVVDPAPAQIPAPESVARALDLLAHAERPLIVLGKGAAYARADEAI
RSFVETTGIPYLPMSMAKGLLPDDHPQSAAAARSLVLGHADVVMLVGARLNWLLAHGQPP
>A7EZM9|oxdd_TM_#01
MHSKTFLLTSLAAGGLLPAVLAAPAPRPQMNYAEQSAAIAGVSAPLPTATAASGSLYGHK
SLLGESGKSSSLSKADSAIMPDTPLVIGQEADSDLGLFLDFNSVDNPQPIRGSTGETDPG
PQTYEYQRLNPDLLAPPGTDSGDMPQAQWPMGMSHNRLGVGKKSGWARQQNTGQMPIATE
MAGVDMRLAPGAYRELHWHTANEWSLVLKGSVRISAVNEKGESFIDDISAGDVWFFPAGV
PHSIQALDEGCEFLLIFDDGDFSEDGTFLVSEMFLRNPKSVLSKNFQTPVSSFDKLPSDQ
>K5X4V2|oxdd_TM_#01
MSSGLPLSLAIFVSLLAVVHSVCAAPLGSAIPLSSLSPSSLASAAPVSATVAPASDDPNG
ILWTETSDVMPEPMRGTLGSNVLGPQNVPIDLQNADLLAPPTTDSGNVGNSKWPFSLSPN
RLQTGGWARQQNINVMPIATQMAGVDMRLEAGAIRELHWHSTAEARWAYILNGSVQITVL
STNGQNYLATLNQSDVWYFPPGVPHSIQATADLPEGAEFLLVFDSGDFSEDSTFLLTDWL
AHVPKEVLAKNFQTDISAFDEIPGKELYIFPSDPPADNAVAVPSPQGTVPASEAFSFEFS
>A0A1F2VE41|frc_TM_#01
MPRPSTKPWGKAGKALDGVRILDFTHVQSGPTCTQLLGFMGADCIKVERPGAGDITRGQL
RDVKGADSLYFTMLNGNKRSITIDSKHPKGKEILERLVKTCDVLVENFAPGTLDRMGFTW
AHIHKLNPRMILASVKGFGPGPYEACKVYENVAQCAGGAASTTGFREGPPLVTGAQIGDS
GTGLHLALGIVAALYQRDRTGRGQRVLCAMQDGVLNLARVKLRDQQRLKHGPLEEYSQFG
EGVPFGQSVPRAGNDSGGGQPGWILKCKGWETDPDSYVYFITQAPVWEAICDLIGKPEWK
>A0A2A7R4V4|frc_TM_#01
MMTEQSEN
>A0A2A7R4V4|frc_TM_#02
VDWTQVQSGPSCTQLLAWL
>A0A2A7R4V4|frc_TM_#03
VIKIERTNTGDPTRNELLDIKDSWSLYYLQLNANKKSLTLDIKTPEGQKIMYDLLKKADV
FVENIRPGAATRAGFGWEKVH
>A0A2A7R4V4|frc_TM_#04
LNPRLIMASLKGFNKGSRFANVKAFEPVAQSAGGAASATGWNEG
>A0A2A7R4V4|frc_TM_#05
NIPTQSAAALGDSNSG
>A0A2A7R4V4|frc_TM_#06
HLTIAILAALLQREH
>A0A2A7R4V4|frc_TM_#07
GKGSYVYQSMQDAVINLCRIKLRDQL
>A0A2A7R4V4|frc_TM_#08
LDNLGALPFYAVYPNYKWGKAIPRSENSEGGQVIGWTYKAKGWE
>A0A2A7R4V4|frc_TM_#09
DPNAYVYIVIQNKNKSWETIAN
>A0A2A7R4V4|frc_TM_#10
TDERFKDWEHRQLHKQEIYPL
>A0A0B0IB41|oxdd_TM_#01
MRDDPKRPSGSNPHIPQPVRADGAGGPDWGPRDVLRDLENPDMFVPPVTDAGLLPNLKFS
FSDTNMKLDHGGWSREVTVRELPVAKTLAGVNMYLTPGGVRELHWHQQAEWAYMILGSAR
VTAMDQNGRNFIADIGPGDLWYFPAGLPHSIQGLENGCEFLLVFDDGHFSDLNTLSISDW
FAHTPKDVLSANFGVPEHAFESVPDEQVYMFQAPVPGSLESQRVDSPYGTVPLSFKHRLL
AQTPIVTPGGSVRIVDSSNFPISKTIAAALVEIKPGCMRELHWHPNQDEWQYYLTGQGRM
>A0A2S5WQ61|oxdd_TM_#01
KGWLDLGPRDI
>A0A2S5WQ61|oxdd_TM_#02
RDRENPDILVPP
>A0A2S5WQ61|oxdd_TM_#03
NMKFSFSDAHQRLE
>A0A2S5WQ61|oxdd_TM_#04
REVTNREIP
>A0A2S5WQ61|oxdd_TM_#05
MALEPGAYRE
>A0A2S5WQ61|oxdd_TM_#06
HWHKEAEWGLVLVGSCR
>A0A2S5WQ61|oxdd_TM_#07
DEHGRSFID
>A0A2S5WQ61|oxdd_TM_#08
VKAGDLWNFEAGLPHSIQ
>A0A2S5WQ61|oxdd_TM_#09
LEDGVEFLLVFSD
>A0A2S5WQ61|oxdd_TM_#10
DFSENFTFLLSDWFAH
>A0A2S5WQ61|oxdd_TM_#11
VAANLKKTV
>A0A2S5WQ61|oxdd_TM_#12
GKVPSPFTLHMET
>A0A2S5WQ61|oxdd_TM_#13
PIESEAGRVRIVDVN
>A0A2S5WQ61|oxdd_TM_#14
FPAAKTISAAFVEVEPGGMRELHWHPKAAEWQYYIQGKARM
>A0A2S5WQ61|oxdd_TM_#15
AGDVGIVP
>A0A2S5WQ61|oxdd_TM_#16
VAGHYVQNIGDEKLIF
>A0A2S5WQ61|oxdd_TM_#17
NKWLASNPA
>A0A2S5WQ61|oxdd_TM_#18
VADHLNVTTQF
>A0A2S5WQ61|oxdd_TM_#19
PAPVIWYDQSK
>A0A1X7RRF4|oxdd_TM_#01
AAPPKPRHEPAVVHRRQEGNSESPPDFALLSPVT
>A0A1X7RRF4|oxdd_TM_#02
LPPGPSGASGSLRGPTSLIGYNANN
>A0A1X7RRF4|oxdd_TM_#03
IPADEVKLVTNQEADADLGLYLDLTEV
>A0A1X7RRF4|oxdd_TM_#04
VPQPIRGGDSKQPTDPGPRNIEVEKQNPDLYAPPGTDAGDVPNAKWPLALSHNRHGLNAS
GWARQQNVGQLPIATQMAGVDMHLEPNAYRELHWHQNDEWSY
>A0A1X7RRF4|oxdd_TM_#05
LNGSVRVSAVNEAGETFTDDLQAGDVWFFPAGVPHNIQAFGDGVEFLLIFDSGSFSEDGT
FLVSELFLRNPKSVLAKDLRVDTSAL
>A0A1X7RRF4|oxdd_TM_#06
NIPKDQLYIFPGTPAP
>A0A1X7RRF4|oxdd_TM_#07
NIEDQDIVGP
>A0A2S6TV96|oxc_TM_#01
MAEGTTTPDNTQELTDGFNLIIDAMKLNDVSTIYGVPGIPITDFGRMAQASGIRMLSFRH
EQNAGYAAAIAGFLTKKPGICLTVSAPGFLNGLTALAHATTNCFPMILISGSSEREIVDL
QQGDYEEMDQLAIAKPLCKAAYRILHAEDIGIGIARAIRASVSGRPGGVYLDLPAKLFGQ
VMDAEAGRQSLIKVIDPAPAQIPASDSITRALDVLKGAERPLIILGKGAAYAQADEAIKA
FVEMSGMPFLPMSMAKGLIPDTHPQCAGAARSTVLRESDVVLMIGARLNWLLSHGKGRTW
>C7ZQA7|oxdd_TM_#01
MRYSPLLSSSLLLSLCAAVPVQDSPRERLLRGLKLPSSYNGVAGGKRLPFTPGYKDPYDN
AVDSVGEKLDPLPWRNGDGASVLGPWNKERSRQNPDLVRPPSTDHGNLDNMRWSFADSHI
RIEEGGWTRQTTVRELGTSVELAGVNMRLDHGVIRELHWHKEAEWAYVLDGEVRVTALDY
EGGNFIDDLKKGDLWYFPSGIPHSLQGLSPNGTEFLLIFDDGSFSEESTFVLTDWLAHTP
KSVIAKNFNLAPEVFAHIPEKEKYIFQGRKPGSIKDEAPRGKEVKKSKYNFTHRMLDQKP
>S3CSY5|oxdd_TM_#01
MARFSLAALLFATLGASAPTGSSSTATPTTNSLLGYNPANGVVNVDTDNIQYSLAPGQTD
AATIGAPLDFSNIENPQPIRGSKGGLEPGPQTPEYARLNPDRLAPPGTDHGAVKNAQWPL
GLSHAKLGLGRAGWSRQQNVDNIPEATEMAGVDMRLEEGGYRELHWHKAAEWSYVLNGSV
RVQAMNDNGETFVDDLSAGDIWYFPPGIPHSLQGLEGGVEFLLVFDDGSFSEDNTFLASE
TFARNPKEILSKNFNLPKSAWDNIPPGELFIFPGTKAPKDIAQQNIVGPGGIVPIEKSYT
>A0A2T2XHJ8|oxc_TM_#01
MTDGFHLVVDALKLNGIETIYGVAGIPITDLARLAQAEGIRYIGFRHEQNAGNAAAIAGY
LTQKPGVCLTVSGPGFLNGLVALANATTNCFPMILISGSSDRAIIDLQQGDYEELDQLSA
AKPFAKAAFRINRPQDIGIGLARAIHAAVSGRPGGVYLDITAETLGTVLDIETAKKSLVI
PVDPAPRQIPAPESIQRAVALLEHAERPLIILGKGAAYARADHEIQDFVERTGIPFLPMS
MAKGLLPDGHEQSAAAARSYVLGNADVVVLLGARLNWLLSHGKGPLWSETTQYIQIDIDP
>A0A163F715|oxdd_TM_#01
MKLTAAVNVLFVSSAFAGVVKRQTPFSDGQPIDGKGKGAPILDVENPSNLGQQSTDAGTV
SNLKWRFSDSKTRIYPGGWVREQVDNDLPQSHDIAAAQQHLKKGAIRELHWHRVAEWGQV
LFGRVLVSAVDENGRHQVTELGFGDIWYFPKGQAHTVQGLDDENEYLLAFDDGNFDAAGT
TFNLDDWLAKTPKSILAKSFGLPESTFDNLPKTNPYIQNSTTGAAARQKNITGGAGELVG
EASYVYRTFQHAPEPAPGDDRVDSEEWLYFHEGKARATVFTGNSNARTFDFGPGDTAVFP
>A0A1Q3DUM0|oxdd_TM_#01
MVFQKVFAPFLMRTKALPLHLSLHEDSKYDQSCAFCNVSTENGFEVMWEEARSRGPLTRV
FVPLLIETTEPYYSRANQMIPVQSSLILLVALSKLCNTAPAVSSGSITESVSAIPSSTDS
AALSVTTVPFASTDPNEPLWNIDSPDSAPSPVRGSLGASIIGPDNIPMDLENADLFAPPT
SDNGDTGNSKWPFALSHNRLQTGGWARQENIEVMPIATAMASVDMRLEAGAIRELHWHKT
SEVNMIFWAYVLKGTSQITAVDTEGRNFIANVRAGDLWFFPPGIPHSIQATGDDPDGTEF
>F8JCB9|oxdd_TM_#01
MNEISRRNILAIAAATGTLASSAAARAATFGNPDQPAEGAINANPGGLSDPGPKNPIINS
QFPSFESPPPTDVGGMPLFWGSFNNAQKRIQNGGWARQLTQADFAISEAVSGVNMRLGPG
GVREMHWHLAAEWAIMTNGRCRVTVLDPEGHAYVDDVGPGDLWYFPAGFPHSLQGLGPDG
AEFVLVFDEGRQSEYSTLLVTDWLAHTPPDVLAANFGVPKDVFKNIPLQDLWIFQGKEPG
PLAADQAAVASGGTPPNPFTFKLGSSKPVKANPSGELRMADSSIFKASKTIAAAMEVLKP
>A0A365HCT5|oxc_TM_#01
MASDAAYTVTHPDEETIDGTALAVDALRANGVETVYGVVGIPITDLARTAQARGIRYIGF
RQEQAAGHAAAAAGFLTGRPGICLTVSAPGFLNGLVALANATTNCFPMIQISGSSERNII
DLQQGDYEELDQFNVAKPFAKASFRVDRPQDIGIGVARAIRAAVSGRPGGVYLDLPAAVL
RATMPAAAGAASLMRVVDPAPARIPAPESIARALDLLAGAERPLIVLGKGAAYARADQAI
RSFVETTGIPYLPMSMAKGLLPDDHPQSAAAARSLVLGQADVVMLVGARLNWLLAHGQAP
>A0A2U8W0Z7|oxdd_TM_#01
MSDRLSRRGILTAGTAFGFAGMATSARAASFGNPDEPPQGTINITRPADLTIPGPHSDAI
SGQFPTSLSPPATDVGSLPQFWASFNNAQRRIQNGGWARQVTQENFPISTTISGVDMRLG
AGAIREMHWHQAAEWAYVTYGSCRITVLDPQGRASVADVKAGDLWYFPAGYPHSLQGLGP
DGTQFLLCFDDGKQSEYSTLLVNEWFAHTPPDVLALNFGVPAETFKNIPLHDLYIFPSDL
PQSLAADQKQVENPLGPPPNPFVFTLADGPATKQTKGGKVQIADSTNFKVATTIAAALVT
>A0A2V1DQD0|oxdd_TM_#01
MHLLSSLVLLGACGSCLAVPVDQQPLASTGSKHHRASHSKESKPYTPQHRDPYDHKIDST
GDRLQPLPWRNGKGSSVLGPRNRPRERQNPDIIRPPSTDHGTMENMRWSFSDSHIRIEEG
GWTRETTIRELPTSKELAGVNMRLEEGVIRELHWHKEAEWAYVLEGEVRITALDVEGGSF
VDDLKKGDLWYFPSGHPHSLQGLSPNGTEFLLIFDDGHFSEDSTFLLTDWIARTPKSVLA
ENFRIAPEVWEATPQSEKYIFRGREPNSISDEVPSDSKGYKKSKLQFTHKMLDQEPVNTT
>A0A2V1E001|oxdd_TM_#01
MKLQTFTATLLSASLGLSAIVKRDGFKDGQPIDSTGKGGPILGGTNHQIDLSNPSNLGQQ
STDAGTVPNLKWRFSDSKTKIFNGGWVREQVIQDLPQSHDIAAAQQHLKKGATRELHWHR
VAEWGFVYQGRVLVSAVDENGKYQVDELTFGDIWYFPKGQAHTIHGLDDENEYLLAFDDG
DFDKIGKTFNIDDWLSKTPKSILARNLGVPESTFDSVPKTNPYISNGTVSNSTVTGGNGE
LTGNSSYVYHTLQHPAEKVPGGGGTFYKIDSTNFPVSTTIAATFVTLEPGGLRELHWHPT
>A0A1V3YUT9|oxdd_TM_#01
MNDISRRGALLALTTGAAVVATSAIAAETPQPQRPGLGGNDPGPRNVVKDELSPDMLNQP
ATDSGTIPNLKFSFADAPTKLYPGGWTRQVTVRELGISNSIAGVDMRLNSGGVRELHWHK
EAEWAYMLYGNARITAVNAAGENFVSDVGPGDLWYFPSGIPHSIQGLGLDGCEFLLVFDD
GGFDEDSTFLLTDWFNHIPPNLLAKNFGAPVGAFENLPKESERYMFPLPVPASSAEDDRP
TGAKEASDRLSHRMMAQEPIKTPNGTVRITDSSNFPASKTIAAALVEIEPGGIRELHWHP
>A0A344L226|frc_TM_#01
GVRVLDMTHVQSGPSCTQ
>A0A344L226|frc_TM_#02
LAWLGADVVK
>A0A344L226|frc_TM_#03
GDITRKQLRDLPDVDSLYFTMLN
>A0A344L226|frc_TM_#04
NKRSITLNMKS
>A0A344L226|frc_TM_#05
NPRLIYASIKGFG
>A0A344L226|frc_TM_#06
HFKAYEVVAQAMGGSM
>A0A344L226|frc_TM_#07
TTGFEDGPPLATG
>A0A344L226|frc_TM_#08
QIGDSGTG
>A0A344L226|frc_TM_#09
HTVAGILAALYQREHTGRGQRVTVAMQHAVLNLCRVKLRDQQRL
>A0A344L226|frc_TM_#10
FGDEVPRSGNASGGGQPGWAV
>A0A344L226|frc_TM_#11
CAPGGPNDY
>A0A344L226|frc_TM_#12
YVIVQPVGWEPIA
>A0A344L226|frc_TM_#13
KLDKMFQLIE
>A0A344L226|frc_TM_#14
HPERGEFTTVG
>A0A344L226|frc_TM_#15
PIKLSDSP
>A0A344L226|frc_TM_#16
RSPLLGEHN
>A0A344L226|frc_TM_#17
EIYGSELG
>A0A1S8FID2|oxc_TM_#01
MTNDTQSQKQTDGFHLVIDALKLNGIDTIFALPGIPITDLTRKAQAEGIRMISFRHEQHA
GNAAAAAGFLTQKPGICLTVSAPGFLNGLTALANATTNCFPMILISGSSEREIVDLQQGD
YEEMDQLAIAKPLCKAAFRVLHAEDIGVGIARAIRSALSGRPGGVYLDLPAKLFSQSMDA
AAGKKSLIKVVDPAPRQIPAPEAVKRALDLLKGAKRPLIVLGKGAAYAQCDAEIRALIEK
TGIPYLPMSMAKGLLPDTHAQSASATRSHVLAEADVVMLVGARLNWLLSHGKGKTWGGPN
>A0A0U5CNY3|oxdd_TM_#01
MKSILPLTLLPLLPLIHAAPALPKRDGNPPLRGSEDLLGYSPGNTLTGQTTEDIEYTLVP
GQTEDADIGSYLDFSNTENPQPIRGTLGGTDPGPRNVELDRQNSDKLAPPGTDHGQTINA
NWPMSLSKAKLGLDGAGWSRQENIVVMPDATKMAGVDMRLEANAYRELHWHLAGEWSLVL
NGSARIQAINEDGQTFIDDVTEGDVWFFPPGVPHSIQALDVGVEFLLVFDDGSFSEDNTF
LASEVFAHNPKSVLSKNFDLPISAFDNIPDGELFIFPGTPAPTDIEQQNVSTAAGPIPHE
>W4KCN0|oxdd_TM_#01
MHRFANSLLCAVLLAISVSAAPASNPSAATSSTALASPVSVSNSTDSTASVSGPPSATSD
ASAASPSPTVPFASDDPNTVIFSPGADVQPEAQRGTLGSTVIGPQNVQIDRQNPDFLAPP
TTDNGDVSNAKWPFGLSHNRIQTGGWARQQNIENMPIATQMAGVDMRLEPGAVRELHWHK
TSEWSYVIKGSTQVTAVDQDGKNYLATVNAGDLWYFPPGIPHSLQATNDSAEGTEFLLVF
DDGAFSEDATFLLTDWLAHVPKEVIAKNFQTDISAFDDIPGRELYIFPAAVPSSDATAVS
>A0A1H7Z1T6|oxdd_TM_#01
MAYDPRYLQHLRNQSGHTHIPQPIRNDGTGWWDLGPRDVMRDLENPDMLVPPPTDSGMMP
NLKFSFSDTHMQLNRGGWSREITVRELPIATTLAGVNMALTPGGVRELHWHQQTEWAIIL
VGSARVTVVDQNGRNYIADIGVGDLWFFPPGIPHSIQGLESGCEFLLVFDDGSFSDLNTL
SISDWFAHTPKDVLSCNFGVPMTAFSHIPKEQVYIFQGSMPGSIESQQVPDPNGSVPNAL
TYRLLAQKPIVTPGGTVRIVDSTNFPAATNIAAALVEIKPGGMREMHWHPNNDEWQYYIS
>A0A2V6GDS0|oxdd_TM_#01
MEASCSNRGDSCCGWLANSPAAISAAMKQEHEISGDGSVKIGGTDTITTPRLTNAALDDA
NPDSKVPPLSDVGSLPVFKYPFSFANKRVYAGGWSREVTIRELQIAKELAGVNMRLEAGG
IRELHWHKAAEWSIMLYGGVRLTAIDAEGRSFVRDVFEGDLWYFPTGIPHSIQGLEPDGG
EFLLVFDDGHFSEHETVLLSDIAAHIPREVMARNCGVEPKVLRKIFGQELFIFQAPVPGP
LAEDQKKAAGTFGPSPCEFSFRPGEKSIVKKTKGGEARVVDSSTFKVSTTVAAAIVTVHP
>A0A2V6DJB7|oxdd_TM_#01
MTKNGNGN
>A0A2V6DJB7|oxdd_TM_#02
EPIAGNRGASILGPRNVPIERQNPDSLIAPTTDAGTVPNFKWPFALSHNRVLSGGWARET
TTRELPISTEIAGVNMRLKPGGIRELHWHKESEWGYVIKGSCRVSLFDEEGRLFIDDVSA
GDLWYFPSGLPHSIQALEDGVEFLLVFDSGDFSENETFLICDWFAHTPREVLAKNFGVDK
SAFDALPTDIGHSRYMFAGKVPPSLSEDAPPPP
>A0A2V6DJB7|oxdd_TM_#03
KQSRQSYTWHM
>A0A2V6DJB7|oxdd_TM_#04
AQEPTKAPGGSVRITDSRNF
>A0A2V6DJB7|oxdd_TM_#05
VSKTIAAARIEVEPGAIRELHWHPNADEWQYYLSGQGRM
>A0A2V6DJB7|oxdd_TM_#06
RTFDYQAGD
>A0A0G4JI28|oxc_TM_#01
TDGFHLVIDALK
>A0A0G4JI28|oxc_TM_#02
TIFGLVGIPITDLARLAQA
>A0A0G4JI28|oxc_TM_#03
RFIGFRHEQ
>A0A0G4JI28|oxc_TM_#04
TVSAPGFLNGLTALANATTNCFPMILISGSSEREIVDLQQGDYEEMDQLNAAKPY
>A0A0G4JI28|oxc_TM_#05
ARAIRAAVSGRPGGVYLDLPA
>A0A0G4JI28|oxc_TM_#06
PYLPMSMAKGLLPDTH
>A0A0G4JI28|oxc_TM_#07
LIGARLNWLL
>A0A0G4JI28|oxc_TM_#08
HGKGKTWG
>A0A0G4JI28|oxc_TM_#09
VNEGANTLDYAR
>A0A0G4JI28|oxc_TM_#10
PRKRFDSGTWG
>A0A0G4JI28|oxc_TM_#11
AIEGDSAFGFSGME
>A0A0G4JI28|oxc_TM_#12
FNNNGVYRGTDVNP
>A0A0G4JI28|oxc_TM_#13
DVAPTVFVK
>A0A0G4JI28|oxc_TM_#14
LINAVIDE
>A0A0G4JI28|oxc_TM_#15
AGTESGRLTNLNPQS
>A0A2T2WXE1|oxc_TM_#01
MALPDLTDGFHLVVDALKLNGLDTIYGVAGIPITDLARLAQAEGIRYFGFRHEQSAGHAA
SIAGYLTQKPGVCLTVSGPGFLNGLVALANATTNCFPMILISGSSDRAIVDLQQGDYEEI
DQLNAAKPFAKAAFRVNNPEDIGVGVARAIRAAVSGRPGGVYLDLTAKVLGSTIDVETAR
HSLIKVVDPAPSQPPSPQSVRRALDLLKTAKRPLIILGKGAAYAQADQDIRTFIETTGIP
FLPMSMAKGILPDTHPLSAAAARSFAIGQADVVMLIGARLNWLLSHGKSPLWSESTQYVQ
>A0A1I7D9X4|oxc_TM_#01
INTIYNVPGIPITDLGRYAQAQGMRVISFRHEQ
>A0A1I7D9X4|oxc_TM_#02
AGYAASVAGFLTKKPG
>A0A1I7D9X4|oxc_TM_#03
CMTVSAPGF
>A0A1I7D9X4|oxc_TM_#04
NGLTALANATTNCWPMILISGSSEREIVDLAQGDYEEMDQL
>A0A1I7D9X4|oxc_TM_#05
ARPFCKAAYRL
>A0A1I7D9X4|oxc_TM_#06
ARAIRSAVSGRPGGVYLDIPGAMLG
>A0A1I7D9X4|oxc_TM_#07
GKGAAYDQSDD
>A0A1I7D9X4|oxc_TM_#08
RELVEKSGYPFLPMSMAKGLLPDTHPQCAAAARSL
>A0A1I7D9X4|oxc_TM_#09
NWLLSHGKG
>A0A1I7D9X4|oxc_TM_#10
FIQIDIDAEEMDSNVEIAAPLVGDVGSC
>A0A1I7D9X4|oxc_TM_#11
ALGVLKQV
>A0A1I7D9X4|oxc_TM_#12
EQPDTILVNEGANTLD
>A0A1I7D9X4|oxc_TM_#13
KPRHRIDVGTWGVMGIGMGAAIAA
>A0A1I7D9X4|oxc_TM_#14
AVEGDSAFGFCGMEVETICRY
>A0A1I7D9X4|oxc_TM_#15
FNNNGIYRGDGEN
>A0A353DT13|oxc_TM_#01
TDLGRMMQAS
>A0A353DT13|oxc_TM_#02
MRILSFRHEQNAGYAAA
>A0A353DT13|oxc_TM_#03
SGFLTKKPGICLTVSAPGFLNGL
>A0A353DT13|oxc_TM_#04
LAHATTNCFPMILISGSSEREIVDLQQGDYEEMDQLAVA
>A0A353DT13|oxc_TM_#05
GIGIARAIR
>A0A353DT13|oxc_TM_#06
AVSGRPGGVYLDLP
>A0A353DT13|oxc_TM_#07
RPLIILGKGAAY
>A0A353DT13|oxc_TM_#08
GIPYLPMSMAKGLLPDTH
>A0A353DT13|oxc_TM_#09
QSASAARSLVLK
>A0A353DT13|oxc_TM_#10
NWLLSHGKG
>A0A353DT13|oxc_TM_#11
EMDSNVEI
>A0A353DT13|oxc_TM_#12
VGDIGSCVK
>A0A353DT13|oxc_TM_#13
PMDFHGALG
>A0A353DT13|oxc_TM_#14
NEGANTLDFART
>A0A353DT13|oxc_TM_#15
DVGTWGVMGIGMGSAIAAAVETG
>A0A353DT13|oxc_TM_#16
PVLAIEGDSAFGFS
>A0A353DT13|oxc_TM_#17
MEIETICRY
>A0A353DT13|oxc_TM_#18
CVVVFNNSGIYRGM
>A0A353DT13|oxc_TM_#19
IEAFGGVG
>A0A353DT13|oxc_TM_#20
AGTESGRIGNLNPKS
>A0A0C3HYE7|oxdd_TM_#01
MAPVYTLAGLLLGLASFERYALAAPTGTASASSPKSLLGYNPDNAVINGHTDDIQYEFAP
GQTDSANIAAILDFNNVENPQPIRGSKGGLDPGPRTEEYNVLNPDVLAPPGTDHGGVANA
QWPLGLSNNKLGLNRAGWSRQQNMDNIPSATEMAGVDMRLEEGGYRELHWHKAAEWSYVL
NGSVRVQAMNEDGQTFVDDLNAGDVWFFPPGVPHSLQGLAGGVEFILVFDDGSFSEDNTF
LASETFAHNPLEVLSKNFALPLSAWENIPPQQLFIFPGTKAPTDIAEQNVTGSAGIVPLN
>A0A370TGS9|oxdd_TM_#01
MASTSHFRTLIAFLLATTSFPCSLLAAPTGTYTAPAPTSLLGFNPANGVVNADPKNIKFT
LAPGQTDSAVIGAPLDFNNAKNPQPIRGSKGGTDPGPHTDKYSQLNPDRLAPPGTDHGSV
ANAQWPLELSHAKLGLDRAGWSRGQNIDNIPVATEMAGVDMRLEEGGYRELHWHKAAEWS
YVLNGSVRIQAMNEDGQTFVDDLSAGDVWFFPPGVPHSLQALEGGVEFLLVFDDGSFSED
NTFLATEVFARNPKSVLSKNFKVPISAWDKIPPGALFIFPGTKAPKNISAQNVTGTAGIV
>A0A0D2N606|oxdd_TM_#01
MITASFCIAALCLSSTAFAAPAAAVASGAASVNATTPTQTTSAVHATATVPFISTELNEV
LWNSSDPDPNPQAVRGSIGASIIGPTDNFITLENPDLLAPPTTDNGFTQNAKWPFSLSKN
RLLTGGWSRQENTAVMPFASKMAGVNMRLTAGSIRELHWHTSAEWAYVLKGTTQVTAVDS
NGKNFIGNVQAGDLWYFPPGVPHSLQATADDPDGSEFLLIFDNADFSDDATFLLTDWLSH
VPVDGTDPAAFAHIPEEQLYIFPHAPPADGNSSLPVSPNGLVDNPLSFAWSQVAPTQLAG
>K5V5C5|oxdd_TM_#01
MCHMKLAQAFLANLVLAGTAIAAPAGSSVASALAAGSTFPYAPEIPNHVLWSPSAGIDPQ
PVRDGLGASPVLGPQNVPVDLQNPDLLAPPSTDAGSVQVPVSGNAKWPFSLSHNRLQTGG
WARQENMKIMPIATEMAGVNMRLEAGAIRELHWHTTAEWAYVLKGGMNVAIVNSEGQNYY
DTISQGDLWYFPPGVPHVLQATADLPEGAEFLLVFDSGEFSEDSTFSITDWLSHVPKEVI
AKNFQLSVEDFAQLPGKELYIFPSDPLSKDTVAPKSAAGVAPLPYTFRASQLTPTPLAGG
>A0A0Q8MQB7|oxdd_TM_#01
MNKHETIQPIRGTRGADDPGPRNIELDLQNPDVLIPPETDNGSLPNLRFPFAMAHNRLED
GGWAREVTVREFPVAKSMAGVNMRLGPGVVRELHWHKEAEWAYILQGTARLTIVDPEGNL
SIDDLEPGDVWLVPAGVPHSIQGLEVGTEFLLVFDDGNFSENETLLITEYMAHTPPSVLA
KNFGVASENFADIPKSEKYIFRLPVPAPLDAVRRLLPNSPPPLSYVFHSSEIPAVGYMGG
SVKTIDARNFPVTTLSALIIEIEPGGMREMHWHPDADEWQYYVEGEARMTVFDATSKART
>A0A2W5J581|frc_TM_#01
MDKALSGFRILDMTHVQAGPTASQLLAWLGADVIKLEPPTGDVTRGQLRDIPDADSLYFT
MLNCNKRSITVNLKNAMGKEVLTDLIKKCDVLMENFGPGVLDRLGFSWEKVQQINPRIVM
ASIKGFGSTGPYADFKAYENVAQAMGGSMSTTGFPDGPPLVTGAQIGDSGTGLHLAIGIL
AALHHRNRTGRGQYVEVAMMDGVMNLCRVKFRDHQRLQRGPLPEYSVPTQGLAATPRAGN
DSGGGQLGNAIKCKPGGPNDYLYVVVQEAVWEALAHRVGGEALAKDPRFATIGERRKNQA
>B8NWS9|oxdd_TM_#01
MKAASLAFIS
>B8NWS9|oxdd_TM_#02
HDKRSGFKDGQPISDNGKGAPLLVLTRSITGGTNKALDLQNPDNLGQP
>B8NWS9|oxdd_TM_#03
TDNGFVPNLKWSFSDSKTRLFPGGWVREQVIQDLPQSHDISGAQQHLKKGAIRELHWHRV
AEWGFLYSGSLLLSGVDENGQFTTEKLEEGDIWYFPKGVAHNVQGLDDENEYLLVFDDGD
FEKVGTTFMVDDWITHTP
>B8NWS9|oxdd_TM_#04
ILAKNFGV
>B8NWS9|oxdd_TM_#05
SVFDKVPEKFPYILNGTVS
>B8NWS9|oxdd_TM_#06
GTLTGNSSYVYHTYKHPSEPVPGSGGT
>B8NWS9|oxdd_TM_#07
RKIDSKNFPVS
>B8NWS9|oxdd_TM_#08
TIAAALVELEPKGLRELHWHPNAEEWLYFH
>B8NWS9|oxdd_TM_#09
GNARATVFL
>A0A127JUM5|frc_TM_#01
MGKALDGVKILDFTHVQSGPTCTQLLAWFGADVIKVEKAGEGDATRGQLRDIDGVDSLYF
TMLNHNKRSITVNTKDPRGKEVLETLIRKCDVLVENFAPGALDRMGFTWERIQELNPRMI
VASVKGFGPGPYEDCKVYENVAQCAGGSASTTGFDDGPPLVTGAQIGDSGTGVHLALGIL
AALYQRNTSGRGQKVLAAMQDAVLNLCRVKLRDQQRLDRRHVMEEYPQYPDREFGEAVPR
AGNASGGGQPGWILKCKGWQTDPNAYIYFITQAPVWDKICQVIGEEHWITDPNYATPKAR
>A0A2A5K1D5|oxdd_TM_#01
MKNPSYPHDVNIPQPIRDDG
>A0A2A5K1D5|oxdd_TM_#02
GATDTGPRDVMRDLENPDMLVPPYTDA
>A0A2A5K1D5|oxdd_TM_#03
TIPNMKFSFSDTHMQLSHGGWSREVTVRELPIATTLAGVNMRLTPGGVRELHWHKQAEWA
FMISGCARVTAVDQNGRNFIADVEMGDLWYFPPGIPHSIQGLKEGCEFLLVFDDGNFSEF
DTFSISDWFAHTPKDVLA
>A0A2A5K1D5|oxdd_TM_#04
NFGIPESALAQIPDKQIYMYQGQVPGPLETQKVPDSNGTVPKSFTHRLFAQNPIRTPGGS
VRIVDSINFPASTTIAAALVEVK
>A0A2A5K1D5|oxdd_TM_#05
GGMRELHWHPNNDEWQYY
>A0A2A5K1D5|oxdd_TM_#06
SGTGRMTVFAAGGK
>A0A1E3L6P7|oxdd_TM_#01
MTKTFKYRLEQQTAYEHSGGQMREVSVADFPVSTAMTGVSLRLAPGTLRELHWHANASEW
GYVVSGSCRTTILHPDGTTYIDNFNSGDVWYFPKGYGHSIQGMGPDECHIIQIMNNGSFT
EKHTFSITDFIAQTPIELVAQNLGISIEDAQRLPKKESYFAYGQVPDDSTLDATARSATG
LTSMHRYPLMAQDPKRVPGGGTERVASARLFPISTNMTGAIIEIQPGALREMHWHPNTDE
WQYYISGTARMAVFLGQGELIEDQFEAGDVGYVPEGAGHYIYNNGTEVCRILVGFNHGQH
>A0A0N0LJ69|oxdd_TM_#01
RGVSVKEF
>A0A0N0LJ69|oxdd_TM_#02
NLAGVSMHL
>A0A0N0LJ69|oxdd_TM_#03
PGAIRELHWHANA
>A0A0N0LJ69|oxdd_TM_#04
MRTTVIDP
>A0A0N0LJ69|oxdd_TM_#05
FNPGDVWYFPRG
>A0A0N0LJ69|oxdd_TM_#06
GHVLQCIS
>A0A0N0LJ69|oxdd_TM_#07
CHFILFNFDFILIFDNGDFSEDHTFSITDF
>A0A0N0LJ69|oxdd_TM_#08
ITGSIFEIEPGGLRE
>A0A0N0LJ69|oxdd_TM_#09
HWHPNADEWQYY
>A0A0N0LJ69|oxdd_TM_#10
AEMGVFLAE
>A0A0N0LJ69|oxdd_TM_#11
KGDVGYVPMGAGHYIKN
>A0A0N0LJ69|oxdd_TM_#12
LIVLLGFNNGLYEAIDL
>A0A0N0LJ69|oxdd_TM_#13
DILKGNFG
>A0A2V7C4S1|oxc_TM_#01
TNGFHLVVDA
>A0A2V7C4S1|oxc_TM_#02
KLNGLDTIYGVAGIPVTDL
>A0A2V7C4S1|oxc_TM_#03
HEQSAGNAAAI
>A0A2V7C4S1|oxc_TM_#04
GYLTQKPG
>A0A2V7C4S1|oxc_TM_#05
CLTVSAPGFLN
>A0A2V7C4S1|oxc_TM_#06
TTNGFPMIQISGSSDRA
>A0A2V7C4S1|oxc_TM_#07
YEELDQMNAAKPYA
>A0A2V7C4S1|oxc_TM_#08
IGLARAIRAAVSGRPGGVYLD
>A0A2V7C4S1|oxc_TM_#09
ARSLVRVVD
>A0A2V7C4S1|oxc_TM_#10
PRQLPAPESV
>A0A2V7C4S1|oxc_TM_#11
EVLAKAERPLIILGKGAAYAQADADIRAF
>A0A2V7C4S1|oxc_TM_#12
PMSMAKGLLPDDHPQSTAAARSYALAQADVV
>A0A2V7C4S1|oxc_TM_#13
LIGARLNWLLGHGKSPQWSP
>A0A2V7C4S1|oxc_TM_#14
AQFVQLDI
>A0A2V7C4S1|oxc_TM_#15
DSNRAIAAPVVGDIASSVSAL
>A0A2V7C4S1|oxc_TM_#16
LAANPDPMDFYSALGAI
>A0A2V7C4S1|oxc_TM_#17
VNEGANTLDI
>A0A2V7C4S1|oxc_TM_#18
RNVIDMRMPRKRLDSGTWGVMGIGMGYAIGAAV
>A0A1X1D7Z9|oxdd_TM_#01
TDSGTLPNLR
>A0A1X1D7Z9|oxdd_TM_#02
GGWTRQVT
>A0A1X1D7Z9|oxdd_TM_#03
AGVDMRLNAGGIRELHWHKEGEWAYMT
>A0A1X1D7Z9|oxdd_TM_#04
GGWFVDDI
>A0A1X1D7Z9|oxdd_TM_#05
GDLWYFPPG
>A0A1X1D7Z9|oxdd_TM_#06
FDEDSTFLLSDWF
>A0A1X1D7Z9|oxdd_TM_#07
APGGTVRITDSS
>A0A1X1D7Z9|oxdd_TM_#08
AALVEIEPGG
>A0A1X1D7Z9|oxdd_TM_#09
LHWHPNNDEWQYYL
>A0A1X1D7Z9|oxdd_TM_#10
GEGRMGVFASSGQARTF
>A0A1X1D7Z9|oxdd_TM_#11
YRAGDVGYVPFAMG
>A0A1X1D7Z9|oxdd_TM_#12
YADISLNQWLASTPP
>A0A1H8XN81|frc_TM_#01
MAKKKKDKKAKSKDKAAKKAKAAKKPSLKVVAKKANGTDLPKVSSKPWGKDGKALDGVKI
LDFTHVQSGPTCTQLLAWFGADVIKVERPGTGDITRGQLQDVPNADSLYFTMLNHNKRSI
TLDSKSKEGMKVLERLVKTCDVLVENFAPGALDRMGLTWEHIHALNPRMIVASVKGFGPG
PYEDCKVYENVAQCAGGSASTTGFHDGLPLVTGAQIGDSGTGLHLALGIVSALYQRKRTG
RGQRVLTAMQDGVLNLCRVKLRDQQRLAHGPLREYTQFGQNIPFGDAVPRAGNDSGGGQP
>A0A2E4I257|frc_TM_#01
RVLDMTHVQSGPTCTQILAWFGADVIKVEFPGRGDITRSQLRDIP
>A0A2E4I257|frc_TM_#02
VDSLYFTMLNSNKRSITLNTKSEKG
>A0A2E4I257|frc_TM_#03
HCDVLVENFAPGALDRMGFTW
>A0A2E4I257|frc_TM_#04
NPGLIYASVKGFGPGPFVDCKVYENVAQCMGGSASTTGF
>A0A2E4I257|frc_TM_#05
VPTVTGAQIGDSGTGLHLVAGILAALIQRSHTGEGQRVECAMQDAVLNLCRIKLRDQQRL
TRGPL
>A0A2E4I257|frc_TM_#06
EYPQYPSGEF
>A0A2E4I257|frc_TM_#07
FVPRSGNASGGGQPGWVL
>A0A2E4I257|frc_TM_#08
CAPGGQNDFIYVIIQPPGWAPLME
>A0A2E4I257|frc_TM_#09
IGREDLITDPDWATPE
>A0A2E4I257|frc_TM_#10
LDQCFALIEEWTQTK
>A0A2E4I257|frc_TM_#11
LGIPCGPIMSMKELGE
>A0A0K3AZ16|frc_TM_#01
KALDGVRVLDFTHVQSGPSATQILAWLGADVVKVE
>A0A0K3AZ16|frc_TM_#02
PTGDITRKQLRDLPDADSLYFTMLNCNKRSITLNMKS
>A0A0K3AZ16|frc_TM_#03
MVENFGPGAVDRMGFPWEKLQELNPRLIYASIKGFG
>A0A0K3AZ16|frc_TM_#04
GPYTHYKAYEVVAQAMGGSMSTTGFE
>A0A0K3AZ16|frc_TM_#05
GPPLATGAQIGDSGTGMHAVAGILAALYQREQ
>A0A0K3AZ16|frc_TM_#06
GRGQRVTVAMQHAVLNLARVKLRDQQRL
>A0A0K3AZ16|frc_TM_#07
HGPLKEYPNKEFGDTVPRSGNASGGGQPGWAVRCAPGGPNDYVYVIVQPVGWEP
>A0A0K3AZ16|frc_TM_#08
DPEWATPEARLNKLDKMFQ
>A0A0K3AZ16|frc_TM_#09
LNKHNIPCGPILSTKEII
>A0A0K3AZ16|frc_TM_#10
TVGMPIKLSDSPA
>A0A160V6A7|oxdd_TM_#01
MDKLTRRDMLASAAVAGGMLSGASAAIAQTVDRIVQPSREPGVGGTDPVAGNPTRERQNP
DMLNPPATDSGTTPNLRFSFADAHVRQTNGGWTRQITQRELAISKSIAGVQMRLNAGSVR
ELHWHKQAEWAYMLYGSARITAIDAGGRNFVDDVGVGDLWYFPGGIPHSIQGLGPDGCEF
LLVFDDGDFDEDSTFLLSDWFKHVPADVLGKNFGAAASSFGHAPDPRELYIFKAPVPGPL
GPDKLLGAQPVPQTFSHRMLAQEPIRTKGGTVRITDSSVFPASKTIAAALVEIEPGALRE
>A0A1E4ZRQ1|frc_TM_#01
MKALEGVKVLDFTHVQSGPTCTQLLGFFGADVIKVERPGVGDATRKQLVDVEGADSLYFT
MLNHNKRSLTLNTKNETGKEVLERLIRECDIMVENFAPGALDRMGFTWERIQELNPRMIL
ASIKGFGPGPYADCKVYENVAQCAGGSASTTGFLDGPPVVTGAQIGDSGTGLHLALGIVT
ALYQREQTGRGQKVSAAMQDGVLNLCRVKLRDQQRLASGPLQEYSQFGEGVPFEDATPRA
GNDSGGGQPGRILKCKGWETDKNAYTYFITQAAVWKNVCDVIGKPEWKEDENYATPKARL
>A0A165ILK6|oxdd_TM_#01
MDKLLLVLCALTCFGPVVGAPVGDSSSPAADVVLSAAEPSATVRLASDNANNVLWSTTSG
GDPQPIRGSLGATILAQQNVDLDRQNPDALAPPTTDHGTIPNIKWPFSLSPNRLQTGGWA
RQQNVQQMPIAKSMAGVDMRLEAGAIRELHWHKTSEWAYVMNGHMQVTAVDQLGRNFVGN
VGPGDLWFFPPGIPHSLQATNETDEGAEFLLVFDNGEFSDDSTFLLTEWMAHTPKDIIAK
NFGTSMQAFDRIPGEQLYIFPGIPPSPDASAVEDPQGQVPQSFTYKLSDVTPTQLAGGTV
>A0A2V5WLB3|oxdd_TM_#01
MENSNQISVADANVSSVGRDKFTRRGFLGIGSAALAVAGIVPAMAADRSRSDPGPGDPAL
DTQNPDSMWPPSTDSKSLVPTFKYPFSLANKRVYEGGWSREVTVRELPVSKSMAGVNMRL
TAGGVRELHWHTASEWAIMLYGTARITAIDSNGKSFVADVKNDDLWYFPSGIPHSIQGLD
PDGAEFMLVFDDGNFSEAETVLLSDSMAHLPLEVLSKNFGVAEQVLKNLPKQELFIFQTE
VPGSLEADQKTAAGALGKSPRDFAFRTMEMPPTKRTKGGEVRVVDSSQFKVSTTVAMAMV
>A0A1F4AZ71|frc_TM_#01
MSMEALKDVRILDMTHVQAGPTCSQLLAWMGADVIKLEPPHGDATRGQLRDVPNADSLYF
TMLNCNKRSITVNMKSAEGKLVFVELVKRSDILMENFGPGVLDRLGFTWEKIQEINPRIV
MGSIKGFGSSGPYADFKAYENVAQAMGGSMSTTGVPDAPPYVTGAQIGDSGTGLHLAIGL
LAALHQRDRTGKGQYVEVAMMDGVMNLCRVKWRDHQRLWRGALSEYSVGTHQGMGATPRA
GNDSGGGQLGNAVRCRPGGPNDFIYVVVQEAVWEALARRIGPEVGMPGLATDPKFAAIAD
>A0A2S6MTM7|oxdd_TM_#01
MDTFPTDRSGAPQPVRGDKGASDPGPRNTARDRENLDVLVPPETDRGTIPNLKFSFAEAH
NRLEPGGWARQVTERELPIATALAGVNMRLKAGAVRELHWHKQAEWAYMLYGQARITALD
ERGGQFVDDVGEGDLWYFPEGIPHSIQGLEPDGCEFLLVFDDGAFSEDSRFLITDWFAHT
PRDVLAANFGWPRQAFDPIPKQELYIFNADVPGPLEGNRIGPPSGENFSFRLHAQEPRKT
DGGCVRIADSRNFPAAKTVAAALVDVAPGGLRELHWHPQADEWQYYIRGEGRMTVFASEG
>A0A2T6MZ36|frc_TM_#01
MTDKALSGIRVLDMTHVQSGPTCTQLLAWFGADVIKVERPHVGDATRGQLRDIPDVDSLY
FTMLNHNKRSITLNPKTPKGKEIFTRLIEECDVLVENFAPGALDRMGFSWERIQEINPRI
IYGSVKGFGPGPYQDCKVYENVAQCAGGSASTTGFDDGPPMVTGAQIGDSGTGLHLALGL
VTALMHRERSGKGQRVECAMQDGVLNLCRVKLRDQQRLSQGPLREYPQFPHGEFGESVPR
AGNASGGGQPGWAVKTKGGGIDDYIYVIIQPQVWEAWMKTIGREELISDPEWATPEARLP
>A0A2P5SZ88|oxdd_TM_#01
MSKISRRNFMTFALGSTLALATTKVYSHNLSIRNYISQYRNKYKDDPGPKDIIREKENPD
IINPPITDSGTLPNLRYSFSDAHIKRSTGGWTRQITQRELSIATTIAGVNMRLNAGGIRE
LHWHKESEWGYMIYGNARVTALDSEGNWFIDDLEIGDLWYFPPGIPHSIQGIGLNGCEFL
LAFDNGFFDEESTFLLSDWFQHIPSEILAKNFNVPTSTFNTLPSPNDRYIFSGYINNSVS
ANFITKSKKSNNIFTYKMLSQKSIKASAGTVRIVDSSSFSISKNIAAALIEIEPGGIREL
>A0A1M4TU62|oxdd_TM_#01
DGGTTRGASV
>A0A1M4TU62|oxdd_TM_#02
GIAGVSMRL
>A0A1M4TU62|oxdd_TM_#03
PGSMRELHWHANAAEWAY
>A0A1M4TU62|oxdd_TM_#04
VRTTIIHP
>A0A1M4TU62|oxdd_TM_#05
DNFEPGDVWYFPKGYGHSIQATGT
>A0A1M4TU62|oxdd_TM_#06
ECHFILIFDNGNFSEDHTFS
>A0A1M4TU62|oxdd_TM_#07
PGGGLQRLV
>A0A1M4TU62|oxdd_TM_#08
ELQPGALREMHWHPNADEWQY
>A0A1M4TU62|oxdd_TM_#09
ISGQAEMSVFLAE
>A0A1M4TU62|oxdd_TM_#10
AGDVGYVPMGAGHYIKNTG
>A0A1Q3DW62|oxdd_TM_#01
MWRIHFFNGLRDEGMEFGYAGNPTLRAQLHVLNYRLCATMMRSIHYLFFLTTLSPAYGAV
LLSRGARDATPTLSSPAEPTPTVPYASTTPNAVLWGPASSNSVPKPFRGKTGASVLGPDN
TPIDLQNPDLFAPPSTDNGDVANSKWPFSMSHMRLQTGGWARQQNTEMFPVATSMAAVDM
RLEAGAIRELHWHSTAEWAYVLKGTTQVTSVDQDGRNFIATVRPGDLWYFPPGIPHSLQA
TNESVEGSEFLLVFPDGAFSDDGTFLLTDWLAHVPAEVIRKNFGITNPDAFSRIPSKQLY
>A0A1B9ZLH9|oxdd_TM_#01
RREFLAAAGIASLAALAAAQPAAGGDPSFMNNVPDPALAGKDLPTFKFA
>A0A1B9ZLH9|oxdd_TM_#02
EKSDGKVIGNSYGKEAT
>A0A1B9ZLH9|oxdd_TM_#03
AQLPISKGIAGVS
>A0A1B9ZLH9|oxdd_TM_#04
RLEPGAMRELHWHATAAEWAFVIEGRVRTTVVDP
>A0A1B9ZLH9|oxdd_TM_#05
GLAETNDFDPGDVWYFPRGHGHML
>A0A1B9ZLH9|oxdd_TM_#06
CLGDKPCHFILIFDNGYFSEFGTFSITDWIGHTPPALLAKNFGLPE
>A0A1B9ZLH9|oxdd_TM_#07
TFATFPKEEVYFARGKPPPAEPSVPLQGWKLPPETHKYRLLAQPPHATYRGGREWRVDSS
RFPIAKTITGVVLDLDPGALRTLHWHPNADEWQYVIEGE
>A0A1B9ZLH9|oxdd_TM_#08
SVTLFGSHGRYRTERLQK
>A0A2B8BGY7|oxc_TM_#01
MTKNQATEASVVEDAPALTDGFQLVIDALKLNDINNLYVVPGIPISDLLRMAQAEGMRVV
SFRHEQNAGNAAAIAGFMTKKPGVCMTVSAPGFLNGLTALANATTNCFPMILISGSSERE
>A0A2B8BGY7|oxc_TM_#02
VDLQQGDYEEMDQLAIAKPLCKAAFRILHAQDIGIGVARAIRAAVSGRPGGVYLD
>A0A2B8BGY7|oxc_TM_#03
PAKLFSQVMDAAEGAKSLVKVVDPTPAQYPSAEAVNRALDLLKGAKRPLVIFGKGAAYAQ
ADETIRSFVEKSGIPFLQMSMAKGLLPDTHPQSAGAARSLVLQEADVVMLVGARLNWLLS
HGKGK
>W8Z1N7|oxdd_TM_#01
ATGKGVHAM
>W8Z1N7|oxdd_TM_#02
DGAGGPDKGPRN
>W8Z1N7|oxdd_TM_#03
QNPDLLVPPPTDNGLIPNLRFSFSDAHMQLNQGGWSREVTIRELP
>W8Z1N7|oxdd_TM_#04
ATTLAGVNMSLIPGGVRELHWHQQAEW
>W8Z1N7|oxdd_TM_#05
ARITAIDWQGRNFIADVGPGDLWYFPPGLPHSIQGLEEGCEFLLVFDDGHFSDLNTLSIS
DWFAHTPKDVLAENFGVPASAFDSIPPGQVYIYRD
>W8Z1N7|oxdd_TM_#06
VPGPVQSQEIQSPYG
>W8Z1N7|oxdd_TM_#07
VPFPFKHSLLAQTPL
>W8Z1N7|oxdd_TM_#08
TPGGSVRIADS
>W8Z1N7|oxdd_TM_#09
ASKTIAAALVEI
>W8Z1N7|oxdd_TM_#10
PGGMRELHWHPNQDEWQYYLAGQGRMTVF
>W8Z1N7|oxdd_TM_#11
GGKARTFDYRAGDVGYVPFAFGHYIQNTGT
>A0A284S271|oxdd_TM_#01
SVTTSFTEALLSTAVPTSTDTSFEETTTAGFISTDPN
>A0A284S271|oxdd_TM_#02
TSDPSVVTPQRGTLGAPI
>A0A284S271|oxdd_TM_#03
DLQNPDLFAPPTTD
>A0A284S271|oxdd_TM_#04
PNAKWPFALSHNRLQTGGWARQENIQVMPIATEMAGVDMRLEPGAIRQVELHWHSTAEWA
YVL
>A0A284S271|oxdd_TM_#05
GSTQITAVDQDGRNYLATVHAGDLWYFPPGVPHSLQATGDDEEGSEFLLVFDNGAFSEDS
TFMLTDWLDHVPYEVIQKNFQVSNPDAFAHIPGHELYIFPSAVPPDDATAPEDPQGTVPN
PFSFPLSQINATQH
>A0A284S271|oxdd_TM_#06
GGAVKIVDSTTFTVSTTIAMAEVTVNPGAMRELH
>A0A0N1NYM3|oxdd_TM_#01
MKLLRIFSSSLLISNAVAGLVSRQSAQNSFEQGSPRTNNGSRGSIISGGTNHDLDLQNPD
GLGQQTTDAGTVPNLKWSFSLSKTRIFPGGWTRTQVIQDLPQSHDIAAAQQHLKKGAVRE
LHWHKVAEWGFVYTGRVTVSAVDENGQYQVEELGVGDIWYFPKGQAHAIQGLDDENEYLL
TFDEGNFDAVGVTFNLGDWVAHTPKSILAKNFGVNESVFANIPTVDPYISQLNVSNNNVT
GGNGPLTGNASYVYRTFQHDPEPVPGNGGTFYRIDSTNFPVSKTIAATFVTLKPGGLREL
>A0A257PDJ7|oxdd_TM_#01
MDPMTRRMILAASAAGSALGTVNALAQGSGQDGNRGNVPQPIRGNEGARDMGPRSIDVDR
NNPDMLSPPATDVGDVPNLKWPFGLSHNRLSAGGWARETTIRELPVSKATAGVNMRLTPG
SIRELHWHKEDEWSLMLNGNARVTCVDESGRNFISDVKQGDLWYFPSGLPHSIQGLDQGC
EFLLVFDNGAFSEDSTFLISQWMAHVPPEVLAKNFGQPESAFANIPRKQLYIFEAPVPGP
LSADRVQDPYGQAPNPFVFKMMDMQPVKCPGGSVRVVDSAVFKASDNIAAVYVEIEPGGM
>A0A0D0BX04|oxdd_TM_#01
ISAPAASSSASIPESASITESASITESASASTVPSATDSASLAVTTVPFAST
>A0A0D0BX04|oxdd_TM_#02
PNEPLWNN
>A0A0D0BX04|oxdd_TM_#03
PSPQRGTLGAP
>A0A0D0BX04|oxdd_TM_#04
TGNAKWPFAMSHNRLQTGGWARQENV
>A0A0D0BX04|oxdd_TM_#05
MRLEAGAIRELHWHKTSEWAYVLKGT
>A0A0D0BX04|oxdd_TM_#06
GQNFIANVGPGDLWFFPPGIPHS
>A0A0D0BX04|oxdd_TM_#07
QATGDDPEGSEFLLIFDDGAFSED
>A0A0D0BX04|oxdd_TM_#08
TFLLTDWLSHVPAEVI
>A0A0D0BX04|oxdd_TM_#09
KNFQVDNSEAFAHIPAK
>A0A0D0BX04|oxdd_TM_#10
SPQGTVPQSYAFSFST
>A0A0D0BX04|oxdd_TM_#11
TQLSGGSVK
>A0A0D0BX04|oxdd_TM_#12
VDSTNFPISTTISAAEVT
>A0A0D0BX04|oxdd_TM_#13
WHPTMDEWSFF
>A0A0D0BX04|oxdd_TM_#14
FASQSNARTFNYQ
>A0A0D0BX04|oxdd_TM_#15
YVPASMGHYVENTGNTT
>A0A0D0BX04|oxdd_TM_#16
DRFEDISLNQWLA
>A0A2A9CZC6|oxc_TM_#01
MTLQNESAQTNGFNVVIDALQANGVETMYGVVGIPVTDLARLAQVRGMRYLGFRHEGPAG
TAAAAAGYLTGKPGVALTVSAPGFLNGLVSLAAATVNCFPMILISGSSEREIVDLSRGDY
EELDQYNAAKPYAKAAYRVDRPEDIGLAVARAVRTATSGRPGGVYLDLPAKTLSALIDAE
KAAASVFTVTDPAPAQLPADDAVARAVDVIAAGKKPLIIFGKGAAYAKAEQEALELVEAT
GIPFLPMSMAKGLIPDTHEASVAAARSLALKEADVVILVGARLNWLLSHGEAPHFNPDAR
>A0A284QSN7|oxdd_TM_#01
MFQVSSLLGIILLARL
>A0A284QSN7|oxdd_TM_#02
TGAPAASESA
>A0A284QSN7|oxdd_TM_#03
SSTDTAASSTATVPFASLDPNLPLWDDQSDPSVVSPVRGQLGASILGPDNIPIDLQNPDL
LAPP
>A0A284QSN7|oxdd_TM_#04
TDAGTISNAKWPFS
>A0A284QSN7|oxdd_TM_#05
SHNRLQTGGWARQENIGVMPIATQMASVNMRLEAGAIRELHWHKTSEWAYVLKGSTQISA
VDAQGRNFLATVGPGDLWYFPPGIPHSLQATADDEGGSEFILVFDDGAFSEDSTFLLTDW
LAHVPAEGTLSVIQRNFQVDPQAFAHIPAKELYIFPSAPPPDDATAPESPQGT
>A0A284QSN7|oxdd_TM_#06
PDPFSFALSQVNATQLSGGSVKI
>A0A2Z4W0N1|oxc_TM_#01
MGKNDLMIKTGADLLIQALQENGINKMYGVVGIPVTDFARLAQLRGMKYYGFRREDAAVD
AAAAAGYLRQKPGVALTVSAPGFLNGLTALAQATKNCFPLIMMSGSSERHYIDLDQGDYE
GLDQYNVAKPFCKKAYRVDRAQDIGLAIARAVRTAVSGRPGGVYLDLPAETISQELKVAN
EKDTGVYKLVDPAPKQEPSQAAVLRAVEVIKQAKRPLLLLGKGAAYAQVEKQLQILVDKT
DIPFLPMSMAKGLIPDDDKHSAAAARSLSLGNADVVIVVGARLNWMLNHGDAPTFA
>A0A1Z8TKP8|frc_TM_#01
MMKALEGVR
>A0A1Z8TKP8|frc_TM_#02
LDMTHVQSGPTCTQLLAWFGADV
>A0A1Z8TKP8|frc_TM_#03
DSLYFTMLNHNKRS
>A0A1Z8TKP8|frc_TM_#04
CDVMVENFAPGALDRMGFSWE
>A0A1Z8TKP8|frc_TM_#05
INPRMIYASVKGFGPGPY
>A0A1Z8TKP8|frc_TM_#06
CKVYENVAQCAGG
>A0A1Z8TKP8|frc_TM_#07
MQDGVLNLCRVKLRDQQRL
>A0A1Z8TKP8|frc_TM_#08
TPRAGNDSGGGQPGRILKCK
>A0A1Z8TKP8|frc_TM_#09
NAYTYFITQAA
>A0A1Z8TKP8|frc_TM_#10
IPVGPILSM
>A0A1Z8TKP8|frc_TM_#11
RSPLLGEHT
>A0A248JYF4|oxdd_TM_#01
MTDFTRRNIIAAGAVAAAAAAANSAGAATFGNPDRPAQGRVNLSNPIAGQEPGPQNPALA
SQFPSFQDPPATDVAGMDLFWASFNNAHKRIQDGGWAREVTQADFAISEAVSGVNMRLGP
GGVRELHWHQQAEWAVMTDGKCRVTVIDADGRPAVRDVKEGDLWYFPPGLPHSLQGIGTS
GAEFTLVFDNGRASEFNTLLLTEWMAHTPPEVLAENFGLPQSAFKNIPVDDLWIYQAKDP
IPPLEEVQKAVRSPDGEPEFEFTFSMGTMKPTRVTKGGSVKVVDTRNFPVSKTIAAALVT
>A0A1Q2D637|oxdd_TM_#01
MLKNKLEPYRKKDGKGWIDHGPRNRQRDQENPDILVPPETDHGTVENLRFSYSDAHQRLE
EGGWTREITNRELPASKDVAGVNMSLEPGAYREMHWHKEAEWGLMLYGNARVTAIDESGR
SFIDDVVAGDLWNFEAGIPHSIQALDQGCEFLLVFSEADFSENNTFLLSDWLLHTPLDVV
AANFKQTEENLSSLPKAEKYIFKGQVPGPITEVNRSSSQGSVPSPFTYHISRSEVIQSEA
GNVRIIDQKVFPTAETISAAFVEVEPGGMRELHWHPKAAEWQYYLQGKARMTVFNSSGLA
>A0A0D2CHV6|oxdd_TM_#01
PWRNGDGAT
>A0A0D2CHV6|oxdd_TM_#02
DRERQNPDM
>A0A0D2CHV6|oxdd_TM_#03
RPPSTDHGSMSNY
>A0A0D2CHV6|oxdd_TM_#04
RIEEGGWTRQTT
>A0A0D2CHV6|oxdd_TM_#05
EIAGVNMRLDYGVIRELHWHKEAEWAYVL
>A0A0D2CHV6|oxdd_TM_#06
FIDDLQKGDLWYFP
>A0A0D2CHV6|oxdd_TM_#07
GHPHSLQGLS
>A0A0D2CHV6|oxdd_TM_#08
FDDGNFNEESTFLLTDWLAHTPK
>A0A0D2CHV6|oxdd_TM_#09
KSDKYIFQGSLPGSID
>A0A0D2CHV6|oxdd_TM_#10
VRITDSTNF
>A0A0D2CHV6|oxdd_TM_#11
ISKTIAAAHLDIAPGA
>A0A0D2CHV6|oxdd_TM_#12
GNARTFDY
>A0A0D2CHV6|oxdd_TM_#13
AGDVGVVPRNMGHFIENLS
>A0A0D2CHV6|oxdd_TM_#14
DEPVEVLEIFR
>A0A0D2CHV6|oxdd_TM_#15
KFQDFSLFQWLGETPK
>A0A0B2WFG4|oxdd_TM_#01
DSPQQRLAKGLSL
>A0A0B2WFG4|oxdd_TM_#02
RPPSTDHGNI
>A0A0B2WFG4|oxdd_TM_#03
NMRWSYTDSHVRIEEGGWTRQTT
>A0A0B2WFG4|oxdd_TM_#04
ELAGVNMRLDTGVIRELHWHKEAEW
>A0A0B2WFG4|oxdd_TM_#05
YVLEGEVRVTALDY
>A0A0B2WFG4|oxdd_TM_#06
DLKKGDLWYFPSGVPHSLQGLG
>A0A0B2WFG4|oxdd_TM_#07
NGTEFLLIFDDGRFSEESTFILTDWLAHTPKSV
>A0A0B2WFG4|oxdd_TM_#08
LDPQVFAHLPA
>A0A0B2WFG4|oxdd_TM_#09
IEPGALREMHWHPTADEWSF
>A0A0B2WFG4|oxdd_TM_#10
IRGRARVT
>A0A0B2WFG4|oxdd_TM_#11
FAAEGNARTFDYVPGDVGIVP
>A0A0B2WFG4|oxdd_TM_#12
NMGHFVENIGDEPVEMLEVFRADKFRDFSLFQWMGETP
>A0A0B2WFG4|oxdd_TM_#13
VVDHLFAGDE
>A0A0R1UH43|frc_TM_#01
NKYAPLKGIK
>A0A0R1UH43|frc_TM_#02
VDWTQVQSGPSCTQ
>A0A0R1UH43|frc_TM_#03
ERTNTGDPTRNELLDIQDSWSLYYLQLNANKKSLTLNIK
>A0A0R1UH43|frc_TM_#04
EGKKIMYDL
>A0A0R1UH43|frc_TM_#05
NVKAFEPVAQ
>A0A0R1UH43|frc_TM_#06
AGGAASATGWN
>A0A0R1UH43|frc_TM_#07
NVPTQSAAALGDSNSGMHL
>A0A0R1UH43|frc_TM_#08
VYQSMQDAVLNLCRIKLRDQ
>A0A0R1UH43|frc_TM_#09
MLDNLGALPHYAVYP
>A0A0R1UH43|frc_TM_#10
AIPRAENTEGGQVIGWTYKAKGWETDPNAYVYIV
>A0A0R1UH43|frc_TM_#11
MGHPEWITD
>A0A0R1UH43|frc_TM_#12
PVGPVLDWHELENDPDLN
>A0A0R1UH43|frc_TM_#13
DGTIVTIDQGGNRGKFKTIGLPFTL
>A0A0R1UH43|frc_TM_#14
NYKPDYKRAPDLGENNKEIL
>A0A0R1UH43|frc_TM_#15
SLGYDPDQIEKLTEEGVISK
>A0A071LNA8|oxc_TM_#01
IDTLFGLPGIPITDLLRMAQAEG
>A0A071LNA8|oxc_TM_#02
RVISFRHEQ
>A0A071LNA8|oxc_TM_#03
AGNAAAAAGFL
>A0A071LNA8|oxc_TM_#04
CMTVSAPGFLNGLTALANATTNCFPMILISGSSEREIVDLQQGDYEEMDQLAIA
>A0A071LNA8|oxc_TM_#05
CKAAFRVLRA
>A0A071LNA8|oxc_TM_#06
GIARAIRAAVSGRPGGVYLDLPA
>A0A071LNA8|oxc_TM_#07
KPLILLGKGAAY
>A0A071LNA8|oxc_TM_#08
EKTGIPYLPMSMAKGLLPDTHELSAAATRSYVL
>A0A071LNA8|oxc_TM_#09
GARLNWLLSHGKGK
>A0A071LNA8|oxc_TM_#10
EIDSNVAIDAPLIGD
>A0A071LNA8|oxc_TM_#11
IGNDWAKPS
>A0A071LNA8|oxc_TM_#12
RPSPMNFHSALSVVK
>A0A071LNA8|oxc_TM_#13
DNPEAIVVSEGANTLDF
>A0A071LNA8|oxc_TM_#14
RSIVDMYLPRKRLDVGTWG
>A0A071LNA8|oxc_TM_#15
MGIGMGFA
>A0A071LNA8|oxc_TM_#16
VIAIEGDSAFGFSGMEVET
>A0A071LNA8|oxc_TM_#17
VVFNNNGIY
>A0A1A2GXT7|oxc_TM_#01
YGIVGIPITDLAR
>A0A1A2GXT7|oxc_TM_#02
AQASGIRYIGFRQE
>A0A1A2GXT7|oxc_TM_#03
SAGNAAAAAGFL
>A0A1A2GXT7|oxc_TM_#04
LPALANAT
>A0A1A2GXT7|oxc_TM_#05
DLQRGDYQ
>A0A1A2GXT7|oxc_TM_#06
SGRPGGVYLDIP
>A0A1A2GXT7|oxc_TM_#07
APRQLPAP
>A0A1A2GXT7|oxc_TM_#08
RPLIVLGKGAAYA
>A0A1A2GXT7|oxc_TM_#09
TGIPFLPMSMAKGLLPDSHPQS
>A0A1A2GXT7|oxc_TM_#10
LVGARLNWLLGHG
>A0A1A2GXT7|oxc_TM_#11
PMRFYNAL
>A0A1A2GXT7|oxc_TM_#12
YVVNEGANALDLARNV
>A0A1A2GXT7|oxc_TM_#13
RLDTGTWGVMGIGMGYAI
>A0A1A2GXT7|oxc_TM_#14
EGDSAFGFSGME
>A0A1A2GXT7|oxc_TM_#15
ETICRYRLP
>A0A1A2GXT7|oxc_TM_#16
TVVILNNGGVYRGDE
>A0A1A2GXT7|oxc_TM_#17
DPAPTVLN
>A0A1A2GXT7|oxc_TM_#18
AEAFGGKGYH
>A0A1A2GXT7|oxc_TM_#19
AGVESGHLA
>A0A2G8SHY2|oxdd_TM_#01
PSLPSPTV
>A0A2G8SHY2|oxdd_TM_#02
YASDDPNYWLWN
>A0A2G8SHY2|oxdd_TM_#03
LGASILGPQN
>A0A2G8SHY2|oxdd_TM_#04
IDKQNPDILAPPTTDSGTVGNAKWPFSLSK
>A0A2G8SHY2|oxdd_TM_#05
TGGWVRQQNIQQMPIATAMAGVNMRLE
>A0A2G8SHY2|oxdd_TM_#06
GAIRELHWHQTAEASWAYVL
>A0A2G8SHY2|oxdd_TM_#07
GSTQITSVD
>A0A2G8SHY2|oxdd_TM_#08
GRNYVATV
>A0A2G8SHY2|oxdd_TM_#09
KGDLWYFPPGIPHSLQATNDNP
>A0A2G8SHY2|oxdd_TM_#10
GTEFLLIFPDG
>A0A2G8SHY2|oxdd_TM_#11
FNDDDTLLLTDWLAHTPKEVIAKNFQD
>A0A2G8SHY2|oxdd_TM_#12
DWDDIPGSQLYIFPGVPPPDNQ
>A0A2G8SHY2|oxdd_TM_#13
EFSKVVPTQYSGG
>A0A2G8SHY2|oxdd_TM_#14
AKIADSTVFNVSTQIAVAE
>A0A2G8SHY2|oxdd_TM_#15
TVEPGAMRE
>A0A2G8SHY2|oxdd_TM_#16
LEGTARVTIFAGTGIAQTFDYQPGDISYVPTAYGHYVENTGNTTLRFLEIFNS
>A0A2S7PX94|oxdd_TM_#01
MGLGFLLPTSAFETARKHCT
>A0A2S7PX94|oxdd_TM_#02
YCNACWQTAAMSTTPEQDTISASTLDNAAAQTNTTNGTTAETKEKGAEKTISCVSCRRRK
LKCDRVKPKCGTCGRLRHECEYPERRRNLGAKRRNMKELEARLAQVETQLVAETKQTAAN
SSAIEPNVSPDWNAMNMDMDINFNDGGLQNLGFDMLQGNMGGDGAGAGAGASVPIGDYFS
QEIVSLGLQEPLPPDSLMDELYRIYFERYHPGLPIIHKPRFYASLDLPTHLKPQVSLRYA
MMLIAAYILRASKEICRVDGDEGWQDVGKCLELGANNNQG
>A0A1R0TX31|oxc_TM_#01
TIYGVVGIPITD
>A0A1R0TX31|oxc_TM_#02
GIRYIGFRHESAAGHAAAAAGFLTKKPGVLLTVSGPGFLNGMVAAANATVNCFPLVHIAG
SSDRA
>A0A1R0TX31|oxc_TM_#03
RGDYEELDQM
>A0A1R0TX31|oxc_TM_#04
AAKPFVKASFR
>A0A1R0TX31|oxc_TM_#05
NRVQDIGRGVARAIRTA
>A0A1R0TX31|oxc_TM_#06
SGRPGGVYLDVPA
>A0A1R0TX31|oxc_TM_#07
PLIVLGKGAAYAQADD
>A0A1R0TX31|oxc_TM_#08
TGIPFLPMSMAKGLLPD
>A0A1R0TX31|oxc_TM_#09
HPSSVAAARSLAL
>A0A1R0TX31|oxc_TM_#10
GARLNWLLAQGEAPHWS
>A0A1R0TX31|oxc_TM_#11
AQFIQVDIDP
>A0A1R0TX31|oxc_TM_#12
PIAVPLAGDIGSV
>A0A1R0TX31|oxc_TM_#13
HPVSCPQLWQIELGEKRR
>A0A1R0TX31|oxc_TM_#14
DPHPMGFYNALRAVRDVLADRP
>A0A1R0TX31|oxc_TM_#15
VYVVNEGANTLDIGRNVL
>A0A1R0TX31|oxc_TM_#16
MSVPRHRLDCGTWG
>A0A1R0TX31|oxc_TM_#17
GLGYAIAAAV
>A0A2W4K0F3|frc_TM_#01
MKKDLVRIRNLDNTHRQEGPTASQLLAWMGADVIKFEPPTGDITRSQLRDIPDADSLYFT
MLNCNKRSITVNMKNPEGKKVFEELVKKCDVVMENFGPGVLDRLGYPWEKIQELNPRCIL
ASIKGFGSKGPFANCKAYENVAQAMGGAMSTTGLNDGPPLVTGAQIGDSGTGLHLAIGIL
AALYQRTHSNKGQFVEVAMVDGIMNLCRVKFRDHQRLARGPLTEYSVPTEGLTEVPRAGN
DSGGGQLGNALKCKGGGLNDYLYIVVQEAIWPDLAKLVGGEELANDPRFATIGERRKNQK
>C7ZI14|oxdd_TM_#01
MLSLFTVLGLALLLCPCTGVPVQDGPRQRLLDGLGLSSTYRSVTGGGRIPFTPGHRDPLD
NAIDAVGDELDPLPWRNGLGASVLGPWNRDRSRQNPDLVRPPSTDRGDVANMRWSFADSH
IRIEEGGWTRQTTIRELPTSVELASVNMRLGEGVIRELHWHKEAEWAYVLDGEVRVTALD
YEGGNFIDDLKKGDLWYFPSGVPHSLQGLSENGTEFLLIFDDGHFSEESTFILTDWFAHT
PKSVIAKNFNLAPEVFAHVPASEKYIFQGSKPGSIEEEAPRGKRVKKSRYNFTYKMLDQE
>A0A1B1WGI5|oxc_TM_#01
MTTLDAAAAPDSPAAAALTDGFHLVVDALKLNDIDTIYGLVGIPVTDLARLAQASGIRFI
GFRHESAAGHAASAAGFLTRKPGVCLTVSGPGFLNGMVALANATVNCYPMIHIAGSSDRA
VTDLRRGDYEELDQMAVAKTFAKASYRINRIEDIGRGVARAVRTAVSGRPGGVYLDIPAA
VLAQTMDANAAAATLWKVRDPAPRQLPADDAISAALTLLAQARRPLVVLGKGAAYAQADS
AIRSFVEATGIPFLPMSMAKGLLPDSHRQSVAAARSLAIAKADVIMLVGARLNWLLGHGE
>A0A2H3IZU0|oxdd_TM_#01
MEPKRDGKGSNIVGPRNPERERQNPDMIVSPPTDWGTVLNMKWSFADSHMRLEDGGWARE
VTVRELPMSRELAATNMRLEEGVIRDLHWHNDSEWGYILEGRVRITGIDYGGLYFEEDVK
KGDLWFFPRGVPHSLQGLEGGCEFLLIFDDGEATEFKAFQLTDWLAHTPRDVLRKNFKVP
ASTIEKLPAREKFIFRSVLSGRTCEEEREGKPLTRRRLVHRMLEQEPVKVEGGEVRIADA
SNFPITTISAAHVIINVGAIREMHWHPLADEWSYFIKGKARVTVFTVQATRTFNFQEGDV
>A0A225AUE9|oxdd_TM_#01
MNRFIPLAVFILSAIDAVTAAPAAASSNPLRGGPRLIGYSPTNTVPVDNTETISFQYAPG
QTANPDIGLYLDFEKVENPQPIRGDTGGTDPGPRNLNYDKINPDKLAPPGTDTGVATINA
QWPLGLSSVTLGKERSGWSREENTNVMPAATKMAGVNMRLEAAGYRELHWHVAAEWAIVL
NGSCRIQAVNDEGETFVDDVGEGDVWFFPPGIPHSIQALQNGVEFMLVFDQGSFSETNTF
LASEVFAHNPKEVLSKDLGIDISALQNIPEHKLFIFPGTPAPTDIQEQNKTGSAGNIPKN
>A0A2P7B0R0|oxdd_TM_#01
RREALLALSAGG
>A0A2P7B0R0|oxdd_TM_#02
VGGDDPGPRN
>A0A2P7B0R0|oxdd_TM_#03
QNPDILNPPATDAGTLPNLRFSFADAPTK
>A0A2P7B0R0|oxdd_TM_#04
YAAGWTRQ
>A0A2P7B0R0|oxdd_TM_#05
TKRELGISKSIAGVDMRLNAGGVRELHWHKEGEWAYILYG
>A0A2P7B0R0|oxdd_TM_#06
DGRNFVGDLGPGDIWYFPSGTPHSIQGLGPDGCEFLLVFDDGGFDEDSTFLLSDWFRH
>A0A2P7B0R0|oxdd_TM_#07
ILAKNFGVPAASFD
>A0A2P7B0R0|oxdd_TM_#08
PSDRYIFNLPVPG
>A0A2P7B0R0|oxdd_TM_#09
LDSDRIAGATTVPNGFVHRMSSQTPI
>A0A2P7B0R0|oxdd_TM_#10
SAGGTVRITDSRNFPA
>A0A2P7B0R0|oxdd_TM_#11
KTIAAALVEIEPGGMRELHWHPNTDEWQYYIQG
>A0A2P7B0R0|oxdd_TM_#12
GRMGVFAANGASRTFDFAAGDVGYVPFA
>A0A2P7B0R0|oxdd_TM_#13
GDKPLVFLEMFKS
>A0A2E0E6U5|oxc_TM_#01
MTKLSDSEVAISSGESEVLTDGFHLLIDALKLNNVE
>A0A2E0E6U5|oxc_TM_#02
IYGVPGIPITDFGRMAQASGLRVLSFRHEQNAGNAAAIAGYLTKKPGVCLTVSAPGFLNG
LTALAHASTNCWPMILISGSSEREIVDLMQGDYEEMDQLAIAKPLCKAAYRILNAEDIGI
GVARAIRAAVSGRPGGVYLDIPGKLLGQVMNEVDGAKSLVKVIDPAPSQSPSKSAIDRAL
EVIKSAQKPLIILGKGAAYAQEDDLVRSFVEKSGIPYLPMSMAKGLLPDDHEQSASAARS
LVLKESDVVIMIGARLNWLLSHGK
>A0A208XXE9|frc_TM_#01
METALHGIRVLDLTHVQAGPSATQLLAWLGAQVIKIEPPEGDVTRRQLRHAEDTDSLYFA
MLNCNKQSVVIDLKTSAGRDVALELAKRCDILVENFAPGVMERLGLGWDTLHAAHPGLIL
GSIKGFGSTGPYRDLKAYENIAQAMGGAMSVTGGPDTGPTVSGAQVGDSGTGVHLLAGLL
AALYQRSRTGKGQRVECAMMDAVMNLCRVKWRDHQRLATGPLPEYPTPAEDLTAVPRAGN
YSGGALLGNAVRCKPGGQNDYLYIVLQDASWEPLARFIGGEELARHPDYASPQARRAHQQ
>D7A8E7|oxdd_TM_#01
MSTEGSPLSDGLFGSLSDQTFRAEHDDSAVNPGPTNEALAKLNPNADVPPPTDHGVVEPF
WYSFDLTHRRVQEGGWTHQVTSRELPVSTEIAGVNMRLAKGSFRELHWHLADEWAIMLSG
RARVTVFTPEGAMFVDDVASGDLWLFPAGAPHSIQALGDEGCEFLLVFNQGDFSEESTLL
LSDWLKHTPPEILERNCGLDADAIGKLPKGEPLYIFRSNEPEKSLDEEIVEVARHASRPS
LSYTFKTGTMKPTFEGEAGTVKIIDSRNFPASSKITAAIVTVRPGCLRELHWHPNGSEWQ
>K9GFN0|oxdd_TM_#01
MKFQLLVALLPVVLPLVHGAPARRDSPNPGLRGSDSLVGYSPDYKSDSDLRPDIEYTLVP
GQKEDPKIGSYLDFEKADNPQPIRGPTGSDDPGPRNYYYDRINSDKLAPPGTDHGETINA
QWPMDRQAVNENGETFADDLTAGDVWFFPPGVPHSIQALDDGVEFLLVFDDGGFNEDNTF
LATEVFLHTPREVLSKNFGVDVAAFDKIPNDELYIFKGTPAPKDIQKQNVTTSAGIVPRA
QSYSYHLSEQPAHEVAGGSVKIIDPLTFPIASNFSAAIVTVHPGGMREIHWHPTSDEWTF
>R5AR18|frc_TM_#01
DATRKELQFDPD
>R5AR18|frc_TM_#02
PSYYFLQLNSDKKSISLDCKTPDGK
>R5AR18|frc_TM_#03
LIKEADIFVENLHPGAADKLGFSWEAVHALNP
>R5AR18|frc_TM_#04
CIYGTIKGFP
>R5AR18|frc_TM_#05
SKYKDLKAYEPVAQVTAAAASTTGWY
>R5AR18|frc_TM_#06
GEYNIPTQSGAALGDSNTGMHLTIGLLAAL
>R5AR18|frc_TM_#07
QREKTGEG
>R5AR18|frc_TM_#08
FVYQSMHNACLNLCRIKTRDQLTLD
>R5AR18|frc_TM_#09
GYLTQFPQYPNGKF
>R5AR18|frc_TM_#10
VPRSGNTEGSGVLGWTY
>R5AR18|frc_TM_#11
QRDAKSFE
>R5AR18|frc_TM_#12
GFEDWLTNPDFNTADARDRHKEEI
>R5AR18|frc_TM_#13
LYDGNTLV
>R5AR18|frc_TM_#14
GEFVTVGVPFTMSN
>R5AR18|frc_TM_#15
QPTYGPCP
>R5AR18|frc_TM_#16
EILTSLGYS
>A0A2Y9A191|oxc_TM_#01
MTATDASTAAPTTNGANLLVDALQNNGIETIYGLVGIPVTDFARLAQSRGMRYIGFRHEA
SAGNAAAIAGFLTGKPGVCLTVSAPGFLNGLVSLAAATVNCFPMIQISGSSDRHIIDLQR
GDYEELDQLATAKPLVKAAYRIDRPEDVGLGVARAIRTAVSGRPGGVYLDVPADVLSAAL
DADQGARSIITLVDPAPAQLPAPSAVDRALEVLRSAEKPLLVIGKGAAYAQADEAITTFV
ESTGIPFLPMSMAKGLIPDGHPQSAAAARSLAMTNADVVVLLGARLNWLLSHGNSPKWNA
>A0A284QTA2|oxdd_TM_#01
LVVLTLLAPLVDAAP
>A0A284QTA2|oxdd_TM_#02
KRATSSSEPSSTVSQ
>A0A284QTA2|oxdd_TM_#03
SSTATVPFASLDPN
>A0A284QTA2|oxdd_TM_#04
PLWNETSDPSVVSAERGKLGASVLGPDNLPIDLQNPD
>A0A284QTA2|oxdd_TM_#05
LAPPTTDSGSISNAKWPFSFSHNRLQTGGWARQENIGVMPIATQMASVNMRLEPGAIREL
HWHKTSEWAYVLKGSTQITAVDAEGRNYIATVGAGDLWYFPPGIPHSLQATADDA
>A0A284QTA2|oxdd_TM_#06
GSEFILIFDDGAFSEDSTFLLTDWLAHVPMEVLERNFLFDNSQAFAHIPAQELYIFPSTP
PADDASAP
>A0A284QTA2|oxdd_TM_#07
SPQGTVPDP
>A0A284QTA2|oxdd_TM_#08
SFALSKANATQLAGGSVKIVDSTTFTV
>A0A0H2LQ35|oxc_TM_#01
LPGIPITDLTRMAQAEG
>A0A0H2LQ35|oxc_TM_#02
RVISFRHEQHAGNAAAAAGFLTQKPGICLTVSAPGFLNGLTALANATTNCFPMILISGSS
EREIVDLQQGDYEEMDQLAIAKPLCKAAFRVLHA
>A0A0H2LQ35|oxc_TM_#03
DIGVGIARAIR
>A0A0H2LQ35|oxc_TM_#04
SGRPGGVYLDLPAKLF
>A0A0H2LQ35|oxc_TM_#05
PLILLGKGAAYAQADADIRA
>A0A0H2LQ35|oxc_TM_#06
GIPYLPMSMAKGLLPDTH
>A0A0H2LQ35|oxc_TM_#07
GARLNWLLSHGKGKTWG
>A0A0H2LQ35|oxc_TM_#08
VKARPDAIVVNEGANTLDFARSIVDMYEPRKRLDVGTWGIMGIGMGF
>A0A0H2LQ35|oxc_TM_#09
KPVIAIEGDSAFGFSGMEVETICRYNLP
>A0A0H2LQ35|oxc_TM_#10
DVAPTVFVK
>A0A0H2LQ35|oxc_TM_#11
MEAFGGVGV
>A0A0H2LQ35|oxc_TM_#12
PTLINAVIDETAGT
>A0A1X7DIM3|oxc_TM_#01
MTDGFHLVI
>A0A1X7DIM3|oxc_TM_#02
IYGLPGIPVTDLARLAQAEGMRVISFRHEQNAGNAAAIAGYLTQKPGVCLTVSAPGFLNG
LTALANATTNCFPMIL
>A0A1X7DIM3|oxc_TM_#03
SGSSEREIVDLQQGDYEEMDQLNIAKPHAKAA
>A0A1X7DIM3|oxc_TM_#04
AVSGRPGGVYLDLPAKLLAQ
>A0A1X7DIM3|oxc_TM_#05
AKRPLILLGKGAAY
>A0A1X7DIM3|oxc_TM_#06
LVEKTGIPYLPMSMAKGLLPD
>A0A1X7DIM3|oxc_TM_#07
HPQSASAARSFVLAE
>A0A1X7DIM3|oxc_TM_#08
LVGARLNWLLAHGKGKTWG
>A0A1X7DIM3|oxc_TM_#09
PKQFIQIDI
>A0A1X7DIM3|oxc_TM_#10
PTEIDSNVAIAAP
>A0A1X7DIM3|oxc_TM_#11
VAERKNKNLAKMA
>A0A1X7DIM3|oxc_TM_#12
VNEGANTLDYAR
>A0A1X7DIM3|oxc_TM_#13
DMYEPRKRLDCGTWG
>A0A1X7DIM3|oxc_TM_#14
MGIGMGFA
>A0A1X7DIM3|oxc_TM_#15
GAAVETGKQV
>A0A1X7DIM3|oxc_TM_#16
GDSAFGFSGME
>A0A073K3Y6|oxc_TM_#01
QKPGVALTVSAPGFLNGLTALAQATKNCFPLIMISGSSERHIIDLSQGDYEGLDQYNAAK
>A0A073K3Y6|oxc_TM_#02
FCKKAYRVDRAEDMGL
>A0A073K3Y6|oxc_TM_#03
IRTAVSGRPGGVYLDIPADTIVQED
>A0A073K3Y6|oxc_TM_#04
YKLVDPAPKQ
>A0A073K3Y6|oxc_TM_#05
EAISRAVDLIKNAKKPL
>A0A073K3Y6|oxc_TM_#06
AYDRTEKQVQQLVAETNIPFLPMSMAKGLI
>A0A073K3Y6|oxc_TM_#07
HSAAAARSLSLRNADVV
>A0A073K3Y6|oxc_TM_#08
VIGARLNWM
>A0A073K3Y6|oxc_TM_#09
SYGDAPQFNP
>A0A073K3Y6|oxc_TM_#10
QLDIDATQFDSSQ
>A0A073K3Y6|oxc_TM_#11
LQGDLKSIL
>A0A073K3Y6|oxc_TM_#12
WLEQIAQDTEKNDKKFAQRIANGKVAQ
>A0A073K3Y6|oxc_TM_#13
PIAEYFQQHPDTYLVSEGA
>A0A073K3Y6|oxc_TM_#14
TLDIGRDMIGMQLPRHRLD
>A0A073K3Y6|oxc_TM_#15
GLGYAIAAAVETGKHVVAL
>A0A2S3QFJ6|oxc_TM_#01
MMSGAMTDGFHLVIEALRLNGIETIYGVAGIPITDLARLAQQEGLHYFGFRHEQSAGHAA
AIAGYLTQQPGVCLTVSGPGFLNGLVALANATTNCFPMILLSGSSDRAIVDLEQGDYEEL
DQMTAAKPFAKASFRVNRPEDIGIGVARAVRAAVSGRPGGVYLDLTAAALSAVLDADAGQ
KSLVKVVDPAPAQMPSALAVQRAIQLLSVAQRPLIILGKGAAYAQADSAIRSFIERTHIP
FLPMSMAKGLLPDAHPLSVAAARSYAIGHADVVMLVGARLNWLLSHGKGPLWSEDTQYIQ
>A0A0Q7TZ44|oxdd_TM_#01
MEYLSRRTLLATTAAAGIATGLSSLSAQAAEGLPQPQRPGHGGNDPGPRNVAIDRQNPDI
LVPPATDSGTLPNLAFSFSNAHVRVGTGGWTRQVTNRELPISMTVAGVDMRLNAGGIREM
HWHKAAEWSYMLYGKARITAMDFDGKLFVEDVGVGDLWYFPPGVPHSIQGLEGDGCEFLL
VFDDGGFDENNTFLLSDWIKHTPPEVLAKNFGMPASVFAKVPAPEDLYIFASAPPKPLSQ
ENPRGVPTIPGKFSHRLLAQKPVAAGNSGSVRIADSSIFPASKTIAAAYVEVSPGAMREM
>A0A1V8NTB4|oxc_TM_#01
LIDGFHLFL
>A0A1V8NTB4|oxc_TM_#02
FGLPGIPITDLLRMAQAEGMRVISFRHEQHAGNAAAAAGFLTAKPGICMTVSAPGFLNGL
TALANATTNCFPMILISGSSEREI
>A0A1V8NTB4|oxc_TM_#03
DLQQGDYEEMDQL
>A0A1V8NTB4|oxc_TM_#04
PLCKAAFRVLRAEDIGVGIARAIRAAVSGRPGGVYLDLPAKLF
>A0A1V8NTB4|oxc_TM_#05
SLIKVVDPAP
>A0A1V8NTB4|oxc_TM_#06
RPLILLGKGAAY
>A0A1V8NTB4|oxc_TM_#07
EKTGIPYLPMSMAKGLLPDTHELSAAA
>A0A1V8NTB4|oxc_TM_#08
LIGARLNWLLSHGKGK
>A0A1V8NTB4|oxc_TM_#09
FIQIDIAPTEIDSNVAI
>A0A1V8NTB4|oxc_TM_#10
APLIGDIGSC
>A0A1V8NTB4|oxc_TM_#11
RPSPMNFHSALSVVKDVVK
>A0A1V8NTB4|oxc_TM_#12
VSEGANTLDF
>A0A1V8NTB4|oxc_TM_#13
RSIVDMYLPRKRLDVGTWG
>A0A1V8NTB4|oxc_TM_#14
IAIEGDSAFGF
>A0A249T2J8|oxdd_TM_#01
MDITRRGFLSASSLTAMGLLAAGKSLALPGLTLAAPTGQLAAGRPDKKIEPLEDFIYDIE
NGSEGWEGLGGTAKEATVEEFPVSQSIAGVLMQLQPGAFRELHWHSIAAEWAYVLEGRVL
TTVVSPDGTTSTDTFEVGDIWYFPKGHGHCLQCLGDKPCKFLLGFDNGHFSEFGTFSVTD
WMGHLPPELLRKDLRSGTLFSHLPSKELYIGVGKIAKDPHPRNIDGGIAMGTSMHKFRME
SDGILQSFNGGQTRLVSSLEFPIQTTLTALRMDIAPGAIRELHWHPNADEWQYVMSGEGR
>A0A2T5WI29|oxdd_TM_#01
TDSGSFPNLKFSF
>A0A2T5WI29|oxdd_TM_#02
AAHNRLLTGGWARE
>A0A2T5WI29|oxdd_TM_#03
LPIATTLAGVNMRLKAGAYRELHWHKEAEWA
>A0A2T5WI29|oxdd_TM_#04
GRNFIDDIG
>A0A2T5WI29|oxdd_TM_#05
PHSIQALEDCEFLLVFDDG
>A0A2T5WI29|oxdd_TM_#06
FSENETFLVTDWFAHTPK
>A0A2T5WI29|oxdd_TM_#07
VLAKNFGV
>A0A2T5WI29|oxdd_TM_#08
AGDIEHSRY
>A0A2T5WI29|oxdd_TM_#09
VPGALVADIEAVRSP
>A0A2T5WI29|oxdd_TM_#10
QDPIEVPGGSVRVTDSKNFP
>A0A2T5WI29|oxdd_TM_#11
ASTIAAAFVELQPGALRELHWHPNNDEWQYWISGHARMTVFGSSGKARTFDYYPGDVGYV
P
>A0A2T5WI29|oxdd_TM_#12
AMGHYFENVGDEPA
>A0A2T5WI29|oxdd_TM_#13
MLELFRSDHF
>A0A2T5WI29|oxdd_TM_#14
SLNQWLALTP
>A0A2T5WI29|oxdd_TM_#15
KPLIMPGK
>A0A0C3G5L6|oxdd_TM_#01
MQLGPALLSSLLIHSFVYAIPAPSPASAAAQSTSTIRYASDDPNNPLWVPDSNVVPEPIR
GSLGGKVLGPQNVPMDLQNPDALAGPTTDNGDVPNFKWPFSLSHNRLATGGWSRQQNVHQ
MPVATDLAGVNMMLKPGAIREMHWHNTAEWAYMLKGDIRISTMTPEGQIYVADVTAGDLW
YFPPGHPHSIQALNTTKDGAEFLLVFDSGSFSEDATFLLTDWLAHVPKEVIAKNFQIDIS
AFDHIPDKQLYVFPGIPPPADVVEDRVIPNNTPEPYTFPLSKVNATRHSGGSMKIVDTRT
>A0A1M5KYB3|oxdd_TM_#01
FGNPNDPPQGA
>A0A1M5KYB3|oxdd_TM_#02
DPGPQNPAIRDQFP
>A0A1M5KYB3|oxdd_TM_#03
WASFNNAPRRIQNGGWARQVTQDSFAVADTISGVNMRLT
>A0A1M5KYB3|oxdd_TM_#04
GGIREMHWHQFAEWAYMTYGTCRIT
>A0A1M5KYB3|oxdd_TM_#05
LDELGRPYIADVKEGDLW
>A0A1M5KYB3|oxdd_TM_#06
FPAGLPHSLQGLG
>A0A1M5KYB3|oxdd_TM_#07
ICFDEGKASEFTTLL
>A0A1M5KYB3|oxdd_TM_#08
THTPPDIL
>A0A1M5KYB3|oxdd_TM_#09
IPLRDLYIFQG
>A0A1M5KYB3|oxdd_TM_#10
LPGDLAADR
>A0A1M5KYB3|oxdd_TM_#11
HPFTFSLGSGAPARETKGG
>A0A1M5KYB3|oxdd_TM_#12
IADSRNFTV
>A0A1M5KYB3|oxdd_TM_#13
REMHWHPNADEWQYW
>A0A1M5KYB3|oxdd_TM_#14
FNTGPNAVTMDFNAGD
>A0A1M5KYB3|oxdd_TM_#15
GYVKKNLGHYIKNTGD
>A0A1M5KYB3|oxdd_TM_#16
DLQFLEVFR
>A0A1M5KYB3|oxdd_TM_#17
DVSLSDWI
>A0A1M5KYB3|oxdd_TM_#18
MVAQHLNVSEATIAKFP
>A0A0C9VVH1|oxdd_TM_#01
MIHSQFILVTLFWGFGQVALAAPAASQASSSVVTITLVPTSIAHTGTSSAPATTFTAGLT
SDDPNDSFLDEFQDGTPEGIRGTLGASILGPQNIPIEREGPDLLAPPSTDSGKLPNAHWP
FSLSHSRLQTGGWARQQNAESMPFAEEIAGVNMRLEAGAIRELHWHATAEWGYVLSGTVR
ISVVTPEGQNYLDDINPGDVWYFPPGVPHSIQATNATADGSEFILVFDSGDFSEDDTFLL
TEWVAHVPKEVLAKNFPGSKISDFDDIPANQLYIFPSNPPPPLAQDQVPDPQGHAKSPFS
>C4JSV9|oxdd_TM_#01
MKYVSALITAYSALASAGSVLPGKFAKGIPKGEDGRGAVLSGGTNHELDLQNPHTLGAST
DTDSGLVPNIKWSFSLSRMKIFHGGWVREQAITDLPTSHDIAGAQVHMEKGAIRQMHWHR
VAEWGYVYAGRILVSAVNENGQFELSYLDVGDIYYFPKGTAHSLQGLEDENEVLLCFDDG
DFQRVGTTFQINDWITHTPKSVLAKNFNMPASTFDTSFKPEPAIVNSTISTRNVTSPYGQ
LTGNSSFVFYQRQQPPVEVPGRGGTMQIVDSRNFPISKTMASNIITLKPGGLRELHWHPA
>A0A1A7M138|oxdd_TM_#01
MSEPFEFRITADEIPEPIREDGAGATDPGPRDILRALENPNMLVPPETDAGTVPNLRFSF
SDTHMTLKYGGWSRQISMRDLPVATTIAGVNMRLTPGGVRELHWHKEVEFCFMTVGRARI
TAVDQNGKNFIADVGVGDLWYFPPGIPHSIQGLEEGCEFLLMFDNGMFSDLDTFTISDWF
AHTPKEVLSSNFGVPESAFRNIPRQEKYIYQGEVPGPIEEVAIPDPFGTRNFTHSLLGQE
PILSPGGSVRIADSTNFLVAQDMSIALVEILPGAMRELHWHPNNDEFQYFLSGQGRMTAY
>A0A176YCQ8|oxdd_TM_#01
MDSISRRKLLATTAAGGLLTTTGIGQAQSADAIPQPQRPGHGGPDPGPRNLMRDQQNPDI
LSPPSTDHGSLPNLRFSFSDAHVRLETAGWTRQVTRRELGVATTLAGVNMRLNAGGVREM
HWHKASEWAYMLYGTARITAVDPDGRYVVDDVGVGDLWFFPSGTPHSIQGLGPDGCEFLL
VFDDGDFDEDNTFMINDWFKHTPNEVLGKNFGVPASLFGHTPKESERYIFPAPLPGPLSS
DSISGATPVETSYTWRLTAQEPIRTKGGTVRINDSRLFSINTTTAAALIELNPGGLRELH
>A0A1P8FII0|oxc_TM_#01
MATVPQPGFNAPATAPAGSPAAPAQPQETIDGFQLVIEALKLNGIDTVFGLPGIPITDLT
RKLQAEGLRMISFRHEQNAGYAASIAGFLTKTPGICLTVSAPGFLNGLTALTHATVNCFP
MILISGSSEREIVDLSQGDYEEMDQLAIAKPLCKAAFRVLNAEDIGVGLARAIRAAVSGR
PGGVYLDLPAKLFAQTMEAAAGKASLIKVVDAAPRQLPAPDAVARALDLLKSAKKPLILL
GKGAAYAQCDADIKALVEKTGIPYLCMSMAKGLLPDTHEQAAGAARSYVLPEADVVVLIG
>A0A158D0I4|frc_TM_#01
LPLSGIKVIDFTGVQAGP
>A0A158D0I4|frc_TM_#02
CTQMLAWFGADVLKIELPGKGDVTRQQLRDIP
>A0A158D0I4|frc_TM_#03
KDGLYFTMLNSNKRSLELNTKTPEGKEILTKLL
>A0A158D0I4|frc_TM_#04
LVENFAPGALERMGF
>A0A158D0I4|frc_TM_#05
NPRLIYGTVKGFPENSPYGDLKTYEDIAQ
>A0A158D0I4|frc_TM_#06
AGGAASTTGLVEGSPLMSGAALGDSNTGMHLLIGLLAALLHREKTGEGQKVYMSMQDAV
>A0A158D0I4|frc_TM_#07
RDQQRLERNGELTEYPQYPHKPFGDTVPRGENASGSGVPGWMLKCKNWKTDPNDYVYVIF
QPWGWENVCNVIGKPEWITDPKFATP
>A0A158D0I4|frc_TM_#08
ARIPHLFDVYAAVEAWTIDKDKHEVVEI
>A0A167T9U2|oxdd_TM_#01
MKISLLNVFAGLNLAFGAPTETPGPGEPISGSKGAPIYGGTNKPLDLQNPDNILGPSTDS
GTVPNLKWSFSDSKTKIFNGGWVREQVVTDLPQSHDIAAAQQHLTKNAIRELHWHRVAEW
GFVYNGSILISAVDENGAYQVDTLSYGDVWYFPKGVAHTVQGLDDENEYLLAFDDTDFDK
IGTTFNIDDWVAHTPRDVLAKNFGVDPSVFAEVPATSPYILNGTADGNNTVTPSSGGVIS
GNASFAYHTLQHPSVPIAGNGGEFYRIDTTVFPAAKTIAATFVRLKPGGLRELHWHPNAE
>A0A177P0D8|oxdd_TM_#01
MLAHRRNFLEIAAWGAVHFSTLAVAVSAERLTVKSAHAAEAHAAHAATAPGATMEFRFPL
DAGRPRVASGGWAKEVSVREFPIAHSMAGVHAFLDAGGSRELHWHATAAEWALVLGGRCQ
TVVIDPSGASEINNFEPGDLWYFAKGHGHAIQTIGDAPCNILLVFDDGRFTPDASAFSLT
DWIDLTPKDLLAQEFGVPKDIFDAFPKGETFIQAGPILRPEDALEAPWPKESTHRFRLTR
ETKAARDFDGGSLRLATAKEFPASTTMSGGIMTLEPGAMRKLHWNVNADEWHYYLRGKGQ
>A0A166Y703|oxdd_TM_#01
RSRTGYKIASFSQRRRPAVIFLVDLSTPSSSFPRLGESLSCLSRFPCPQGLSWRLRPPVH
RRVLPRQAAPIM
>A0A166Y703|oxdd_TM_#02
DPNDGAVDS
>A0A166Y703|oxdd_TM_#03
ERSRQNPD
>A0A166Y703|oxdd_TM_#04
GNMPNMRWSFADSHIRIEEGGWTRQTTVRELSTSVELAGVNMRLG
>A0A166Y703|oxdd_TM_#05
GVIRELHWHKEAEWAYVLDG
>A0A166Y703|oxdd_TM_#06
VRVTALDYEGGNF
>A0A166Y703|oxdd_TM_#07
KGDLWYFPSGVPHSLQGLS
>A0A166Y703|oxdd_TM_#08
NGTEFLLIFDDGRFSEESTFILSDWL
>A0A166Y703|oxdd_TM_#09
ILTKHQSVIAENFHL
>A0A166Y703|oxdd_TM_#10
TSGGEVRITDS
>A0A166Y703|oxdd_TM_#11
SKTVAAAHL
>A0A166Y703|oxdd_TM_#12
IQPGALREMHWHPNADEWSFFI
>A0A166Y703|oxdd_TM_#13
TIFAAEGTARTFDYVPGDVGIVP
>A0A166Y703|oxdd_TM_#14
NMGHFVEN
>J4GDM1|oxdd_TM_#01
MLLFTTAIAAPAPLSKRVVSSTASAIPASETVLPASDSANNVMWNPVAGTGARPASSNTS
TTEHQPIRGALGATIVAQQNKALQQQNPDALAPPTTDSGVIPGGNIKWPMSLSPIRLQTG
GWARQQNIKQMPIATSMAGVNMRLEAGAIRELHWHKTAEWAYVLSGYLQVTAVDQDGQNY
MGNVGPGDLWFFPPGIPHSLQATSDNPDGAEFLLVFDNGDFSDDSTFQLTDWLAHTPKEI
LAKNFGTTIAAWDDLPGKQLYIFPGVSPSSDASTVEDPLGEVPNPYTFKMSNMTATQLPG
>X8JCI0|oxdd_TM_#01
SIASTAPVSS
>X8JCI0|oxdd_TM_#02
TVAYASDD
>X8JCI0|oxdd_TM_#03
NDSFWSEFQNTVPVPERGSTGASILGPQNIPLDREGPDFLAPPSTDSGSVENVKWSLSLS
HNRMQSGGWARQQNEHDMPIATAMAGVNMRLKAG
>X8JCI0|oxdd_TM_#04
MRELHWHTTAEW
>X8JCI0|oxdd_TM_#05
GSCRVTSVDQNGRNYI
>X8JCI0|oxdd_TM_#06
DVYPGDLWYFPAGIPHGLQGLNDTADGCEFLLVLDSGTFSEDSTFQVTDWLAHVPKEVLA
KNFRVNASAFDHIPSRELYMIPSAVPTGTP
>X8JCI0|oxdd_TM_#07
EDGVTSPQGTVPLPFSFAASKA
>X8JCI0|oxdd_TM_#08
ATNTTGGSVKIIDSRTFNISKTISVAEVTVDVGGIRELHWHPTQPEWS
>B3QK43|oxdd_TM_#01
LDLQNPDI
>B3QK43|oxdd_TM_#02
IPPPTDNGS
>B3QK43|oxdd_TM_#03
PNLKFSFGMAHNRLEAGGWAREVTVRELPAAKGMAGVDMRLGPGVVRELHWHKEAEWGYV
L
>B3QK43|oxdd_TM_#04
AGDIWLFPSGIPHSIQA
>B3QK43|oxdd_TM_#05
EGCEFLLVFDDGNFSENETLLVTELMAHMPI
>B3QK43|oxdd_TM_#06
VVAKNFGIP
>B3QK43|oxdd_TM_#07
HFANLPPKEKYIFPLPVPPPL
>B3QK43|oxdd_TM_#08
RPAMPFTVH
>B3QK43|oxdd_TM_#09
GDFTPTQWDGGKTT
>B3QK43|oxdd_TM_#10
IDVRNFPVTNMAALIIDLEPGALREIHWHPDADEWQYYIQGEARMTVFDATSKARTFNYR
AGDVGYVPKTLAHYIENIGT
>B3QK43|oxdd_TM_#11
PVRVLNVFNKPLF
>B3QK43|oxdd_TM_#12
DVPLNQWLALTPPDLVRGHL
>B3QK43|oxdd_TM_#13
RWHRASPT
>A0A0C6DRV2|oxdd_TM_#01
MISLSKAIACAVLFAHYASAAPAVSYSAATSSASVASSTSISASTSSSIVSVSSVTSSIA
SASTAASAPAASPTVPYASDDPNGILWGLNTDPDPQAIRGSLGATIMGPQNIAIDQQNPD
LLAPPSTDAGSIQNAKWPFGLSHNRLQTGGWARQENIDVMPIAQSMAGVNMRLEAGAIRE
LHWHKTAEWSYVLNGSVQVSAVNADGQNFLATVSAGDLWYFPPGIPHSLQATADNPNGAE
FLLVFDNGAFSEDSTFLVRHIYNLTLYGYSHGLQLTDWMAHVPKEVIAKNFQVNISAFDH
>A0A2S5VZP2|oxdd_TM_#01
MTGPQNPVIESQFPNQMDAPATDISTQQFFWSSFNISPRRVQRGGWARELTQPDFGISEE
IAGVNMYLEAGGIRELHWHQTAEWAMMTRGHCRITTLSRNGLPSVDDVEEGDLWYFPPGL
PHSLQGLGPDGAEFVLAFDDGAQSESNTLLLTDWFAHTPPEVLAKNFGVAQEVFSDIPLH
NLWIFPGDVPGPLDADRAAAGVQPGGEAVIFRLSRSTPVYENSGGSIRIADSTNYPASKT
VAAGLVTIEPGAMRELHWHPNADEWQYWLKGQGRMTVFNTGPHANTTDFRAGDVGVVKRN
>A0A1A1YDM8|frc_TM_#01
GVRVLDMTHVQSGPSATQLL
>A0A1A1YDM8|frc_TM_#02
WLGADVIKLEAPGTGD
>A0A1A1YDM8|frc_TM_#03
PGADSLYFTMLNCNKRSIT
>A0A1A1YDM8|frc_TM_#04
IFTDLVSRVD
>A0A1A1YDM8|frc_TM_#05
LVENFGPGVVDRFGF
>A0A1A1YDM8|frc_TM_#06
RLIYASIKGFGPG
>A0A1A1YDM8|frc_TM_#07
KAYEVIAQAMGGSMATTGFE
>A0A1A1YDM8|frc_TM_#08
ATGAQIGDSGTGIHL
>A0A1A1YDM8|frc_TM_#09
GILAALYQRTNTGRGQRVEVAMQEAVLNLCRVKLRDQQRL
>A0A1A1YDM8|frc_TM_#10
FGDEVPRSGNASGGGQPGWAV
>A0A1A1YDM8|frc_TM_#11
GGGPNDYIYVIVQP
>A0A1A1YDM8|frc_TM_#12
RPEDRLPKLDKVFALIEDWSE
>A0A1A1YDM8|frc_TM_#13
PCGPVLST
>A0A1A1YDM8|frc_TM_#14
FKTVGSPLRLSDSP
>A0A1A1YDM8|frc_TM_#15
RSPLLGEHTDEIC
>A0A2W3Z233|oxdd_TM_#01
MSEEKKLEPYRHTDGKGWIDHGPRNTSRDE
>A0A2W3Z233|oxdd_TM_#02
NPDILVPP
>A0A2W3Z233|oxdd_TM_#03
TDHGTMANLRFSYSDSHQRLEEGGWTREITNRDFPISQDVAGVDMSLEPGAYREMHWHKE
AEWGLMLYGNARVTGIDE
>A0A2W3Z233|oxdd_TM_#04
GRSFIDDIKAGDLWNFEAGVPHSIQALDEGCEFLLVFSEADFSENNTFLLSDWLAHTP
>A0A2W3Z233|oxdd_TM_#05
EVVAANFKKSTEEIESFP
>A0A2W3Z233|oxdd_TM_#06
KEKYIFKANIPGSIEEVERPNVNGKVPSPFTFHMD
>A0A2W3Z233|oxdd_TM_#07
IKPIESEAGRVRIVDQNVFPVAKTISAAFVEVEPGGMRELHWHPKAAEWQYYIQGKARMT
VFNSAGVSRTFDF
>A0A2V5RVI1|oxdd_TM_#01
MSDFTRRSFIGTMAVAAGAFAARKT
>A0A2V5RVI1|oxdd_TM_#02
FKFELEKSKG
>A0A2V5RVI1|oxdd_TM_#03
EQLPISKGIAGVSM
>A0A2V5RVI1|oxdd_TM_#04
RELHWHATA
>A0A2V5RVI1|oxdd_TM_#05
FILIFDNGYFSEFGTFSI
>A0A2V5RVI1|oxdd_TM_#06
GALRELHWHPNADEW
>A0A2V5RVI1|oxdd_TM_#07
YIPQGYGHSIEN
>A0A2P1BKM4|oxdd_TM_#01
RHIPQPIR
>A0A2P1BKM4|oxdd_TM_#02
DGAGATDLGPRDVLRD
>A0A2P1BKM4|oxdd_TM_#03
VPPKTDAGTIPNLKFS
>A0A2P1BKM4|oxdd_TM_#04
SDTHMHLNHGGWSREIT
>A0A2P1BKM4|oxdd_TM_#05
RELPVSTTIAGVNMRLTRGGVRELHWHKQAEWAYMILGKARITS
>A0A2P1BKM4|oxdd_TM_#06
DAEGRNMIAD
>A0A2P1BKM4|oxdd_TM_#07
EGDLWYFPPGIPHSIQGLE
>A0A2P1BKM4|oxdd_TM_#08
GCEFLLVFDDG
>A0A2P1BKM4|oxdd_TM_#09
FSEFDTFTITDWFAHTPK
>A0A2P1BKM4|oxdd_TM_#10
KQRYMFQGS
>A0A2P1BKM4|oxdd_TM_#11
TSGGTVRIVDS
>A0A2P1BKM4|oxdd_TM_#12
SKTIAAALVEVKPGGMREMHWHPNNDEWQYYLTGTAKMTVFGAGGTARTFNYRAGDVGYV
PFGMGHYIQN
>A0A2P1BKM4|oxdd_TM_#13
GQTSLWFLE
>A0A1W6N1X8|oxdd_TM_#01
AMPDFKFSLDGN
>A0A1W6N1X8|oxdd_TM_#02
GGWAKEATVHQFPISKGIAGVHM
>A0A1W6N1X8|oxdd_TM_#03
PGASRELHWHAIAAEWAFVIEGRCQTVVI
>A0A1W6N1X8|oxdd_TM_#04
GASEINNFEPGDLWYFAKGHGHSIQ
>A0A1W6N1X8|oxdd_TM_#05
GDKPCHFILSFDNGAFSEHGTFSITDW
>A0A1W6N1X8|oxdd_TM_#06
FDAFPKGE
>A0A1W6N1X8|oxdd_TM_#07
APWPKESTHKFRLL
>A0A1W6N1X8|oxdd_TM_#08
DPKAARDF
>A0A1W6N1X8|oxdd_TM_#09
RKLHWNVNANEWHYYL
>A0A1W6N1X8|oxdd_TM_#10
FGSGGRGKVAEF
>A0A1W6N1X8|oxdd_TM_#11
PGDVAYIP
>A0A1W6N1X8|oxdd_TM_#12
KFEEIDLDKWVQSSPR
>S3D7T7|oxdd_TM_#01
MWSFANTLRYVAVLRISSLVAGLPAPQMSQFGENTGPVGGVNPPTPTVTAASGSLYGPSD
LLGEVYPPAPVSGGDSAIVSDVTLVNGQEADSDLGLYLDFNGVEVPQPIRGDAGQTDPGP
RTYEYEQLNPDHYAPPGTDDGDVPQAKWPLGLSHNRFGTGRQSGWARQQNENQLPAATAM
AGVDMRLAPHAYRELHWHTANEWSLVLKGSVRLSSMNEEGQTFIDDLVAGDVWFFPAGIP
HSIQALDQGVEFLLVFDDGSFSEDGTFLVSEMFLRNPKEVLSKNLQTPVSSFDNLPDDEL
>A0A059IP99|frc_TM_#01
MKALEGVRVLDFTHVQSGPTCTQLLAWFGADVIKLERPGTGDATRAQLADIPGADSLYFT
MLNHNKRSVELDTKTAGGRAVLTGLIEVCDVLVENFAPGALDRMGFSWEVIQGINPRLIL
ASIKGFGPGPYADCKVYENVAQCVGGAASTTGFRDGIPTVSGAQIGDSGTGLHLALGIVT
ALFQRERTGRGQKVSAAMQDGVLNLCRVKLRDQQRLRHGPLREYSQFAEGLPFDEAVPRA
GNDSGGGQPGRILRCKGWQDDPNAYTYFITQAAVWPRICTLIGRPAWVEDPDFATPEARL
>A0A0R2TUA7|oxc_TM_#01
MNDNSTAPAATETQDLTDGFHLIIDALKLNGLNTIYGVPGIPITDFGRMAQAEGMRVIAF
RHEQNAGNAAAIAGYLTKKPGICLTVSAPGFLNGLTALAHATTNCWPMILISGSSEREIV
DLQQGDYEEMDQLAIAKTMCKAAYRVLHAEDIGIAVARAIRAAVSGRPGGVYLDLPAKLF
GQVMDAEKGRKSLVKVIDPAPRQLPAPEAVDRAVNLLKGAKKPLIILGKGASYAQADDDI
RAFVEKSGIPYLPMSMAKGLLPDDHPLSAGAARSMALQEADVVVMVGARLNWLLSHGKGK
>A0A1I4UD35|frc_TM_#01
GVRILDFTHVQSGPTCTQLLAWFGADVIKVERAGEGDATRGQLRDIP
>A0A1I4UD35|frc_TM_#02
DSLYFTMLNHNKRSITLDTK
>A0A1I4UD35|frc_TM_#03
VENFAPGALDRMG
>A0A1I4UD35|frc_TM_#04
VASVKGFGPG
>A0A1I4UD35|frc_TM_#05
CKVYENVAQCAGG
>A0A1I4UD35|frc_TM_#06
VTGAQIGDSGTGLHLALGI
>A0A1I4UD35|frc_TM_#07
VLAPMQDAVLNLCRVK
>A0A1I4UD35|frc_TM_#08
RDQQRLERT
>A0A1I4UD35|frc_TM_#09
HEYPQYPD
>A0A1I4UD35|frc_TM_#10
AVPRAGNASGGGQPGSIL
>A0A1I4UD35|frc_TM_#11
DPNAYIYFITQ
>A0A1I4UD35|frc_TM_#12
ARLLHLKPIFARIE
>A0A1I4UD35|frc_TM_#13
DIPCGPILSMKEIA
>A0A1I4UD35|frc_TM_#14
YLTVGNPIK
>A0A1V6QJ01|oxdd_TM_#01
MSQICFELDNYAEAVDPQVEVIQVEQLSQSQCCLQPLPAMKMKIPLL
>A0A1V6QJ01|oxdd_TM_#02
LVQAAPAR
>A0A1V6QJ01|oxdd_TM_#03
SDSNPGLRGSESLVGYSP
>A0A1V6QJ01|oxdd_TM_#04
EPSASKSAPDI
>A0A1V6QJ01|oxdd_TM_#05
IGSYLDFEK
>A0A1V6QJ01|oxdd_TM_#06
DNPQPIRGS
>A0A1V6QJ01|oxdd_TM_#07
GGDDPGPRNYNYDRINSDKLAPPGTDHGQTINAQWPMGLSHNRLGIEGAGWARQENTVVM
PDA
>A0A1V6QJ01|oxdd_TM_#08
MAGVDMRLEPAAYRELHWHVASEWSLVLNGSCRIQAINENGETFIDDLNAGDVWFFPPGI
PHSIQAL
>A0A1V6QJ01|oxdd_TM_#09
DGVEFLLVFDDGDFSEDNTFLATEVFLHTPKEVLAKNLGLTTSAFDN
>A0A1V6QJ01|oxdd_TM_#10
DELYIFKGTPAPADIEEQNVT
>A0A1M2W7Z5|oxdd_TM_#01
MGKFLATVLCAVLYGSLAAAIPVG
>A0A1M2W7Z5|oxdd_TM_#02
VSASSSASSS
>A0A1M2W7Z5|oxdd_TM_#03
ASPSPTVPLASDDPN
>A0A1M2W7Z5|oxdd_TM_#04
WLWNETTTTDPQPERG
>A0A1M2W7Z5|oxdd_TM_#05
LGANILGPQN
>A0A1M2W7Z5|oxdd_TM_#06
QNPDILAPPTTDQGTVGNAKWPFSLSKQQLNTGGWVRQQNVQQMPIATAMAGVNMRLESG
AIRELHWHQTAEWAYVLSGSTQISSVDQLGRNYVATVRQGDLWYFPPGIPHSLQATNDSS
EGTEFLLIFPDGNFNDDDTLLLTDWLAHTPKEVIAKNFQDNIADWDDIPGSQLYIFPGVP
PPDNQQPPTSPAGEIPQPFSYAFSE
>A0A1M2W7Z5|oxdd_TM_#07
TPTQYTGGTAKIADSTTFKV
>U7V560|oxc_TM_#01
MSSVQNDNLTDGMHVMVEALKKNGVDTIYGVVGIPITDLARHAQEEGIRYIGFRHEQSAG
NAAAISGYLTKKPGICLTVSAPGFLNGLTALANATVNGFPMIQISGSSDRAIIDLQQGDY
EELDQMNIAKPFAKAAYRINKPEDIAIGLARAIRAATSGRPGGVYLDVTTELLGSVIDKV
EAEKTLFKVENPAPKSIPSSDSIIKALNLLSSAKKPLVLLGKGAAYSQADELIKKFLDET
GIPFLPMSMAKGLLPDNHPQCAAAARSFVLENADTVMLIGARLNWLLGHGKGKHWNPDVR
>A0A1J7JH90|oxdd_TM_#01
MAVLNLLLTGLVLASQCLSVPVQDSPRQRLLDGKPLPAKYRKSAGAPPYTPGHRDPYDGA
VDSVGRDVDPLPWRNGDGASVLGPWNKERAKQSPDLVRPPSTDHGAMKNMRWSFVDSHIR
IEEGGWTRQTTIRELPSSVELAGVNMRLDEGVIRELHWHKEAEWAYVLEGEVRVTAIDYE
GGNFIDDLKKGDLWYFPSGVPHSLQGLGENGTEFLLIFDDGNFSEESTFLLTDWLAHTPK
SVISKNFHLAPEVFAHVPKSEKYIFQGTKPGPIDEERPSGKHVKKSKYQFTHKMLDQEPK
>A0A1N6T806|oxdd_TM_#01
MSKPINFKV
>A0A1N6T806|oxdd_TM_#02
YDEVPEPIRPDGAGA
>A0A1N6T806|oxdd_TM_#03
DLGPRDIIRDLENPNMLVPPITDAGTVPNLRFSFSDTNMVLKEGGWSRQIT
>A0A1N6T806|oxdd_TM_#04
AGVNMSLTPGGVRELHWHKQVEWSF
>A0A1N6T806|oxdd_TM_#05
TVGKARITVVDQNGRNFIADVGVGDIWYFPPGLPHSIQGLEEGCEFILVFD
>A0A1N6T806|oxdd_TM_#06
GDFSDLDTFSISD
>A0A1N6T806|oxdd_TM_#07
FAHTPKEVLSANFGVPERAFEDIPK
>A0A1N6T806|oxdd_TM_#08
QKYIFQAEVPGP
>A0A1N6T806|oxdd_TM_#09
VAIPDPFGTRNFTHNLLGQQPIISPGGSVRIVDS
>A0A1N6T806|oxdd_TM_#10
SEKIAAALVEI
>A0A1N6T806|oxdd_TM_#11
MRELHWHPNNDEWQYVLSGTGRMTAFAADG
>A0A1N6T806|oxdd_TM_#12
DIRAGDVGYMPFCYGHY
>A0A0L6WS28|oxdd_TM_#01
MSYFTSFVIVCFLIQATSTAPAIQPHLAPLDNGPGDPDSNAQLWDPVSPVIPEPTRGKLG
ANILGPQNLDLEQQNADLLAPPTTDHGQVENLKWPFSLSHTRLSDGGWSRQQNVDVLPAA
TELAGKNYLILEVVDDIHDRCKYALESSELHWHKTAEGEVRISTMTPEGQIFVGDVSEGD
LWYLPAGNPHSIQAKNTTKDGAEFILIFDSGKFAEDATFLLTDWLAHVPKGVLAKNFGVT
DLTSFEHIPEKELYIFPSVPPPEDPTADMVIPNNTPNPYVFPLSKSKPTKTPGGSVKLVD
>D8Q472|oxdd_TM_#01
MFVPFGLSLLLASSVIAAPAATSDSAAVSSSSVASTVDSAAPSSASASASAASASPSLTL
SASVSSSASPSASALEEDGSITPVSVTVDPVPTAANDVEWDPYGPETTVEPVRGGLGAPF
SGPTNPEIDFQNPDLLAPPNTDFGSVGSGKWSLSLSPTRLLTGGWVRYEDELVMPLGDAY
RDIVSHAAFTEMAGANIHLEPGAIRELHWHSIAEWVYVLAGETQISAVDQKGRNYFATAK
TGDLWFFPSGVGHHLQATGDGPSEFVLIFKTGLFDAAKTFHITDWVSHIPFSVLQKNFGV
>F8PJB9|oxdd_TM_#01
MRSWCIISSTLAFVSAVIAAPASTGVASAPASTPTVPYASDDPNYPLWNETTETTPEPIR
GSLGATIIAQQNVELDRQNTDSLAPPTTDNGEVPNFKWPMSLSHNRLATGGWARQQNVND
MPIATELAGVDMRLEAGAIRELHWHSAGEWAYVLKGDLRVSTVTPEGQVYLGDVSAGDLW
FFPAGNPHSIQAKNTTAEGAEFLLIFDSGTFSEDNTFLLTDWMAHIPKEVIAKNFQELPP
PANIEQDMVVPNDTPLAYTFPFSQVNATQAPGGTYKVADTRTFPAATTICAAEVTVEVGG
>A0A1Q3V723|frc_TM_#01
MSKALEGVRILDFTHVQSGPTCTQLLAWFGADVIKVERPVTGDITRGQLQDLPKVDSLYF
TMLNHNKRSITVDARDPNGKAVLEALVKTCDVMVENFAPGALDRMGFTWERVQELNPRMI
LASIKGFGPGPYEDCKVYENIAQCAGGAASTTGFDDGPPLVTGAQIGDSGTGLHLALGIV
TALYQRHASGRGQRVTVAMQDGVLNLCRVKLRDQQRLAHGPLTEYPQYPDGEFGEAVPRA
GNASGGGQPGWILKCKGWETDPNAYIYFITQAPVWESICEVIGKPEWKTHPDYATPKARL
>A0A1V1TVG9|oxdd_TM_#01
DSPRQYLLAGL
>A0A1V1TVG9|oxdd_TM_#02
LDPLPYRNGLGASVLGPWN
>A0A1V1TVG9|oxdd_TM_#03
PDLVRPPSTDHG
>A0A1V1TVG9|oxdd_TM_#04
NMRWSFADSHVRIEEGGWTRQTT
>A0A1V1TVG9|oxdd_TM_#05
GVIRELHWHKEAEWA
>A0A1V1TVG9|oxdd_TM_#06
TAIDYEGGNF
>A0A1V1TVG9|oxdd_TM_#07
GDLWYFPSGVPHSLQGL
>A0A1V1TVG9|oxdd_TM_#08
FSEESTFILSDWLAHTPKSVISKNFNLAPEVF
>A0A1V1TVG9|oxdd_TM_#09
EKYIFQGS
>A0A1V1TVG9|oxdd_TM_#10
GKNVKKSK
>A0A1V1TVG9|oxdd_TM_#11
TSGGEVRITDSKNFP
>A0A1V1TVG9|oxdd_TM_#12
SKTVAAAHV
>A0A1V1TVG9|oxdd_TM_#13
REMHWHPNADEWNFF
>A0A1V1TVG9|oxdd_TM_#14
GTARTFDYVPGDVGIVPRNMGHFVENIGDEPIEMLEVF
>A0A1V1TVG9|oxdd_TM_#15
ADEFRDFSLFQWMGETPKK
>V5G4V1|oxdd_TM_#01
MHTQRSWLISYLRATSLAGVLHATYAVPVQQSSHAVGNWAGAAGDDESNGGAPLRGSNTL
LGQIANEVNPTTSGDVPKSSYQLAAGQGADAEIGIPFTFKDTSNPQPIRGDLGGTDPGPR
TYAYDRLNPDTLAPPGSDNGDVPQGKWPMGLSHNRILPGHAGWSRQENTDVLPAATAMAG
VDMKLSPFAYRELHWHKANEWSLVLNGSVRVQTINEDGQTFVDDVTAGDVWYFPAGVPHS
LQALDEGAEFMLVFDDGDFNDGGTGLISEMFLRNPKEVWSKNLDAPLSAFDKLPKDQLYI
>L7HTB6|oxdd_TM_#01
MRQFIAGLAMLAPALAAPAPQMPASYGQNPAPQGGVTPLPPVQGPTGQLRGSINLQGGIA
PRPPVKGGDSAKVPNPQLVTGQEADSKLGLFLDFNSVEVPQPIRGSRGSTDPGPRTYEYE
RLNPDLFAPPTSDKGDVPNSQWPMSLSHNKLGNGKNSGWARQQNTAVLPVATAMAGVDMR
LEPGAYRELHWHTSGEWALVLKGGVRVAAMNEDGQSFVDDVTAGDVWFFPPGIPHSLQAL
DEGCEFLLVFDEGDFSEDATFLATETMMRNPESVIAKNFEDIQQQNITGSAGSITAPNSY
>D6U1D6|oxdd_TM_#01
MDTTRRKILQTLAAAGAVASITSVPAVAHATSTPADEPVPEPIEGNLGATDPGPRNIALD
EMNPDTLAPPTTDAGIMPNLKFSFGNAHNRLANGGWARQVTVTELPVSTSVAGVTMRLKE
GAVRELHWHVQAEWAYMLNGKAQVTCLDPQGRNFVDNVGVGDLWYFPAGFPHSIQGLQGG
CEFLLVFDDGSFSAGSTFMLSDWFVHTPKDVLAKNFGVPESNFANLAPPSTRWIYPGQVP
TSATPISDPYGTSPQSFTYHLLAQPPTKGKAHGQVRVVDSTKFGVSRTIAAALVEIEPGG
>A0A139H1H8|oxdd_TM_#01
MIQGLDDENEYLLVFDDGNFEASGTTFINVDDWIAHTPKEILAKNCGVNASMFNPVPSPN
PYIAAAANFSSEGIDYPYGDLSANKSSSLYDPFQRSPGGGGTIQIFDSRSFPISTTIEAS
VVTIKPGGLRELHWHPTAEEWVFFAQGQARATVFAGNTNARTFDFAAGDTAVFPDNYGHY
VINTSDKEDLIWIEIFKADRGMDISLTQWLALTPAPVVSQILNISVDAVRTLKKEKQLII
A
>A0A377BTA6|frc_TM_#01
GIKVLDFTGVQSGPSCTQMLAWFGADVIKIERPG
>A0A377BTA6|frc_TM_#02
DALYFTMLNSNKRS
>A0A377BTA6|frc_TM_#03
LVENFHPGAIDHMGFTWE
>A0A377BTA6|frc_TM_#04
NPRLIFGSIKGF
>A0A377BTA6|frc_TM_#05
VKAYENVAQAAGGAASTTGFW
>A0A377BTA6|frc_TM_#06
AALGDSNTGMHLLIGLLAALL
>A0A377BTA6|frc_TM_#07
GQRVTMSMQDAVLNLCRVKLRDQQRL
>A0A377BTA6|frc_TM_#08
GYLEEYPQYPNG
>A0A377BTA6|frc_TM_#09
FGDAVPRGGNAGGGGQPGWILKCKGWETDPNAYIYFTIQEQ
>A0A377BTA6|frc_TM_#10
ARQPHIFDIF
>A0A377BTA6|frc_TM_#11
PCAPVLSM
>A0A377BTA6|frc_TM_#12
YLTVGCPMKFS
>A0A377BTA6|frc_TM_#13
APLLGEHT
>A0A0D2NH46|oxdd_TM_#01
MWHSDFSVWLLVFCQAATNYAAPTTTPLQPQVLYTSSDPNDVLWHPASPAVPQPERAGLG
APVLGPQNIPIELQNPDLLAGPTTDNGNIKNFKWSMSASHTKLKHGGWTRQQNVNAMPIA
QDLAGVNMRLAAGSIRELHWHTAAEWGYVLQGDMRVSTITPDGEVWVGDVSEGDIWYFPA
GNPHSLQAKDTNLQGVEILLIFDEGNFSEDSTFQLTDWLAHVPKSVVAKNFGLTGDLQAF
DHIPQNELYIFPSLPPPRDVEDDKVVPNNTPFPYTYQFSKVIPETKPAGTVKIVDSRTFQ
>A0A316UKU9|oxdd_TM_#01
MPEPINGKTGSKIYGPTDEQLDRSNPDSFAPPSTDSGNVPQAKWPFALSHNRLQNGGWAR
QQNQDVLPVATELAGVQMHLDKGALRELHWHTASEWAYVLNGTLRVAISDETGANYLDQL
SHGDLWFFPSGLAHSIQCVSDGGCEFLLVFDDGGFDENETFLLSDFMAHIPREVLNKNFP
NFNNSDFDKVPKDELYIFPAPDGIESFAQDSIDNPQGNTAKAYTYNASSHPATQLPGGTV
KIVDSRNFSVSDIALAEVTINPGAIRELHWHPQSDEWSYFMSGHARLTIFAGTNNARTFD
>A0A2C5YI90|oxdd_TM_#01
DSPRQRLLNGLPL
>A0A2C5YI90|oxdd_TM_#02
NPYTPSFRDPYDNKVDAIRL
>A0A2C5YI90|oxdd_TM_#03
VDPLPWRNGHGASVLGPYNR
>A0A2C5YI90|oxdd_TM_#04
RSRQSPDLIRPPSTDHGDVQNMRWSFTDSHVRIEEGGWTRQTTLRELPSSVELAGVNMRL
GPSVIRELHWHKEAEWAYVL
>A0A2C5YI90|oxdd_TM_#05
TALDYEGGSFFDDLKKGDLWYFPSGVPHSLQGLGDNGTEFLLIFDDGRFSEESTFLLTDW
LAHTPKSVIAENFNLAPQVFDHLPKSEKYIFQGS
>A0A2C5YI90|oxdd_TM_#06
ERPKGKGVKKSAYNFTHRMLDQEP
>A0A2C5YI90|oxdd_TM_#07
KTSGGQVRITDSTNF
>A0A2C5YI90|oxdd_TM_#08
ISKTVAAAHL
>A0A2C5YI90|oxdd_TM_#09
IEPGALREMHWHPNADEWSFFISG
>A0A2R8BNX6|oxc_TM_#01
MTSSAAASVEQRPEEAESQNLTDGFHLIIDALKMNGIENIYHVPGIPVTDLGRMMQAEGM
RVISFRHESNAGNAAAIAGYLTRKPGICLTVSAPGFLNGLVSLAHATTNCWPMILISGSS
EREIVDLQKGDYEEMDQLAVAKPLCKAAYRILHAEDIGVGVARAIRAAVSGRPGGVYLDV
PASLLSQVMGAAEGLKSLIKVVDPAPAHFPAPAAIDRALSLLKAAKKPLIILGKGASYAQ
CDDLVRAFVEKTGAPYIAMSMAKGLLPDDHEQYAGAARSLVLKEADCVMLIGARLNWLLS
>A0A1I3NUA5|oxdd_TM_#01
PQPYRVSDGFGG
>A0A1I3NUA5|oxdd_TM_#02
TDNGLLPNLKMSFSDTHMQLNKGGWSREITVRDLPIATTLAGVNMSLRPGGVRELHWHQQ
AEWAFMIWGCAR
>A0A1I3NUA5|oxdd_TM_#03
QGDLWYFPAGLPHSIQAL
>A0A1I3NUA5|oxdd_TM_#04
GGCEFLLVFDDG
>A0A1I3NUA5|oxdd_TM_#05
FSDLNTLSISDWFAHTPKDVLAANFGIP
>A0A1I3NUA5|oxdd_TM_#06
QVYIYQDQVPGSIES
>A0A1I3NUA5|oxdd_TM_#07
PLSFKHSL
>A0A1I3NUA5|oxdd_TM_#08
PGGTVRIADS
>A0A1I3NUA5|oxdd_TM_#09
TIAAALVEIKPGAMRELHWHPNNDEWQYYLSGQARMTVFGGNG
>A0A1I3NUA5|oxdd_TM_#10
ARTFDYRAGDVGYVPFAMGHYVQNTG
>A0A1I3NUA5|oxdd_TM_#11
DTVWFLEMFKAPRFED
>A0A1I3NUA5|oxdd_TM_#12
SLNQWMALTPHQLVQSNLNASPELM
>A0A1I3NUA5|oxdd_TM_#13
LRKVKWPVV
>W9CA00|oxdd_TM_#01
SAPVPTVTAATGSLYGD
>W9CA00|oxdd_TM_#02
AKPSPVSGGDSAIVS
>W9CA00|oxdd_TM_#03
MVNGQEAD
>W9CA00|oxdd_TM_#04
DLGLYLDFNSV
>W9CA00|oxdd_TM_#05
GQTDPGPQT
>W9CA00|oxdd_TM_#06
EYQKLNPDL
>W9CA00|oxdd_TM_#07
APPGTDSGDVPQAQWPM
>W9CA00|oxdd_TM_#08
SGWARQQNT
>W9CA00|oxdd_TM_#09
QLPAATEMAGVDMRLAPGAYRELHWHTANEWSL
>W9CA00|oxdd_TM_#10
RLSAVNEKGE
>W9CA00|oxdd_TM_#11
FIDDISAGDVWFFPAGVPHSIQALDEGCEFLLIFDEGDFSEDGTFLVSEMFLRNPKSVLS
KNFQTPVSSFDNLPSDQLYIFNGTPAPANI
>W9CA00|oxdd_TM_#12
YTYHFSQQ
>W9CA00|oxdd_TM_#13
VPGGSVKIIDTTTFPIASNFAAALVTI
>W9CA00|oxdd_TM_#14
HWHLTSDEWN
>W9CA00|oxdd_TM_#15
GSARITIYAAPSSSRTFDYTAGDVGYI
>A0A1Y2TSZ2|oxdd_TM_#01
GGGFEDGQPIDG
>A0A1Y2TSZ2|oxdd_TM_#02
GKGAPFSG
>A0A1Y2TSZ2|oxdd_TM_#03
TNHALDLQNPDNLG
>A0A1Y2TSZ2|oxdd_TM_#04
QSTDNGVVPN
>A0A1Y2TSZ2|oxdd_TM_#05
KWSFSDSKTRILRGGWVREQV
>A0A1Y2TSZ2|oxdd_TM_#06
AQQHLTKGSIRELHWH
>A0A1Y2TSZ2|oxdd_TM_#07
AHTVQGLE
>A0A1Y2TSZ2|oxdd_TM_#08
FDDGDFDAVG
>A0A1Y2TSZ2|oxdd_TM_#09
TFNVDDWI
>A0A1Y2TSZ2|oxdd_TM_#10
LAKNFGLPE
>A0A1Y2TSZ2|oxdd_TM_#11
SVPSPNPYI
>A0A1Y2TSZ2|oxdd_TM_#12
HNVTGGNG
>A0A1Y2TSZ2|oxdd_TM_#13
LTGNASFAY
>A0A1Y2TSZ2|oxdd_TM_#14
GGTLRIVDS
>A0A1Y2TSZ2|oxdd_TM_#15
LRELHWHPNAEEWLYFHKGQGRATVF
>A0A1Y2TSZ2|oxdd_TM_#16
AARTFDFRAGDTGVFPDNSGHYIENT
>A0A1Y2TSZ2|oxdd_TM_#17
EIYKSDRVEDISLTQWLALTPAGIVA
>A0A1Y2TSZ2|oxdd_TM_#18
VAENLQKEKQ
>A0A2P5I4E1|oxdd_TM_#01
LSKREQFSKGQPIDDKGKGAPILGGTN
>A0A2P5I4E1|oxdd_TM_#02
NLGAQSTDNGVVPNLKWSFS
>A0A2P5I4E1|oxdd_TM_#03
SKTRILAGGWVREQV
>A0A2P5I4E1|oxdd_TM_#04
HLKKGAIRELHWHRVAEWGFVYAG
>A0A2P5I4E1|oxdd_TM_#05
VSAVDENGQYQVDTLD
>A0A2P5I4E1|oxdd_TM_#06
GDIWYFPKG
>A0A2P5I4E1|oxdd_TM_#07
GNFDAVGTTF
>A0A2P5I4E1|oxdd_TM_#08
SHTPKSVLAKNFGLNESVFDS
>A0A2P5I4E1|oxdd_TM_#09
PYIFNSTVSTRNVTGPEGALVGNSSYVYHTFQHPSEPVPGQGG
>A0A2P5I4E1|oxdd_TM_#10
LWIIDSRNFP
>A0A2P5I4E1|oxdd_TM_#11
ATTIAATFVKLEPRGLRELHWHPNA
>A0A2P5I4E1|oxdd_TM_#12
EWLYFHSG
>A0A2P5I4E1|oxdd_TM_#13
FIGSAAARTFDFSAGDT
>A0A2P5I4E1|oxdd_TM_#14
VFPDNSGHYIENLSDTEDLVWIEIY
>A0A2P5I4E1|oxdd_TM_#15
SDRVADISLTQWLALTPADIVASTLK
>Q73U45|oxc_TM_#01
VGIPITDLAR
>Q73U45|oxc_TM_#02
GFRQEASAGNAAAAAGFLTRRPGVCLTTSGPGFLN
>Q73U45|oxc_TM_#03
LPALANATTNCFPMIQISGSS
>Q73U45|oxc_TM_#04
RGDYQDLDQL
>Q73U45|oxc_TM_#05
RTAVSGRPGGV
>Q73U45|oxc_TM_#06
WRVVDPAPRQ
>Q73U45|oxc_TM_#07
RPLIVLGKGAAYAQADN
>Q73U45|oxc_TM_#08
TGIPFLPMSMAKGLLPD
>Q73U45|oxc_TM_#09
GARLNWLLGHG
>Q73U45|oxc_TM_#10
APLAGDIGS
>Q73U45|oxc_TM_#11
NDAKMRERLA
>Q73U45|oxc_TM_#12
PMRFYNALGAIR
>Q73U45|oxc_TM_#13
VNEGANALDLARNV
>Q73U45|oxc_TM_#14
DMELPRHRLDTGTWGVMGIGMG
>Q73U45|oxc_TM_#15
PVVAIEGDSAFGFSGMEIETICRYRLPVTV
>Q73U45|oxc_TM_#16
ILNNGGVYRGDEA
>Q73U45|oxc_TM_#17
AEAFGGKGYHV
>A0A2W2CQW5|frc_TM_#01
MGKALEGIRVLDMTHVQSGPSSTQILAWLGADVIKLEAPGQGDITRGQLRDIPDVDSLYF
TMLNANKRSITLNMKHERGKEIFTKLVSEVDILVENFGPGVVERFGFPWERLQEINSGLI
YASIKGFGPGRYANFKAYEVIAQAMGGSMSTTGFEDGPPTATGAQIGDSGSGIHLVAGIL
AALYQRSRTGRGQRVQVAMQDAVLNLCRVKLRDQQRLEHGPLGEYPNESFGDSVPRSGNA
SGGGQPGWAVRCAPGGPNDYIYVIIQPPGWKPITELIGRPELADDPAWNTPQVRLSKLDK
>A7ICK1|oxc_TM_#01
LTDGFHLVIDALKLN
>A7ICK1|oxc_TM_#02
TIYGVPGIPITDLGRM
>A7ICK1|oxc_TM_#03
SFRHEQNAGNAAAIAGFLTKKPG
>A7ICK1|oxc_TM_#04
CLTVSAPGFLNGLTALANATTNCFPMILISGSSEREIVDLQQGDYEEMDQLAIAKPLCKA
AFRVLHA
>A7ICK1|oxc_TM_#05
VARAIRAA
>A7ICK1|oxc_TM_#06
SGRPGGVYLDLPAKLF
>A7ICK1|oxc_TM_#07
PLIILGKGAAYAQAD
>A7ICK1|oxc_TM_#08
GARLNWLLSHGKGK
>A7ICK1|oxc_TM_#09
EMDSNVEI
>A7ICK1|oxc_TM_#10
APLVGDIGS
>A7ICK1|oxc_TM_#11
ERPDAILVNEGANTLDLARG
>A7ICK1|oxc_TM_#12
QPRKRLDVGTWGVMGIGMGFA
>A7ICK1|oxc_TM_#13
ETGKPVLAVEGDSAFGFSGMEVETICRY
>A7ICK1|oxc_TM_#14
VIFNNNGIYRG
>A7ICK1|oxc_TM_#15
DPTGRDPGTTVFV
>A7ICK1|oxc_TM_#16
MMEAFGGVG
>A0A2B7WYB1|oxdd_TM_#01
MKHSLLSAACLVASSALCGAAATPPGEIDKGQPINGNGKGAPLLGGTNKAIDLQNPDNLG
AQSTDNGFIPNLKWSFSDSKTRIFPGGWVREQVIQDLPQSHDISAAQQHLKKGAIRELHW
HRVAEWGFVYSGSVLVSAVNEDGKYEVDKLGVGDIWYFPKGAAHAVQGLDDENEYLLVFD
DGDFEATGTTFMVDDWIAHTPKDILAKNFGISADVFDSVPKPFPYILNATVGDRPVSGPP
DDVLVGNSSYVYHTFDHPSEPVPGEGGTFYIIDSRNFPISKTIAATFVTLKPGGLRELHW
>A0A1S7QD09|oxdd_TM_#01
TRRAVLAIGA
>A0A1S7QD09|oxdd_TM_#02
GGTALAAS
>A0A1S7QD09|oxdd_TM_#03
GAASFGNPD
>A0A1S7QD09|oxdd_TM_#04
PAEGAINA
>A0A1S7QD09|oxdd_TM_#05
QFPSFQSPPATD
>A0A1S7QD09|oxdd_TM_#06
SFNNAAKRIQNGGWARQVTKSDFAISDAVSGVNMRLGPGG
>A0A1S7QD09|oxdd_TM_#07
REMHWHRAAEWAIMTNG
>A0A1S7QD09|oxdd_TM_#08
GRAYVQDVEAGDLWYFPAGYPHSLQGLGP
>A0A1S7QD09|oxdd_TM_#09
GCEFVIVFDEGDQSEYGTLLLTDWLAHTSPELLAKNFGV
>A0A1S7QD09|oxdd_TM_#10
DVFRNIPLQNLWIFQGKEPGPLS
>A0A1S7QD09|oxdd_TM_#11
DQEAVAGAGLPP
>A0A1S7QD09|oxdd_TM_#12
ASKPLKENAAGVIRLADSSAFTVSKTIAAAIETIKPGGVREMHWHPNADEWQYWI
>A0A1S7QD09|oxdd_TM_#13
GEGRMTVFDAGPRSQTADFRAGDIGYVKRSQGHIIENT
>A0A1S8B7G1|oxdd_TM_#01
MVSSLSILLALSALHGAVRGAPASDPLRGSPALQGYNPSNILTDEDTTDVQYELAPGQTD
DADLGTYLDFSDIENPQPIRGSKGGTDPGPHNSDVDRLNSDKLAPPGTDHGQTISAQWSM
GLSHAKLGKQGAGWSRQQNEVVLPDATAMAGVDMRLEPGGYRELHWHVAGEWALMLNGTV
RVQAVQEDGKTFVDDVSKGDVWFFPPGIPHSIQALDGGAEFMLVFDDGSFSEDNTFLVSE
IFAHNPVRNTRFPRPKHPTDPHLQKTVLAKDLHVNTSAFDNIPDGELFIFPGTKAPTDIE
>A0A358L9D4|oxdd_TM_#01
MNPITRRSFM
>A0A358L9D4|oxdd_TM_#02
FAAGGTVALAAG
>A0A358L9D4|oxdd_TM_#03
TDSGTLPNLRFS
>A0A358L9D4|oxdd_TM_#04
SDSHVRKG
>A0A358L9D4|oxdd_TM_#05
GGIRELHWHKEGEW
>A0A358L9D4|oxdd_TM_#06
VGDLWYFPPGVPHSIQGLGPDGCEFLLAFDNGGFDEDSTFLLSDWFKHVPPE
>A0A358L9D4|oxdd_TM_#07
LAKNFGVP
>A0A358L9D4|oxdd_TM_#08
ETFSKLPSP
>A0A358L9D4|oxdd_TM_#09
AFSHRMLAQ
>A0A358L9D4|oxdd_TM_#10
PITLKGGTVRITDSS
>A0A358L9D4|oxdd_TM_#11
FKVSKTIAAALVELQPGAMRELHWHPN
>A0A358L9D4|oxdd_TM_#12
DEWQYYLEGEGRMGVFASSGQARTFDFRAGDVGYVPFAMGHY
>A0A358L9D4|oxdd_TM_#13
ENTGDKPLRFLELFKSSYYADISLNQWLASTPP
>A0A358L9D4|oxdd_TM_#14
ALDKTKKP
>A0A1N7H709|oxdd_TM_#01
MKKLIQQLASKHLPQPIRGRKGATDEGPRNLARDFQNPDMLVPPSTDAGTVQNLKFSFSD
THMRLEDGGWSREVTVRELPVSKNIAAVNMRLKPGAVRELHWHKEAEWGYVING
>A0A1N7H709|oxdd_TM_#02
VRLTAVDQNGRNFIDNVSEGDLWYFPSGIPHSIQG
>A0A1N7H709|oxdd_TM_#03
GSEFLLVFDDGSFSENSTFSVTDWFAHTPRSVL
>A0A1N7H709|oxdd_TM_#04
KKERYMFQLEPPPPIE
>A0A1N7H709|oxdd_TM_#05
VLEPFSYKLS
>A0A1N7H709|oxdd_TM_#06
QEPLVTSGG
>A0A1N7H709|oxdd_TM_#07
VKIVDSKTFKVSKTIAAALVEVEPGGMRELHWHPNTDEWQYYLSGEAKMTVFAAEGRART
FNYQAGDVGYVP
>A0A1N7H709|oxdd_TM_#08
AMGHYVQN
>A0A149VZB0|frc_TM_#01
MDKALAGIRILDMTHVQAGPTASQLLAWLGADVIKFEPPGGDITRGQLRDIPGADSLYFT
MLNCNKRSITVNMKKPAGKEVFEALLQECDVIMENFGPGVLDRLGYNWEAIHAKNPRIVM
ASIKGFGSTGPYAEFKAYENVAQAMGGSMSTTGFNDGPPLVTGAQIGDSGTGLHLAIGIL
AALNARHRTGRGQFVEVAMMDAVMNLCRVKFRDHQRLTRGTLPEYSVSTAESVATPRSGN
DSGGGQLGNAIRCKPGGPNDFIYVVVQEVVWEALARRIGGEAMVTDPRFSTLTERRKNQS
>A0A067SH37|oxdd_TM_#01
MHCLASPIVPLQPDVPYTDSNPNKVLWTPTSGKFPQPERAGLGASILGPQNVPMDRQNAD
LLAPPTTDNGEVRNFKWPFSFSHSRLTHGGWARQQNVHDMPLAADIAGVNMRLEVEQIRE
LHWHTAAEWAYVLKGDLRISTITSEGEVWLGDVSEGDLWYFPAGNPHSIQAKDTAAGGAE
FLLIFDSGNFSEDSTFLLTDWLAHVPKSVIAKNFGLDGDLQAFDHIPEHELYIFPSLPPP
EEINEDVIIPNNAPNPFTFQFSKVVPDKKLGGTVKIVDSRTFTASEKIAAAEVELEAGGL
>A0A1M6VWK8|oxdd_TM_#01
LAVSAAGA
>A0A1M6VWK8|oxdd_TM_#02
AASFGNPD
>A0A1M6VWK8|oxdd_TM_#03
DWASFNNAPKR
>A0A1M6VWK8|oxdd_TM_#04
GGIRELHWHQAAEWA
>A0A1M6VWK8|oxdd_TM_#05
EGDLWYFPAG
>A0A1M6VWK8|oxdd_TM_#06
PHSLQGLG
>A0A1M6VWK8|oxdd_TM_#07
DGCEFVICFDDGDASEFNTLLVTDWFAHTPPE
>A0A1M6VWK8|oxdd_TM_#08
LAKNFGVPA
>A0A1M6VWK8|oxdd_TM_#09
AAALVTVRPG
>A0A1M6VWK8|oxdd_TM_#10
RMTVFNTGPNAMTMDFN
>A0A1M6VWK8|oxdd_TM_#11
WLTHTPPA
>S3AWX8|frc_TM_#01
MTGSKRPSADRRSHVCEVTRVSGKALDGVRVLDMTHVQSGPSATQLLAWLGADVVKLEAP
GGDITRRQLRDLPDVDSLYFTMLNCNKRSITLNTKTERGKELLAELIRRSDVLVENFGPG
AIDRMGFTWERIQELNPRLVYASIKGFGDGPYTTYKAYEVIAQAMGGSMATTGEADGPPM
ATGAQIGDSGSGVHTVAGILAALYQRERTGRGQRVRVAMQHAVLNLCRVKLRDHQRLSHG
PLSEYPDAPRGDEVPRSGNASGGGQPGWAVRCAPGGPNDYVYVIVQPASWVPLCSLMGRP
>D1NS77|oxc_TM_#01
TPQTATPAVAENLTDSPHYLAEALIKNGVKHMYGVVGIPVTDFARIAQGMGIRFIAMRHE
EDAVNAAAAEGFLTGRPGVALTVSAPGFLNGLAPLKEATENGFPVIMIGGSSTR
>D1NS77|oxc_TM_#02
VVDLQEGEYEGLDQRAYAEPFTKAAYRLD
>D1NS77|oxc_TM_#03
VARAMHVASSGRPGAVYLDFPDDAVAQTMTK
>D1NS77|oxc_TM_#04
IGKGAAIAQAE
>D1NS77|oxc_TM_#05
KTDLPFQPMSMAKGLIPDTD
>D1NS77|oxc_TM_#06
RGLALRTADVVLL
>D1NS77|oxc_TM_#07
GARLNWML
>D1NS77|oxc_TM_#08
VKFIQIDINPEEFENSRKIDVP
>D1NS77|oxc_TM_#09
GDIKSAMTMLN
>D1NS77|oxc_TM_#10
GLAKTPVKA
>D1NS77|oxc_TM_#11
SGKVPMGHFDALGAIKKVYD
>D1NS77|oxc_TM_#12
HQDLYLVNEGAN
>A0A2E3KYM2|oxc_TM_#01
ETEPHEEAG
>A0A2E3KYM2|oxc_TM_#02
LTDGFHLLIDALKLNEVENVYMVPGIPVTDLGRMMQSEGMRVLSFRHEQHAGYAAAIAGY
LTKKPGVCLTVSAPGFLNGLTALAHATTNCYPMILMSGSSEREIIDLMQGDYEEMDQLAI
AKPLCKAAFRINHAEDIGIGVARAIRAALSGRPGGVYLDIPGALLGQTMDVAAGEKSLVK
VIDPAPAQLPAPNAVTRALNVLRNAERPLIILGKGAAYAQADDAIKALVEKSGMPYLPMS
MAKGLLPDDHPQSAGAARSLVLKESDTVMLIGARLNWLLSHGKGK
>A0A1E1KCR3|oxdd_TM_#01
QNSLVLLSAMLSELGNSIP
>A0A1E1KCR3|oxdd_TM_#02
PRQRLLDGKPLP
>A0A1E1KCR3|oxdd_TM_#03
RKSKVSSPYTPGFNDPYDKAIDAV
>A0A1E1KCR3|oxdd_TM_#04
DKLDPLPIRKGQGAS
>A0A1E1KCR3|oxdd_TM_#05
LGPWNWERSRQNA
>A0A1E1KCR3|oxdd_TM_#06
LVRPPSTDRGNMANMRWSFADSHVRMEEGGWTRQTTVRELGTSVELASVNMRLDQGVIRE
LHWHKEAEWAYVLDGEVRVTAIDYDGGSFYDDLKKGDLWYFPSGVPHSLQGLGENGTEFL
LVFDDGGFSEESTFILTDWLAHTPKSVIGKNFNLAPEVFAHIPSAEKYIFQGTKPGSIAD
EKPTGNGVKKSKYNFTHRMLDQEPKKTSGGEVRITDS
>A0A2T2N261|oxdd_TM_#01
MKLQSIAASLLFTSATLGAVVKRESQFHNGQPIDGKGKGAPILGTLRGTNNQIDRDNPAN
LGEESTDAGTVPNLKWRFSDSKTKIFPGGWVRQQVITDLPQSHDIAAAQQHLSKGAIREL
HWHRVAEWGFVYTGRVLVSAVDENGKYQVDELGFGDIWYFPKGQAHTVQGLDDENEFLLA
FDDGDFDKAGTTFNLDDWVAKTPKHILAKNFGVPESVFDKVPERNPYITNSTVSNRTKIE
GPNGELTGNSSYVYHTFDHPSETVAGGGGVFYKIDSTNFPISKTIAATYVVLEPKGLREL
>M5CD85|oxdd_TM_#01
ALATYAAAAPAG
>M5CD85|oxdd_TM_#02
AYASDDPNYSYLDQYQSGTPEPIIGAAG
>M5CD85|oxdd_TM_#03
NILGPQNIPLERQSPDFMAPPTTDSGSV
>M5CD85|oxdd_TM_#04
NVKWPMAISHNRVQDGGWARQQNEHD
>M5CD85|oxdd_TM_#05
PLATAMAGVNMRLKAGAIRE
>M5CD85|oxdd_TM_#06
HWHVTAEWGYVIAGSCRVNVVDQLGRNYLADVYPGDLWYFPQGIPHSIQGL
>M5CD85|oxdd_TM_#07
DTADGCEFLLVLDDG
>M5CD85|oxdd_TM_#08
FSEDSTFLLTDW
>M5CD85|oxdd_TM_#09
AHVPKEVLAKNFRVNASAFDHIP
>M5CD85|oxdd_TM_#10
ANPVSPQG
>M5CD85|oxdd_TM_#11
LPYTFAASKA
>M5CD85|oxdd_TM_#12
ATNVTGGSVKV
>M5CD85|oxdd_TM_#13
DSRTFNVSTTIAVAEVTVVPGGIRELHWHPTQPEWTFYLEGNARVTVFASSGNART
>A0A2R6NXD9|oxdd_TM_#01
MSGLKLNIAIVCAVLLATHSSAAPAVSSALVASSAIPSASFFPAPASSVAVSASNPALSP
SSAPLSSSLVPASSAAASVDSSSAKASSIASAAPASETVPYASDDPNEVMWGPDYDGDPQ
PIRGALGSTVMGPQDAAIDIQNPDLFAPPTTDAGTVGNAKWPFSLSHNRLQTGGWARQQN
VAVLPMATELAGVDMRLEAGAIRELHWHKTSEDAGDLWFFPAGTPHSLQATDADPDGAEF
LLVFDDGSFSEDSTFLLTDWLAHVPKEVLARNFQTDISAFNDIPGQQLYIFPGSAPGPDS
>A0A1G6UUF5|frc_TM_#01
LDMTHVQAGPSATQLMAW
>A0A1G6UUF5|frc_TM_#02
GADVIKVE
>A0A1G6UUF5|frc_TM_#03
PGRGDITRSQLRDVPNADSLYFTMLNSNKRSLTLNMKT
>A0A1G6UUF5|frc_TM_#04
ENFGPGVL
>A0A1G6UUF5|frc_TM_#05
YASIKGFGPGPY
>A0A1G6UUF5|frc_TM_#06
DCKAYENVAQCMGG
>A0A1G6UUF5|frc_TM_#07
VTGAQIGDSGTGVH
>A0A1G6UUF5|frc_TM_#08
VVGILAALL
>A0A1G6UUF5|frc_TM_#09
GRGQRVEVAMQD
>A0A1G6UUF5|frc_TM_#10
VLNLCRVKLRDQQRL
>A0A1G6UUF5|frc_TM_#11
VPRAGNASGGGQPGAALRC
>A0A1G6UUF5|frc_TM_#12
NDYVYVIIQPQGWEPLMRLC
>A0A1G6UUF5|frc_TM_#13
VDVPCGPILSMKDLIED
>B2ATI7|oxdd_TM_#01
MRFSSSSLLLGAVALVSAFPVQDSPRQRLLDGKPLPGKYRSKNPYTPGYRDPYDTAVDSI
GKGLDPLPWRNGDGASVLGPWNRERARQNPDLVRPPSTDSGNIPNLRWSFVDSHIRIEAC
LPPLPLTTPLSLTFPPKEGGWTRQTTIRELPTSIELAGVNMRLDHGAIRELHWHKEAEWA
YVLSGSVRVTALDYEGGNFIDDLSQGDLWYFPSGVPHSLQGLDPNGTEFLLIFDDGRFSE
ESTFILTDWFAHTPKSVISKNFHLAPEVFERVPKREKYIFQGSKPGSIEEEEPKGKNVKK
>A0A0G2DVC6|oxdd_TM_#01
MKVHSLLVLGGLLAGSTSAGLVKRVDSFAQGQPYNPTNGNGAPFGGGTNHEIDLQNPDGL
GQQSTDAGTVPNLKWPFSLSKTNIYPGGFTRTQVIQDNPQSHDIAAAQQHLKKGALRELH
WHKVAEWGFVYQGNVLVSAVDENGKYQVDKLGVGDIWYFPKGQAHTVQGLDDQNEYLLAF
DDGDFNAVGVTFNVADWVAHTPTSVLAKNFGVDESVFDSIPTKDPYILNSTITDDTVTGP
NGELTGNSSYTYHTFQHEPETVPGGGGTFYKIDSTNFPISTTIAAAYVTLKPKGLRELHW
>A0A1P8XME6|oxdd_TM_#01
GATDNGPRN
>A0A1P8XME6|oxdd_TM_#02
TDSGTLPNLKFSFSQAHMRLE
>A0A1P8XME6|oxdd_TM_#03
GGWAREVT
>A0A1P8XME6|oxdd_TM_#04
REMPIATTLAGVNMRLKPGA
>A0A1P8XME6|oxdd_TM_#05
RELHWHKQSEWAY
>A0A1P8XME6|oxdd_TM_#06
LEGKCRISAVDQEGRNFLEDVSAGDLWFFPQGIPHHIQAL
>A0A1P8XME6|oxdd_TM_#07
EGVEFLLVFNDG
>A0A1P8XME6|oxdd_TM_#08
TFLISDWFAHTPRS
>A0A1P8XME6|oxdd_TM_#09
LAKNFGVPE
>A0A1P8XME6|oxdd_TM_#10
FSSIPTSE
>A0A1P8XME6|oxdd_TM_#11
LESDRILSP
>A0A1P8XME6|oxdd_TM_#12
STTTSAALVEI
>A0A1P8XME6|oxdd_TM_#13
PGAIRELHWHPNNDEWQYYISGQGRMGVFADSGRNRTFD
>A0A1P8XME6|oxdd_TM_#14
GDVGYVPFAMGHYIENTG
>A0A1P8XME6|oxdd_TM_#15
FEDVSLAQWMALTP
>A0A1P8XME6|oxdd_TM_#16
EKQPIFRP
>A0A094H2V8|oxdd_TM_#01
MVGSASFDFSTVKNPQPIRGAKGGTDPGPRTLEYDVLNPDKLAPPGTDHGGVANAQWPLG
LSHNKLGLDSAGWSRQQNTDNIPTATEMAGVDMRLEEGAYRELHWHKAAEWAYVLNGSVR
VEAVNADGQTFVDDLSAGDVWFFPPGVPHSIQGLQGGVEFLLVFDDGTFSEDNTFLASEV
FAHNPLEVLSKNFQLPLSAWSNIPAGELFIFPGTKAPADISKQNIVGSAGIVPTEQSYTY
HLSKEAPTHEVAGGSIKIIDPTTFPLASMFSAAVVTVKPGAMREIHWHTTSDEWNFFVAG
>A0A1M3Q1P1|oxdd_TM_#01
SLSRRSVLALGA
>A0A1M3Q1P1|oxdd_TM_#02
FGNPDQPAEGAINANPA
>A0A1M3Q1P1|oxdd_TM_#03
EQFPSFQSPPATDIGDMQLFW
>A0A1M3Q1P1|oxdd_TM_#04
KRIQNGGWARQ
>A0A1M3Q1P1|oxdd_TM_#05
DFAISEAVSGVNMRLGPGG
>A0A1M3Q1P1|oxdd_TM_#06
HWHRAAEWAIMTNG
>A0A1M3Q1P1|oxdd_TM_#07
QGRAYVQDV
>A0A1M3Q1P1|oxdd_TM_#08
GDLWYFPAGFPHSLQGLGPDGCEFVIVFDQGDQSEY
>A0A1M3Q1P1|oxdd_TM_#09
LAKNFGVPQD
>A0A1M3Q1P1|oxdd_TM_#10
FKNIPLQDLWIFQGKEPGPLSADQ
>A0A1M3Q1P1|oxdd_TM_#11
GLPPYPFTY
>A0A1M3Q1P1|oxdd_TM_#12
FKVSKTIAAAIETIKPG
>A0A1M3Q1P1|oxdd_TM_#13
VREMHWHPNADEWQYWIKGEGRMTVFD
>A0A1M3Q1P1|oxdd_TM_#14
GPRSQTADFRPGD
>A0A1M3Q1P1|oxdd_TM_#15
GYVKKSQGH
>A0A1M3Q1P1|oxdd_TM_#16
IENTGKTDLQFVAVFKV
>A0A1Q4BQT1|frc_TM_#01
KALEGVRILDFTHVQSGPTCTQLLAWFGADVIK
>A0A1Q4BQT1|frc_TM_#02
GDITRGQLVDVKGADSLYFTMLNHNKRSITVDSKNPQGK
>A0A1Q4BQT1|frc_TM_#03
VENFAPGALDRMGFTWE
>A0A1Q4BQT1|frc_TM_#04
NPRIIVASIKGFGPGPYEDCKVYENVAQCTGGSASTTGFRDGPPLVTGAQIGDSGTGLHL
ALGIVTALYHRTHSGKGQRVSVAMQDSVLNLCRVKLRDQQRLKAGPLTEYSQ
>A0A1Q4BQT1|frc_TM_#05
GEGIPFGDATPRAGNDSGGGQPGRIL
>A0A1Q4BQT1|frc_TM_#06
DPNAYIYFITQAPVWEKICDVIGEPTWKTDPEYATPKARLPKLN
>A0A1Q4BQT1|frc_TM_#07
TKFEAMDILNK
>A0A1Q4BQT1|frc_TM_#08
DIPCGPILSMKELAED
>A0A0H2S0E4|oxdd_TM_#01
MLECVTGSWSAPPVLRGFKGAIKALNGTHSYVEARIPLDCYATSKHTSNTMRKYVFTITG
FCVGWNSIVLSAPIDSGDNVFISTSVTTSSEKFSVTASPTSTAKPEFETDIPATSFLNSQ
PYVQGTDANPEPMNDGLGASSIAPDDTAIDQQNPDLFAPPTTDNNIIQNAKWPISLGHTR
LQSGGWSRQQNTDDFPIGTSLASVQMRLEAGAIRELHWHSSAEWGFVLDGNVKLTAMDNE
GRVFVDTVGPEDLWYFPAGVPHSIQVTDQNPEGSEFLLVFDDGSFSDDGTFLLTDWMAHV
>A0A286GU53|oxdd_TM_#01
QNTVSFKYQLEKEQPKILPGG
>A0A286GU53|oxdd_TM_#02
TRGASVKEFPASQNLAGVSMHLDSGAIREMHWHANAAEWGYVVNGQMRTTLIDP
>A0A286GU53|oxdd_TM_#03
GNVYVDLFN
>A0A286GU53|oxdd_TM_#04
GDVWYFPRGFGHCLQCVGT
>A0A286GU53|oxdd_TM_#05
ACHFILIFDNGDFSEDHTFSVTDFISSVPADVAAKCLGITEAEVAQLPQKEMYFANCELP
SVH
>A0A286GU53|oxdd_TM_#06
RKTNDLTTTHRYPLEAQ
>A0A286GU53|oxdd_TM_#07
PGCGTQRIVSQNEFP
>A0A286GU53|oxdd_TM_#08
AATITGTLFEIEPGCMREMHWHPN
>A0A286GU53|oxdd_TM_#09
DEWQYYLQGKAEMGVFLAEQTFIKDEFEKGDIGYVPMGAGHYIKNIGQEVLIVLIGFNNG
KYESIDLSAWIAGNPSDI
>B8EPA5|oxdd_TM_#01
MGGRARCFAGRQSRRESSEREGARDVLAKNFAVPEGAFANIPQDVEHNRWIFAGKPPGPI
SAQTVQSPAGPTPISYSYRLSEQTPVKVGGGQVRVVDSSNFPAASTVAAALVEIEPGGLR
ELHWHPTNDEWQYYLSGRGRMTVFASGGRARTFDYQAGDVGYVPFAMAHYVENTGDEPLR
FIEAFRSFYFADVSVNQWMALSPPDRVQAHLNLDEQTMKALRKDKPIIVGPSAA
>S3CDG9|oxdd_TM_#01
MKLPTWAVAVAGLFLTADVACGLSVEKRASIKPQPIDGNGKGAPIVGGTNAALDAQNPDN
LGQLATQDAGTVPNLKWSFSDSKTKLFRGGWSRETVVTDLPASDTVAAAQQHLKKGALRE
LHWHRVAEWGIVYAGSILLSAVDENGQYQVEKLEYGDIWYFPKGVAHTVQGLDEENEYLL
VFDDANFDKVGTTFMVDDWVAHTPKAILAKNFGVDASVFDTVPATDPYIINGTVSEANET
TANPPAFASSVNSSTTYVYRTFQHEPDSTPGGGGQLHKIDSRVFPIAQTIAAAVVSLKPG
>A0A370ISU5|oxdd_TM_#01
MRLSIPTKACLLLAFLGTSLASPMTKELRPRSAEGPEDPYTPTYHDQYDHKVDSVGEHLD
PLPYRNGHGANILGPQNKDRTRQNPDLMRPPTTDHGDMKNMRWSYADSHMRIEEGGWTRQ
TTIREMGTSIELAGVNMRLDKGVIRELHWHKEAEWAYILEGSVRVTATDTEGGSFIDDLH
KGDLWYFPSGHPHSLQGLGPNGTEFLLIFDDGNFSEESTFLLTDWIAHTPKAVLAENFRV
KPAVFKNTPTSEKYIFQGSMPGSIKDEEPKGKGVKNSTLQFTHRMLDQEPIITSGGKVRI
>A0A0C6E5V8|oxdd_TM_#01
FLASVLCAVFLSTYVVSVPVSNNGTV
>A0A0C6E5V8|oxdd_TM_#02
ASSSTTSLSTGTATGSSSASSPSPSVPYASDDPNYPLWNATT
>A0A0C6E5V8|oxdd_TM_#03
IDPEPIRG
>A0A0C6E5V8|oxdd_TM_#04
LGATILGPQNIDIDRQNPDLVAPPTTDAGTLQNAKWPFSLSK
>A0A0C6E5V8|oxdd_TM_#05
QLNTGGWVRQQNVDQMPIATAMAGVDMRLESGAIRELHWHQTAEWAYVISGSTQITSVNQ
NGQNYVATVHPGDLWYFPPGIPHSLQATNDSVNGTEFLLVFPSGTFNDDDTFLLTDWMAH
IPKEVIAKNFQTNISAFDDIPGHYLYIFPGTPPPDNVQPPVSPQGTIPEPFSYNFSAVTP
TQ
>A4PE17|oxc_TM_#01
DALQANGLNNM
>A4PE17|oxc_TM_#02
VGIPVTDFARLA
>A4PE17|oxc_TM_#03
KPGVALTVSAPGFLNGLTALA
>A4PE17|oxc_TM_#04
IMISGSSDRH
>A4PE17|oxc_TM_#05
IDLDRGDYEG
>A4PE17|oxc_TM_#06
DQYNVAKP
>A4PE17|oxc_TM_#07
CKAAYRVDRA
>A4PE17|oxc_TM_#08
DMGLAVARAVRTA
>A4PE17|oxc_TM_#09
YLDLPAATV
>A4PE17|oxc_TM_#10
IPFLPMSMAKGVVPDDSP
>A4PE17|oxc_TM_#11
LNWMLSNG
>A4PE17|oxc_TM_#12
IDATEFDSNRKIDAPLQGDI
>A4PE17|oxc_TM_#13
YSAIEPIN
>A4PE17|oxc_TM_#14
VSEGANTLDIGR
>A4PE17|oxc_TM_#15
MQKPRHRLDTGTWG
>A4PE17|oxc_TM_#16
NNGGIYNGD
>A4PE17|oxc_TM_#17
KAFGGDSYRV
>A4PE17|oxc_TM_#18
EMKDALEKAY
>A4PE17|oxc_TM_#19
SMGKESGHIGNLNP
>A0A166K2V6|oxdd_TM_#01
MARLAISLSLLVYWASLSRALPGIEERAAASSLLSNASATASGAASATSAAASPLPASAT
VSAPPEFETVPPASSNPNAPIFPVGDANVENPQATRGSLGSSILGPNNLQVTQQNPDFLA
PPTTDNGDVMNAKWPFAMSHNRLQTGGWARQQNIEVMPIATQMAGVNMRLEKGAIRELHW
HKTSEWAYVLKGTTQITAIDQDGKNFLANVGPGDLWYFPPGIPHSLQATGDDPDGTEFLL
IFDEGDFSEGSYSQYVWVWRQALSGATGVTCCRHYPERADDVPIDATFLLTDWMAHVPMD
>V4RKX8|frc_TM_#01
MKALEGVKVLDFTHVQSGPTCTQLLAWFGADVIKVERPGVGDATRAQLRDIEGVDSLYFT
MLNHNKRSITLDTKNKTGKEVLEKLVKSCDVLVENFAPGALDRMGFGWERIQELNPRMIM
ASVKGFGPGRYENCKVYENVAQCAGGSASTTGWRDGPPLVTGAQIGDSGTGLHLALGIVT
ALYHREKSGRGQKVLAAMQDGVLNLCRVKLRDQQRLAHGPLKEYSQFGEGIEFGDAVPRA
GNDSGGGQPGAILKCKGWETDPNAYTYFITQAAVWPAICDVIGKPEWKDDPDYAKPAARL
>A0A371D9M2|oxdd_TM_#01
MSRFLVSVLCAVLYGSFVTSIPIGEVSSSSSQSSILTQTASSTSVGPSQPSPTVPYASDD
PNYWLWNETTTTDPQPERGTLGASILGPQDIAIDKQNPDILAPPTTDSGTIGNAKWPFSL
SKMQLNTGGWVRQQNIQQMPLATAMAGVNMRLEAGAIRELHWHQTAEWAYVIKGSTQITS
VDQNGRNYVATVNQGDLWYFPPGIPHSLQGTNDNPDGTEFLLIFPDGTFNDDDTLLLTDW
MAHIPKEVIAKNFQDDISDWNDIPGEQLYIFPGVPPPDNQQPVSDPQGQIPEPFSYAFSK
>A0A200HS64|oxdd_TM_#01
DGKGWIDHGPRN
>A0A200HS64|oxdd_TM_#02
RDQENPDILVPP
>A0A200HS64|oxdd_TM_#03
NLRFSYSDAHQRLEEGGWTREITNRELP
>A0A200HS64|oxdd_TM_#04
DVAGVNMSLEPGAYREMHWHKEAEWGLMLYGNARVTAIDEHGRSFIDDV
>A0A200HS64|oxdd_TM_#05
ALDQGCEFLLVFSEPDFSENNTFL
>A0A200HS64|oxdd_TM_#06
SDWLAHTP
>A0A200HS64|oxdd_TM_#07
SDLESFPKSEKYIFKANVP
>A0A200HS64|oxdd_TM_#08
VPSPFTFHIDTL
>A0A200HS64|oxdd_TM_#09
TISAAFVEVEPGGMRELHWHP
>A0A200HS64|oxdd_TM_#10
EWQYYIQG
>A0A200HS64|oxdd_TM_#11
VFNSAGLARTF
>A0A200HS64|oxdd_TM_#12
AGDVGVVPIVAGHYVQN
>A0A200HS64|oxdd_TM_#13
GDEPLRFVEVFK
>A0A200HS64|oxdd_TM_#14
SLNKWLGTSP
>A0A200HS64|oxdd_TM_#15
QMVADHLNVTKQF
>A0A269W7E8|oxdd_TM_#01
MSFSDTHMQLNHGGWSREIT
>A0A269W7E8|oxdd_TM_#02
LAGVNMSLTPGGVRELHWHQQ
>A0A269W7E8|oxdd_TM_#03
EWAYMIWGTAR
>A0A269W7E8|oxdd_TM_#04
DVGPGDLWFFPKG
>A0A269W7E8|oxdd_TM_#05
GCEFLLVFDDGSFSDLNTLSI
>A0A269W7E8|oxdd_TM_#06
NFGVPESAF
>A0A269W7E8|oxdd_TM_#07
PGGSVRIVDSTNFP
>A0A269W7E8|oxdd_TM_#08
STTVAAALVEI
>A0A269W7E8|oxdd_TM_#09
MRELHWHPNADEWQYYLTG
>A0A269W7E8|oxdd_TM_#10
GRMTVFGG
>A0A269W7E8|oxdd_TM_#11
FRSDRFED
>A0A269W7E8|oxdd_TM_#12
SLNQWMALTP
>A0A269W7E8|oxdd_TM_#13
KWPVVKYPGL
>K5URE7|oxdd_TM_#01
MRARWSILLFCASAAQLACSSPLSEAEQVRAEAPSSVVRSPLHLARRRESGYQPRHLRPE
EFVVAPVDDDEPHMGKRDGVTAPDIGQMATFTTENPEPTRLGTGFKFLGNSNHEIDKQNV
DNLAPPTTDQGSIVNLKWSMSLSHTRLLNGGWVREQTITDLPPSKDFTAAEIAIAPNAYR
ELHWHRVPEWGYVLGGNGRLTAIDEDGKFFISDIRGPTNTSDPDIYYFPSGVPHSIQALD
EGLELLLVFPDGNFDALGTTFMLSDWFARTPLDVLAKNLGISDISILSKIPQKDPYLLQS
>A0A0H2S6P5|oxdd_TM_#01
MFKKGLLLYLATAAIVLAAPTNTTSNSLTASASSSAPPEFETVPPATSFLNDQPYAQGTN
DTPEAFNDGLGATILAPDDTVIDQQNPDFLAPPTTDNNLIQNAKWPISLGHNRLQTGGWS
RQQNTQVFPIATTMASVQMRLDAGAIRELHWHTSNEWGYVLEGYVKITAINTDGQVFVDT
VGPEDLWYFPAGMPHSIQATNEDPNGSEFLLVFDQGDFSDDNTFLLTDWMAHVPMEVLTK
NFQLPESAFSKIPSQQLYIFPGVSPPPNEPAPVSSTGVVPESYSFHLSQVPATPLSGGTI
>A0A2P5HZ77|oxdd_TM_#01
MRSSHHIRLFLDLVFWAQIETGRSLPLHYTYNADATSLWKRDRPQFDTGQTIDGAGRGGP
ILGGTNHQLDLQNPSNLGQQPTDDGEVPNLKWSFSQSRTRLSPGGWTHKQSITDLPASHE
ISAAQQHLAMGAIREPHWHNTAEWGFVYNGSVLVSAVDQNGGYQAETLGFGDIWYFPRGV
AHMVQGMGEENEFLLVFDGPDTDAAGSTFNAGDWVAHTPRSVLAKNFGVDAAVFDGVPRP
SPGVVNGTVGGGDADRGVTAGLGEQPAGGADSFVFRTLQQRPVQAPGGGGSMYQVDSTNF
>A0A0F5W5H2|frc_TM_#01
KPLAGIKVIDFTGVQAGPACTQ
>A0A0F5W5H2|frc_TM_#02
LAWFGADVLKVERPNGGDVTR
>A0A0F5W5H2|frc_TM_#03
LDALYFTMLNSNKRSLAINTKT
>A0A0F5W5H2|frc_TM_#04
ADVLVENF
>A0A0F5W5H2|frc_TM_#05
NPRLIFGSVKGFND
>A0A0F5W5H2|frc_TM_#06
SSWNDLKVYENVAQCAGGAASTTGFWDGPPTISG
>A0A0F5W5H2|frc_TM_#07
GDTNTGMHLAIGILTAIIDR
>A0A0F5W5H2|frc_TM_#08
GQKVSVSMQDAVLNLCRVKLRDQQRLER
>A0A0F5W5H2|frc_TM_#09
LEEYPQYPNGEFTDVVPRGGNAGGGGQPGWVLKCKGWE
>A0A0F5W5H2|frc_TM_#10
DPNAYIYFT
>A0A0F5W5H2|frc_TM_#11
QEQNWKRTAE
>A0A0F5W5H2|frc_TM_#12
EIEKWLADKTKYEAV
>A0A0F5W5H2|frc_TM_#13
ILREWEVPCAPVMS
>A0A0F5W5H2|frc_TM_#14
RGTYLTVGSP
>A0A0F5W5H2|frc_TM_#15
GAPLLGEHSSEVLVELGYDEETIGRLKE
>A0A328X7C8|oxc_TM_#01
MSEPQIKPAATDGFHLVVKALLANRIDTIYGVAGIPITDLARLAQAEGIRYIGFRHEQSA
GNAAAISGYLRQWPGVCLTVSAPGFLNGLVALANATTNGFPMIQISGSSDRAIIDLQQGD
YEELDQLNAARPYAKAAFRVNRAEDVGVGVARAIRAALSGRPGGVYLDITAAALASTTDE
ATAQQSLIEVVDPAPARAPSAQSVERALTLLAGAQRPLVILGKGAAYSRAEGAIRGFIEQ
TGVPFLPMSMAKGILEDDHPLCAAAARSFVLAQADVVMLVGARLNWLLGHGRSPQWSAQA
>A0A2V1IPP0|frc_TM_#01
MNTAPLQGIKVIDFTEVQSGPSCTQMLAWLGADVIKIERPGVGDATRKELQFDPNLPSYY
FLQLNSDKKSISLDAKTPDGKAILTKLIQGADMFIENLHPGAMDKLGFSWDVVHKLNPKC
IYGTIKGFPVSSKYKDLKAYEPIAQVTAAAASTTGWYEGEYDIPTQSGAALGDSNTGMHL
LIGLLAALQQRNKTGEGCFVYQSMHNACLNLCRIKTRDQLTLEKIGYLSQFPQYPDGKFG
DCVPRSGNIEGGGVLGWTYKCKPAGDLDSAIDANNYVYIILQRGEKEFKLACQGFGFEDW
>A0A0M0LJ18|oxdd_TM_#01
MKDDQHSSHDIPQPIRKDGAGATDFGPRDVMRDMENPDMFVPPETDEGLIPNLKFSFSDT
HMHLNQGGWSREVTARELPISTTLAAVNMRLTPGGVRELHWHKQSEWAYMILGRARITSV
DQDGRNFIEDVEAGDLWFFPAGIPHSIQGLEEGCEFLLIFDDGQFSEFDTFSITDWFAHI
PKDVLAANFGVSESAFASLPKKERYIFQATVPGSIDSQKVSDPYGTVPKSFTYRLLAQKP
LVFSGGTVRIVDSKSFPVSTTTAAALVEIKPGGIRELHWHPNNDEWQYYLTGTARMTVFA
>A0A2K1R1C4|oxdd_TM_#01
MHFTNAILVLLGLGELAAAWPVQDSPRQLLLDGHKLPASLKKSKAPYVHKNFRTPEKPYR
PDHRDPLDGAVDSIGEGLDPLPYRNGLGASVLGPWNDARARQNPDLVRPPSTDHGALKNM
RWSFVDSHIRIEEGGWTRQTTVRELPTSVELAGVNMRLDHGVIRELHWHKEAEWAYVLEG
SVRVTALDYEGGNFIDDLEKGDLWYFPSGVPHSLQGLSPNGTEFLLIFDDGNFSEESTFI
LTDWLAHTPKSVISENFHLDPEVFKTIPEGEKYIFQGHTPGPISDEAPKGKQVKKSKYNF
>A0A067TI65|oxdd_TM_#01
MIKISHCIIALFFFNIACAAPAGDPAAPGSIAAVSASVSSALKTKPPPATTGTASGTSTA
AQSTATVPFIKLDPNGPLWNSSVDGSPQPVRGSLGATLLGPTDDATVKENPDLLAPPTTD
HGSLSNAKWPFSLSHNRLQTGGWARQENIGVMPIATAMASVNMRLEPGAVRELHWHKTAE
WAYILKGNTQVTAVDTNGKNFIATMGPGDLWYFPPGIPHSLQATADNPDGSEFILVFPDG
AFSEDSTFLLTDWLSHVPVEVLAKNFQTNISAFAHIPSEELYIFPSTPPTDNSQLPKSPQ
>R8BAQ0|oxdd_TM_#01
MAKVGQYWNPDNLGQQSTDNGVVPNLKWSFSDSKTRLLKGGWVREQVIQDLPQSHDISAA
QQHLHKGAIRELHWHRVAEWGFVYSGRVVVSAVDEFGRYQVEELSYGDIWYFPKGAAHTI
QGLDEENEYLLVFDDADFDKVGTTFNIDDWIAHTPKSVLAKNFGVDESVFDDVPSPNPYI
VNATVSTRNVTDGPAGTLSGNSSYVYHTLQHPAEKVPGNGGEFRKIDSTNFPISKTIAAT
YVTVKPGGLRELHWHPNAEEWLYFHKGTARATVFIGNAAARTFDFRAGDTAAFPDNSGHY
>A0A1Q5D007|oxdd_TM_#01
MAQDTAPQPVRADGGRPDTSPRNVMLDRQNPDLLVPPPTDHGTVPNLRFSFSNAHTRIEQ
GGWAREVTQRELPIATELAGVDMALEPGAYRELHWHKQAEWAYVINGSCRIGAVDHEGRN
FLEDVQQGDLWFFPKGVPHHIQALADGVEFLLVFDDGLFSENDTFLMSDFFAHVPKSVVA
KNFGWSVDQLDALPEREKYIFQGELPPPLTEDRVVSPAGDVPRSFKHRLRAQAPHRFPGG
SVRIADTTNFAASTDISAALVEIDPGGLRELHWHPTDDEWQYYISGQGRMGVFASTGVAR
>A0A1F5LCJ1|oxdd_TM_#01
LGITSLSLFVLGISAIPAPDYGLQQLLQ
>A0A1F5LCJ1|oxdd_TM_#02
DHPPFSPGHRDPYDHKVDSVGD
>A0A1F5LCJ1|oxdd_TM_#03
QPLPFRNGDGTSVMGPRNKDRERQNPDLVRPPSTDHGS
>A0A1F5LCJ1|oxdd_TM_#04
NMRWSFADSHIRIEEGGWTRQTTIRELPTSRELAGVNMRLDEGVIRELHWHTEAEWAYVL
AGKVRVTALDTEGGSFMDDLE
>A0A1F5LCJ1|oxdd_TM_#05
GDLWYFPAGHPHSLQGLGPNGTEFLLIFDNGHFSEESTFLLTDWMAHTPKAVLAENFRVK
PQQFDNIPTSEKYIFQGSKPGSIE
>A0A1F5LCJ1|oxdd_TM_#06
SKINFTHHM
>A0A1F5LCJ1|oxdd_TM_#07
AQTPVEGTGG
>A0A1F5LCJ1|oxdd_TM_#08
VRITDSTNFPISKTVAAAHLE
>A0A0F4Z0C0|oxdd_TM_#01
MARDNDAKQQQQRQQQQPEQPSSTTTNPNKTISISPRTFFSEDCSQTTTTTTTTTNNDNN
PYDTASDPYTTGLPPEPFRNNHGASILGPRNRDRERQDPDMIRPPATDAGHIPNMKWSFA
DSRMRIEVGPSLFSKFSRVEEGKRQVLMFDFAEWAYVLSGTTRITCIDAEGRHFADDVSQ
GGLWYFPRGVPHSLQGVGKGGTEFLLIFDDGNFSEDETFLLSDWLAHTPQSVIAKNFRLP
PALFDNLPPKEKYIFQGSIPSSDPQTEQPSDEIKRSPRRFTHNMLAQKPLSASGGHVRIT
>A0A1H2AGR1|oxdd_TM_#01
METTRRKFLSTASVSSLGLVAAASTVGSLIPEKAKAGTKETTKSTANKVQAELEDFVYDI
ENGSTGYESPGGTAKEATVEEFPISQSIAGVSMHLNPGSFRELHWHSIAAEWAYILEGQV
RTTVITPDGTTSTDDFEKGDIWYFPKGHGHMLQCLGDKPCHFLLGFDNGHFSEFGTFSIT
DWISHTSSEILARNTGLPERVFTALPKKELYIGTGKIAVEPRPQNINAGIPYSNSSHKFR
MEADGVYQQFKGGSVKLVSSLEFPIQTTITSMRMNIEPGAIRELHWHPNADEWQYVMSGN
>A0A0N0AUZ7|frc_TM_#01
THVQSGPS
>A0A0N0AUZ7|frc_TM_#02
TQILAWLGADVIK
>A0A0N0AUZ7|frc_TM_#03
PGRGDITRGQLRDLPGVDSLYFTMLNANKRSITLNMKS
>A0A0N0AUZ7|frc_TM_#04
DVLVENFGPGVVDRFG
>A0A0N0AUZ7|frc_TM_#05
YASIKGFG
>A0A0N0AUZ7|frc_TM_#06
FKAYEVIAQAMGG
>A0A0N0AUZ7|frc_TM_#07
ATGAQIGDSGTGIHLVA
>A0A0N0AUZ7|frc_TM_#08
GRGQRVQVAMQDAVLNLCRVKLRDQQRL
>A0A0N0AUZ7|frc_TM_#09
EVPRSGNASGGGQPGWAV
>A0A0N0AUZ7|frc_TM_#10
CAPGGPNDYIYVIIQPVGW
>A0A0N0AUZ7|frc_TM_#11
WATPEARL
>A0A0N0AUZ7|frc_TM_#12
PCGPILST
>A0A0N0AUZ7|frc_TM_#13
VVEVEHPERG
>A0A0N0AUZ7|frc_TM_#14
KLSDSPVDV
>A0A0N0AUZ7|frc_TM_#15
RSPLLGEHN
>A0A2W4KZF3|oxc_TM_#01
AQSAGGEQELTDGFHL
>A0A2W4KZF3|oxc_TM_#02
NTIYCVPGIPITDLARLAQASGMRVISFRHEQNAGNAAAIAGFLT
>A0A2W4KZF3|oxc_TM_#03
CLTVSAPGFLNGLTALANATTNCFPMILISGSSEREIVDLQQGDYEEMDQLAIAKPLCKA
AYRILRAEDIGIGVARAIRSA
>A0A2W4KZF3|oxc_TM_#04
SGRPGGVYLD
>A0A2W4KZF3|oxc_TM_#05
GRKSLVKVIDPAPAQIPAKEA
>A0A2W4KZF3|oxc_TM_#06
DRALNLLR
>A0A2W4KZF3|oxc_TM_#07
AKRPLIILGKGAAYAQADDAIR
>A0A2W4KZF3|oxc_TM_#08
LVEKSGIPFLPMSMAKGILPDTHPQCAGAARSLVLKESDVVMLIGARLNWLLSHGKGKTW
GD
>A0A2W4KZF3|oxc_TM_#09
PKKFIQIDIEP
>A0A2W4KZF3|oxc_TM_#10
IAAPIVGDI
>A0A2W4KZF3|oxc_TM_#11
WIKTVNAKKEENIAK
>A0A090CY62|oxdd_TM_#01
MTYETQKINSEEQPEPIIGSLGASILGPTNLSRDLENPDVIRPPRTDQGTLANLKWSFSD
SHMRIEEGGWARQTTIRELPSSPTIAGVNMRLKSGAIREMHWHKESEWAFMLKGKARITA
VDELGRTFQDDVEEGDLWFFPAGIPHSIQGLPGDGCEFLLAFDDGDFSEDSTFLLTDWLA
HTPKEVLAKNFGVPEESFANIPKKELYIFSSDAPPPLNKDKIAGNGPVPFTFSHRMMAQK
PLQMKHGTVRITDSSNFPISKTIAAGLVEIEPGGMRELHWHTNADEWQFYISGKARMTVF
>E8UY71|oxdd_TM_#01
MKLKSSFHREDADEHTPEISHSRRSFLTATGAAIAAAVAVPIAAAQEQTHVPRSPDHHFP
NEQQPGPSNTVQDKLEPDSVWAPETDGGTVPPFKYSFDLAHKEIDSGGWTRQVTVRELAV
SKTMAGVEMRLIAGGVRELHWHVSAEWAFMIYGSARITAVDPEGKAFVNDVHEGDLWLFP
GGLPHSIQGLGPDGCKFLLVFNQGDFDEFSTFLLSDWFKHTPKEVLAKNFNTPEATFDKL
PKEKLYIFATDEPRSLQEEQEQTAQGTGAIHEKFVFRPGAMKPTKVTAGGEVKIIDNKVF
>A0A2V6UTU6|oxdd_TM_#01
MSPFKFSLETSNSRWDGPGGTAREVNTSNFPISKSIAGVSMRLQPGGLRELHWHGIAAEW
AYIIDGHVMTTVVSPDGTVEKNEFGPGDTWFFPRGYGHALQGLGPGECHFLLGFDNGDFS
EFGTFSITDWISKTPRRIVERNMQLPESVVAGLPKGEAYIVQGKVPNFGEPFRSPNLEPS
QLTHKYRLGAVAPRRF
>A0A2V6UTU6|oxdd_TM_#02
GGEERIVSSKEFPIQSTLSSARMDLEPGSLREMHWHPNSDEWQYYTKGRSRVGIFGAHGR
VETAEFGPGDVCFIPQGFGHWIEQLGSAATQLVILFNNPHYEEI
>A0A2T6G4R4|oxdd_TM_#01
HVPQPIREDGAGADDPGPRDVLRDLENPNMLVPP
>A0A2T6G4R4|oxdd_TM_#02
TDAGTVPNLKFSFSDTHMRLEHGGWSREVTVRELPISTTIAGVNMRLTPGGVRELHWHKE
AEWAFV
>A0A2T6G4R4|oxdd_TM_#03
IGRARITAVD
>A0A2T6G4R4|oxdd_TM_#04
NGRNFIADVGVGDLWYFPPGIPHSIQGLEEGCEFLLVFDNGSFSENDTFTI
>A0A2T6G4R4|oxdd_TM_#05
DWLAHTPKDVLAANF
>A0A2T6G4R4|oxdd_TM_#06
VPESAFAH
>A0A2T6G4R4|oxdd_TM_#07
QRYMFQAPVPGPI
>A0A2T6G4R4|oxdd_TM_#08
QQVPDPYGTVPQSFTYRLLAQEPIRTPGGTARIVDS
>A0A2T6G4R4|oxdd_TM_#09
NFPVSVAIAAALVEIEPGGMRELHWHPNSDEWQYYLTGQGRMTAFAANGTARTFDYRAGD
VGYVPAA
>A0A0A3Y812|oxdd_TM_#01
MSNVQRRDVLIGSALAAAAVAAAKPALAGDPSFMNNVPDPLLAADDLPTFKFALEKSEGK
VIGESSGKEATVKQLPISKGIAGVSMRLEPGAMRELHWHATAAEWAFVIEGGVRTTVIDP
QGRAETNEFEPGDIWYFPRGHGHMLQCLGSQPCHFILIFDNGYFSEFGTFSITDWIGHAP
KTLLAKNFGVPAATFDSFPKTEVYFARGAIAPAQPAAPLQGVNLPPQTHKYRLLAQEPHG
VYKGGREWRVDASRFPISTTVTGVILDLDPGALRELHWHPNADEWQYVIDGRVSVTLFGS
>A0A284RPV2|oxdd_TM_#01
SFVLILALVKLVASAPTSASATVAGN
>A0A284RPV2|oxdd_TM_#02
SAASSTATVDYVSTDPNEALWSEDSDPSLVKPERGTLGASIIGPDNLAIDLQNPDLLAPP
TTDSGTIMNAKWPMS
>A0A284RPV2|oxdd_TM_#03
SHNRLQTGGWARQENIGVMPLATEMAGVNMRLEPGAIRELHWHKTAEWAYVLKGSTQVSA
VDTQGRNYLATVGPGDLWYFPAGIPHSLQATDDDPDGSEFLLVFD
>A0A284RPV2|oxdd_TM_#04
GDFSEDSTFLLTDWLAHVPMEVIERNFQVDSSAFAHIPKEELYIFPSTLPGSDDSGPVSP
QGTVPNPFSFALSSANATVTSGGSVKIVDSTTFT
>J4GUF8|oxdd_TM_#01
MARFFSFVLCAILLSTSSVAAPASSAKTSSSTTTTVVTSSSTASIASGTSSAPNASETVP
LASDNPNNPEWNVTTSEDPQPIRGSLGATIMAEQNIPLQQQNPDLLAPPTTDSGMLPGGN
AKWPFSLSSNRLQTGGWARQQNIHQMPIATSMAGVDMRLEAGAIRELHWHKTSEWAFVLS
GYVQVTSVDQLGRNYLDTVGPGDLWYFPPGIPHSLQATDQNPDGCEFLLVFDNGDFSEDS
TFQLTDWLAHTPKEVIAKNFGTTISAWNNLPGKELYIFPAAPPSPDATAVKDPAGQVPNP
>A0A0H3E342|oxdd_TM_#01
MKKIIQQMPSSRIPQPIRGDKGATDDGPRNLERDLQNPDMLVPPATDAGIIENLKFSFSD
THMRLEHGGWSREVTVRELPAATQLAAVNMRLKPGGVRELHWHKEAEWGYVLNGKVRITA
VDQKGRNFIDDVGEGDLWYFPSGIPHSIQGLEEGSEFLLVFDNGSFSENSTFSVTDWFAH
TPRSVLAANFGIPGYELAHIPAKERYMFQLGTPPSINEVKIDSPNGTVPEPFSYKLTKQA
PIITNGGKVRIADSSLFKASKTIAAAVVEVEPGGMREMHWHPNTDEWQYYISGKAKMTVF
>C3X762|frc_TM_#01
MGSKALSGVRILDMTHVQAGPTSSQLLAWMGADVIKFENPTGDITRKQLRHDPNKDSLYF
TMLNSNKRSIIANMKSKAGCEIFEALLKKCDVIMENFGPGVLARFGYTWEKIHEINPAII
YASIKGFGSSGPYSDYKAYEPIAQAMGGSMSCTGFPENPPTITGAQIGDTGTGLHLAIGI
CAALYHRTHNGGVGQEVEAAMQESVMNLCRVKFRDQGRLMGGKGALAEYSRPTLGLTAVP
RAGNDSGGGQLGNCIPCKPFGTNDYVYLVVQEANWPIFARAIGDEALVTDERFATLAERR
>A0A2V9WJ81|oxdd_TM_#01
MSDQNESKS
>A0A2V9WJ81|oxdd_TM_#02
SSTALATAA
>A0A2V9WJ81|oxdd_TM_#03
SNPGQENKPLL
>A0A2V9WJ81|oxdd_TM_#04
NPSSNMPPPTDHGDIGPVWYSFDLVHKRVEEGGWTHEVNS
>A0A2V9WJ81|oxdd_TM_#05
VLPTSKDLAGVNMRLTAGSFRELHWHTADEWAIMLDGNARVTVMNPDGTMFIDDVSKGDL
WLFPAGFPHSIQGLRPNGCEFLLVFDEGDFSEDGTFLLSET
>A0A2V9WJ81|oxdd_TM_#06
LDKEVIAKLVRKEELYIFPADLPLSLAQDKAAIGGQRVESPIKYTFKM
>A0A2V9WJ81|oxdd_TM_#07
PTRKTPGGEVRIVDSRNFPV
>A0A2V9WJ81|oxdd_TM_#08
KNVAAALVTLKPGALRELHWHPNASEWQFWLAGKGRMTIIMNEGRARTMDFNANDVGFVP
RV
>A0A0D7F747|frc_TM_#01
ILDFTHVQSGPTCTQLLAWFGADVIKVERPGSGDITR
>A0A0D7F747|frc_TM_#02
DSLYFTMLN
>A0A0D7F747|frc_TM_#03
NKRSITIDGRD
>A0A0D7F747|frc_TM_#04
LVKTCDVMVENFAPGALDRMGF
>A0A0D7F747|frc_TM_#05
QQLNPRMILAS
>A0A0D7F747|frc_TM_#06
KGFGPGPY
>A0A0D7F747|frc_TM_#07
DCKVYENVAQCAGGAASTTGFDDGPP
>A0A0D7F747|frc_TM_#08
VTGAQIGDSGTGLHLALGIV
>A0A0D7F747|frc_TM_#09
GQKVDVAMQDGVLNLCRVKLRDQQRLA
>A0A0D7F747|frc_TM_#10
GPLTEYPQYPDG
>A0A0D7F747|frc_TM_#11
AVPRAGNASGGGQPG
>A0A0D7F747|frc_TM_#12
ILKCKGWE
>A0A0D7F747|frc_TM_#13
DPNAYIYFIAQAPVW
>A0A0D7F747|frc_TM_#14
ICDVIGKP
>A0A0D7F747|frc_TM_#15
WTMTKTKFEAM
>A0A0D7F747|frc_TM_#16
KYDIPCGPILSMKE
>A0A0D7F747|frc_TM_#17
SLRATGTVVEVDHPTRGKYL
>A0A0D7F747|frc_TM_#18
VGNPIKLS
>A0A0D7F747|frc_TM_#19
RSPLLGEHT
>A0A1F2T3R8|frc_TM_#01
LDMTHVQSGPTCTQILAWFGADVIK
>A0A1F2T3R8|frc_TM_#02
PGEGDPTR
>A0A1F2T3R8|frc_TM_#03
PGVDSLYFTMLNSNKR
>A0A1F2T3R8|frc_TM_#04
CDVMVENFAPGAIDRMGFPWE
>A0A1F2T3R8|frc_TM_#05
EDCKVYENVAQCTGG
>A0A1F2T3R8|frc_TM_#06
QIGDSGTGIHLVAGILAALL
>A0A1F2T3R8|frc_TM_#07
VLNLCRVKLRDQQRL
>A0A1F2T3R8|frc_TM_#08
EYPQYPNG
>A0A1F2T3R8|frc_TM_#09
AVPRAGNASGGGHPGWIV
>A0A1F2T3R8|frc_TM_#10
CKGWETDPDAY
>A0A1F2T3R8|frc_TM_#11
LNVPCGPILSMKE
>A0A1F2T3R8|frc_TM_#12
TVVEVDHP
>A0A1F2T3R8|frc_TM_#13
YLTVGNPIKLSDSP
>A0A1F2T3R8|frc_TM_#14
RSPLLGEHT
>A0A2S7IJJ8|oxdd_TM_#01
MAQGKISFKYELEKKEPRLGDGGITRGASVVDFPVSVGLAGVSMRLDPGAMRELHWHANA
AEWAYVISGNLRTTVVDPQGNTHVDLFSPGDVWYFPRGYGHVLQCIGTEQCHFILIFDNG
NFSEDHTFSITDFISSVPPEIAAQNLGISVEEVVKLPHKEVYFAQGQVPSVSSGIGLPSP
IATLTSPHRYPLGAQQPRIVPGGGTQRVVTQAEFPIAKTITGTVFEIEPGGLRELHWHPN
ADEWQYFIQGKAEMGVFLAEGNFVRDDFEAGDVGYVPMGAGHYIKNTGDTKLIVLLGFNS
>A0A2S6UH32|frc_TM_#01
MSKALEGVRILDMTHVQSGPTCTQLLAWFGADVIKVERPGTGDATRGQLRDIPDVDSLYF
TMLNHNKRGITLNTKSKSGKEIFEKLIKYCDVMVENFAPGALDRMGFSWERIQALNPRMI
YASVKGFGPGPFQDCKVYENVAQCIGGAASTTGMIGDVPLVSGAQIGDSGTGMNLALGIV
TALFHRTHSGKGQRVECAMQDGVLNLCRVKLRDQQRLAHGPLTEYPQYPNGEFGAAAPRA
GNSSGGGQPGWIVKCKGWENDPDAYSYVIAQAGAFPALAKVIGHEDWLEDPQWNTPKARL
>J4H3G9|oxdd_TM_#01
MVRGGTGATGAVSTVDG
>J4H3G9|oxdd_TM_#02
KFLSFVLCAVLLS
>J4H3G9|oxdd_TM_#03
GTVVVSNSS
>J4H3G9|oxdd_TM_#04
SAIPASETVA
>J4H3G9|oxdd_TM_#05
ASDDPNYVMWNTT
>J4H3G9|oxdd_TM_#06
LQPMRGTLGTTILGQQNMALQAQNPD
>J4H3G9|oxdd_TM_#07
APPTTDSGVIPGGNIKWPMTLSPMRLQTGGWARQQNINQMPIATCGYLRGSMAGVDMRLE
AGAIRELHWHKTAEWAYVLSG
>J4H3G9|oxdd_TM_#08
MQVTSVDQDGRN
>J4H3G9|oxdd_TM_#09
LGNVGPGDLWYFP
>J4H3G9|oxdd_TM_#10
PHSLQATN
>J4H3G9|oxdd_TM_#11
EFLLVFDNGDFSD
>J4H3G9|oxdd_TM_#12
STFQLTDWLAHTPKEVIAKNFGTS
>J4H3G9|oxdd_TM_#13
ELYIFPGNSPSP
>J4H3G9|oxdd_TM_#14
VEDPYGQV
>J4H3G9|oxdd_TM_#15
NPFTFKMSNM
>J4H3G9|oxdd_TM_#16
TPLAGGSVKIVDSRTFPAATAIAVAEVTVEP
>A0A1Z8LJF4|frc_TM_#01
LDFTHVQSGPTCTQLLAWFGADVIKVERPG
>A0A1Z8LJF4|frc_TM_#02
GDATRGQLRDIP
>A0A1Z8LJF4|frc_TM_#03
VDSLYFTMLNHNKRS
>A0A1Z8LJF4|frc_TM_#04
TLNSKSEKGK
>A0A1Z8LJF4|frc_TM_#05
ECDVMVENFAPGALDRMGFSW
>A0A1Z8LJF4|frc_TM_#06
IQEINSRMIYASIKGFGPG
>A0A1Z8LJF4|frc_TM_#07
YEDCKVYENVAQCAGGAASTTG
>A0A1Z8LJF4|frc_TM_#08
VTGAQIGDSGTGLHLALGIVTAL
>A0A1Z8LJF4|frc_TM_#09
AMQDGVLNLCRVKLRDQQRL
>A0A1Z8LJF4|frc_TM_#10
ATPRAGNDSGGGQPGRILKCKGWE
>A0A1Z8LJF4|frc_TM_#11
DPDAYTYFITQAA
>A0A1Z8LJF4|frc_TM_#12
KTKFEVMEICNPLNIPVGPILSMKELAEEPSLR
>A0A1Z8LJF4|frc_TM_#13
RGTYLSVGCPIKLSDS
>A0A1Z8LJF4|frc_TM_#14
VERSPLLGEHT
>A0A022GFT8|oxc_TM_#01
MAEVGNELQR
>A0A022GFT8|oxc_TM_#02
QAQTDGFHLVIDALKLNGIENIYGLPGIPVTDLARLAQANGMRVISFRHEQNAGNAAAIA
GFLTQKPGVCLTVSAPGFLNGLTALA
>A0A022GFT8|oxc_TM_#03
ATTNCFPMILISGSSEREIVDLQQGDYEEMDQLAIARPHAKAAFRVLHAEDIGVG
>A0A022GFT8|oxc_TM_#04
ARAIRAAVSGRPGGVYLDLPAKLL
>A0A022GFT8|oxc_TM_#05
SLIKVVDPAPRQLPAPDS
>A0A022GFT8|oxc_TM_#06
GKGAAYARA
>A0A022GFT8|oxc_TM_#07
LVEKTGIPYLPMSMAKGLLPDTHPQSASAARSYVLAEADVV
>A0A022GFT8|oxc_TM_#08
LVGARLNWLLSHGKGKTWG
>A0A022GFT8|oxc_TM_#09
TEMDSNVAIAAPVVGDIGSCV
>A0A022GFT8|oxc_TM_#10
ISFVNEGANTLDYARAV
>A0A0J0XZ85|oxdd_TM_#01
MMRLPSVESQRSVLEDLRAATEAATALLTRSMEATSLEDSDKAPIPRRGKLGNDILGPQN
PERAKQARDTVRPPLTDHGKMPNMKWSFTDSHVRLEEGGWTRETTVRELPTSKELAGVNM
RLGKGVYRELHWHNESEWAYIIAGECRITVLDTEGGSFIDDVGEGDLWYFPPGFPHGIQG
LGEQGVEFLLIFDSGNFSEDDTFLLTDYLVKTSKHILAHNFRVSEDVFATLSPREKYIFQ
GSDPGSLSDARKAVVPSKHMFTHRMLKQKPLKFPGGEVRITDSRNFPISKTTAAAHVLIH
>A0A0U1M9U3|oxdd_TM_#01
MFSKTFYFSAILTVIGNIANAAPAAIASSNPQRGGSGLIGYSPSNTISNDNTETISYQLT
PSQTQDADIGAYLDFSTIDNPQPIRGSLGGTDPGPRNLNYDRMNPDKLAPPGTDSGATIN
AQWPLGLSHTKLGKSGAGWSRQENTDVMPAASLMAGAVNDDGQTFIDDVGKGDVWFFPAG
IPHSIQALDYGVEFMLVFDDGSFSEDNTFLASEIFAHNPKEVLSKDLGVPVSAFQDLPSP
NLFIFPGTPAPKDIQDQNVTGSAGSIPKSESYSYHFSEQRAEELEGGSVKIIDPLSFPIA
>A0A2V9CL80|oxdd_TM_#01
MADDQSDSKFSRRDFLEVSSGALAGAGVTSVTSMFAQDQSPNGAAKPGSDRSTSDPGPTN
PTLDSQNPDSGNSPPTDAGGVQTFKYPFSFAHKRLHQGGWSREVTVRELAVSTTLAGVDM
RLTPGGVRELHWHTAAEWAYMLYGSARITAIDNDGKGFVADVKKDDLWYFPTGIPHSIQG
LNPDGAEFLLVFDDGNFSEFATVLLSDWMAHTPKDVLAKTLGVPLKAFDKLPQKELFIFQ
GQVPGPLEADQKAAAGTHGLSPSDFAFRTLQLPVTKRTKGGEVRVVDSSQFKVSTRIAAA
>A0A099YDY1|frc_TM_#01
VVDWTQVQSGPSCTQLLAWLGAEVIK
>A0A099YDY1|frc_TM_#02
TGDPTRNQLLD
>A0A099YDY1|frc_TM_#03
YYLQLNANKKSLTL
>A0A099YDY1|frc_TM_#04
SLKGFNQGSRF
>A0A099YDY1|frc_TM_#05
VKAYEPVAQ
>A0A099YDY1|frc_TM_#06
PTQSAAALGDSNSGMHLTIGILAAL
>A0A099YDY1|frc_TM_#07
NLCRIKLRDQ
>A0A099YDY1|frc_TM_#08
MLDNLGALPHYAVYP
>A0A099YDY1|frc_TM_#09
YKWGKAVPRAENTEGG
>A0A099YDY1|frc_TM_#10
VIGWTYKAKGWE
>A0A099YDY1|frc_TM_#11
DPNAYVYIVIQDSNKSW
>A0A099YDY1|frc_TM_#12
AIANTMGHPEW
>A0A099YDY1|frc_TM_#13
QYDKYELT
>A0A099YDY1|frc_TM_#14
RAPDLGENN
>A0A099YDY1|frc_TM_#15
KARGPKNPRREVIKG
>C3X2D4|frc_TM_#01
MTKALEGIKVLDFTHVQAGPACTQMLGFLGADVTKIELPGKGDVTRAWLRDAPGVDSLYF
TMFNGNKRSITLNTKTAEGKEILERMIKASDVMVENFSPGALDRMGFSWARIQELNPKII
LASVKGYAEGHANEHLRVYENVAQCSGGAAATTGFWDGPPTVSGAALGDSNSGMHLCIGI
LAALQQRHKTGRGQKVAVAMQDAVLNLVRIKLRDQQRLERTGILAEYPQAQPGFTDQSFD
TITSVPRGGNAGGGGQPGWMLKCKGWETDQDSYVYFTLAEQMWPQICDMIDKPEWKDDPN
>S7QHR9|oxdd_TM_#01
MFLLSVTHIFLSLSAFVCAAPAGTTSASAADSSPTVPLASDNPNYPLWNDTVDYPPQPIR
GPFGANQLGPQNIAIDKQNPDLLAPPTTDAGTVLNAKWPLALSHNQLHTGGWARQQNTQE
LPIATQMAGVDMRLEPGAIRELHWHSADEWAYILKGSTQVTAVDQDGRNFLETLNQGDLW
YFPAGVPHSLQATDDNPEGCEFILVFDSGDFSDFGTFLLTDWLAHVPKEVIAKNFGSDIA
AWNGIPGEQLYIFPSNPPPDNATSPSDPQGSVPESFGYRFSQVPATQLAGGTVKVADSRT
>F7W2M9|oxdd_TM_#01
MTVLAVLLALATAVSQSTGLALPAPAPAPAPQMVYGENSGPVAGVSPPIPTASGRTGSLR
GSTNLLGANSPQPDLDTANSAIVPNPQSVNGQDANADLGLYLDFNSANPPQPNRGGRGGT
DPGPRTYDYEKLNPDLYAPPGTDAGSTPQFMFNMGLAHNRAGVGNHSGWARQQNQDVLPV
AKAMAGVDMRLEPNAYRELHWHTAAEWSLVLKGCTRVAALDTDGRTYIDDVCAGDVWFFP
AGVPHSLQALEMGTEFLLVFDSGAFNEEATFLVTEMMLRNPVEVLSKDLKANTSAFDNLP
>A0A2S3QFY2|frc_TM_#01
MSLPLEGIK
>A0A2S3QFY2|frc_TM_#02
IDFTGVQAGP
>A0A2S3QFY2|frc_TM_#03
CTQLLAWFGADVLKVERPGVGD
>A0A2S3QFY2|frc_TM_#04
DALYFTMLNSNK
>A0A2S3QFY2|frc_TM_#05
ADVLVENFAPGAMDRMGF
>A0A2S3QFY2|frc_TM_#06
QELNPRLIFGSVKGFGENS
>A0A2S3QFY2|frc_TM_#07
DLKVYENVAQCAGGAAST
>A0A2S3QFY2|frc_TM_#08
VSGAALGDSNSGMHLAIGILTALIDR
>A0A2S3QFY2|frc_TM_#09
GQKVTVSMQDCVLNL
>A0A2S3QFY2|frc_TM_#10
RVKLRDQQRLERVGYLEEYPQYPNGTF
>A0A2S3QFY2|frc_TM_#11
DVVPRGGNAGGGGQPGWVLKCKGWETD
>A0A2S3QFY2|frc_TM_#12
NAYIYFTIQEQ
>A0A2S3QFY2|frc_TM_#13
ARQSHIFEIF
>A0A2S3QFY2|frc_TM_#14
EAVDILRK
>A0A2S3QFY2|frc_TM_#15
YLTVGSPIKFS
>A0A2S3QFY2|frc_TM_#16
SPLLGEHTDEVL
>A0A174S0X3|frc_TM_#01
DPTRNELLDLPNLDGLYFLQLNSNKRSIELDVKTPEGKEILKKLLKDADIFVENLHPGAA
DKLGFSWEEVHKMNPRLIYGSIKGFNPDSDFANVKAFEPVAQCAGGAASTTGWWDGERNI
PTQSGAALGDSNTGMHLAIGLLAALMQREKTGEGCFVYQSMQEAVLNLCRVKLRDQLILE
NTGTLKHFPGYPEEKIGNTVPRYGNAEGGQVLGWCYKCKGWENDSNAYVYIVIQNEDKAF
AEACKGFGKPEWITDPKFNTPEARNLVKKEIYKEIEKYTITKNKFEVVEELSKFGVPCGP
>A7IEQ2|frc_TM_#01
MGKALEGVRVLDMTHVQSGPSATQLLAWLGAEVIKVEMPRRGDITRTQLRDKSNVDSLYF
TMLNANKQSVTINIKTPQGQEAMGRLIDACDVLVENFGPGVLDRQGFGYEAVRARNPRLI
YASIRGFAEGAGVDAKAYETIAQAMGGAMSTTGWRSGPPTASSAQIGDTGTGIHCVTGIL
AALYQRTVTGEGQKVDVAMQDCVVNLLRVKLRDQQRLEAGPLTEYPGAPEGDCVPRAGNC
SGGGQPGAALRCAPGGENDYCYVIIQPQGWAPLMRLVGRKDLIDDPKFASHEARAQRLEQ
>A0A0S8B0N3|oxc_TM_#01
DGFQLVIDALKLNG
>A0A0S8B0N3|oxc_TM_#02
GLPGIPITDLTRRAQA
>A0A0S8B0N3|oxc_TM_#03
GLRVLSFRHEQNAGYAASIAGFLTQKPGICLTVSAPGFLNGLNALAHATVNCFPMILISG
SSEREIVDLQQGDYEEMDQLA
>A0A0S8B0N3|oxc_TM_#04
PVAKAAFRVLHA
>A0A0S8B0N3|oxc_TM_#05
DIGVGIARAIRAAVSGRPGGVYLDLPAKLFAQSIDAAAGK
>A0A0S8B0N3|oxc_TM_#06
LGKGAAYAQADA
>A0A0S8B0N3|oxc_TM_#07
EKTGIPYLPMSMAKGLLPDTH
>A0A0S8B0N3|oxc_TM_#08
CASAARSFVLP
>A0A0S8B0N3|oxc_TM_#09
ADVVMLIGARLNWLLSHGKGKTWGGK
>A0A0S8B0N3|oxc_TM_#10
DISPQEADSNVRIDAPVVGDIGSCV
>A0A0S8B0N3|oxc_TM_#11
PMNFHSALNVVRDIVKANPDAM
>A0A0S8B0N3|oxc_TM_#12
VNEGANALDFTRSIVDMYKP
>J7W1C4|oxdd_TM_#01
MKKRTVNEAGGKVPQPIRSDGAGAIDSGPRNVMRDIQNPNMLVPPITDAGLVPNLKFSFS
DTSMILKHGGWSREITARELPVSTTIAGVNMSLTAGGIRELHWHKEAEWAYMLLGRARIT
AVDQNGWNFIADVGPGDLWYFPPGIPHSIQGLEHCEFLLVFDDGHFSDLSTLAISDWFAH
TPKEVLSANFGVPESAFHSI
>J7W1C4|oxdd_TM_#02
GEARMTVFLGNGTARTFDYRAGDVGYVPFATGHYIQNTGTETLWFLEMFRSNRFEDVSLN
QWMALTPKEIVESNIHVGPQVMDSLRKEKWPVVKYPGFSY
>A0A1V1UCN5|frc_TM_#01
MKLGVGNTPTGSEMERPMKAL
>A0A1V1UCN5|frc_TM_#02
LDFTHVQSGPTCTQLLAWFGADVIKVE
>A0A1V1UCN5|frc_TM_#03
PGVGDATR
>A0A1V1UCN5|frc_TM_#04
ADSLYFTMLNHNKRSIELN
>A0A1V1UCN5|frc_TM_#05
VENFAPGALDRMGF
>A0A1V1UCN5|frc_TM_#06
YEDCKVYENVAQCAGG
>A0A1V1UCN5|frc_TM_#07
VTGAQIGDSGTGLHL
>A0A1V1UCN5|frc_TM_#08
MQDGVINLCRVKLRDQQRL
>A0A1V1UCN5|frc_TM_#09
TPRAGNDSGGGQPGRILKCKGWE
>A0A1V1UCN5|frc_TM_#10
IPVGPILSTKEI
>A0A1V1UCN5|frc_TM_#11
RSPLLGEHT
>A0A139BQ01|frc_TM_#01
RILDFTHVQSGPTCTQLLAWFGADVIKVE
>A0A139BQ01|frc_TM_#02
AGEGDATR
>A0A139BQ01|frc_TM_#03
VDSLYFTMLNHNKRS
>A0A139BQ01|frc_TM_#04
CDVLVENFAPGALDRMGF
>A0A139BQ01|frc_TM_#05
VASVKGFGPGPY
>A0A139BQ01|frc_TM_#06
DCKVYENVAQC
>A0A139BQ01|frc_TM_#07
DGPPMVTGAQIGDSGTGL
>A0A139BQ01|frc_TM_#08
VLNLCRVKLRDQQR
>A0A139BQ01|frc_TM_#09
KEYPQYPD
>A0A139BQ01|frc_TM_#10
VPRAGNASGGGQPGSILKCKGWETDPNAY
>A0A139BQ01|frc_TM_#11
YDIPCGPILSM
>A0A139BQ01|frc_TM_#12
RGKYLTVGNPIKLSDS
>A0A139BQ01|frc_TM_#13
RSPLLGEHT
>A0A370JLM4|oxdd_TM_#01
MKFSIASALYLFGSVTTANVVKRAAQFTQGQPIDGNGKGGPILGGTNAQLDLQNPDNLAR
QSTDAGTVPNLKWSFSDSKAKIFNGGWTREQVIQDLPQSTDIAAAQQHLKKGALRELHWH
RVAEWGFVYAGSVLISAVNEKGQFQVEKLGYGDIWYFPKGSAHTIQGLEDENEFLLAFDE
ADFDKAGTTFMVDDWLAHTPRDIIAKNFGVDPSVFANLPTTDPYIFNGTVSKSTVGPSTI
TGNASYVYHTLQHPAEKVPGGGGEFHKIDSTNFPIAKTLAATFVTLKPGGLRELHWHPNA
>A0A0C3NZZ2|oxdd_TM_#01
MSPTLKLVAAYGALLAGLHSAWAAPAVRPASLAASTTVNAPNSVLSVVPVSATVVPAPED
ANDLLWNETSDVQPEPQRGPLGTNILGPQNVPMDLQNADMLAPPSTDEGSVGSVKWPFSL
SPNRLQTGGWARQQNVNNMPIATEMAGVDMRLEAGAIRELHWHKTAEWGFIMNGSVQISV
INSDGQNYLATLNPSDVWYFPAGVPHSIQATADNPQGTEFLLVFDSGDFSEDSTFLLTDW
LAHVPKEVLAKNFQTDMSAFSEIPGKELYIFPSTPPADDATAVSNPAGGPPQAFSFEFSK
>A0A023XI95|oxc_TM_#01
ELTDGFHLVIDA
>A0A023XI95|oxc_TM_#02
VPGIPITDLGRM
>A0A023XI95|oxc_TM_#03
SFRHEQNAGYAA
>A0A023XI95|oxc_TM_#04
CLTVSAPGFLNGLTALAHATTNC
>A0A023XI95|oxc_TM_#05
SGSSEREIVDLQQGDYEEMDQLAIAKPLCKAA
>A0A023XI95|oxc_TM_#06
RVLHAQDIGIG
>A0A023XI95|oxc_TM_#07
ARAIRAAVSGRPGGVYLDLPAKLF
>A0A023XI95|oxc_TM_#08
AKRPLIILGKGAAYAQAD
>A0A023XI95|oxc_TM_#09
PFLPMSMAKGLL
>A0A023XI95|oxc_TM_#10
HPQCAGAARSTVLK
>A0A023XI95|oxc_TM_#11
LIGARLNWLLSHGKGK
>A0A023XI95|oxc_TM_#12
PKKFIQVDIEP
>A0A023XI95|oxc_TM_#13
EMDSNVEI
>A0A023XI95|oxc_TM_#14
APVVGDIGS
>A0A023XI95|oxc_TM_#15
SPMDYHGALG
>A0A023XI95|oxc_TM_#16
VNEGANTLDLARGV
>A0A023XI95|oxc_TM_#17
PRKRLDVGTWGVMGIGMG
>A0A023XI95|oxc_TM_#18
EGDSAFGFSGME
>A0A023XI95|oxc_TM_#19
VIFNNDGIYRGTD
>A0A023XI95|oxc_TM_#20
DPATTVFVKG
>A0A023XI95|oxc_TM_#21
RYDKMMEAF
>M5FRC7|oxdd_TM_#01
MQSFLLLAALPFALCTPLQPRQDSSTSSAAQPTPTVPYASDDPNDSFWNQFNQPGAVPQP
ERGNTGGDILAQDNVPLDIENPDTLAPPSTDEGDIPNSKWPFSLSHNRLQDGGWARQQNV
NSMPIATALAGVDMRLKAGAYRELHWHTASEWSYVLAGSCRITAVDQLGRNYIADIYQGD
LWYFPPGIPHSIQGLNDTADGCEFLLVFDNGEFSEDDTFLLTDWLAHVPKEVLAKNFQLD
ISLFDHIPGEELYIFPGVVPPPIDQDAVEDPNGQVPEPFSYAFSQIQPTAYQGGSVKIAD
>A0A1Y1Z033|oxdd_TM_#01
MKVPSFAALLFASSVSALVIKRDSPQFNQGEPIDGKGKGAPILGGTNHQVDLANPSNLGE
QSTDSGTVPNLKWRFSDSKTKIFNGGWVREQVIQDLPQSHDISAAQQHLKKGATRELHWH
RVAEWGIVYTGRVLVSAVDENGKYQVDELGYGDIWYFPKGQAHTVHGLDDENEYLLAFDE
GDFDKVGTTFNIDDWISKTPRSILAKNFGVPESVFSTVPSPNPYIVNGTVSHRNVTGGNG
PLVGNSSYVYHTFQHDPEPVPGGGGIFYKIDSTNFPIAKTIAATFVTLEPGGLRELHWHP
>A0A2S0UFJ2|oxdd_TM_#01
MVEKRPYNYNQAAYGDIPQPIRKDGAGWWDLGPRDMIRDRENPDLLVPPPTDAGMIPNLK
FSFSDAHMQLNHGGWSREVTVRELPTATTLAGVNMALTPGGVRELHWHQQAEWSIMLVGK
ARITAVDQNGRNFIADVGVGDLWYFPPGVPHSIQGLEEGCEFLLVFDDGSFSDLNTLSIS
DWFAHTPKDVLAANFGVPEGAFAHIPLEQRYIFQADVPGPLESQQVPDPYGTVPRTFSHR
LFAQKPIVTPGGTVRIVDSTNFPISTQIAAALVEIKPGGMREMHWHPNNDEWQYYLSGMG
>A0A158AU22|frc_TM_#01
GVRILDFTHVQSGPTCTQLLAWFGADVIKVERAG
>A0A158AU22|frc_TM_#02
DSLYFTMLNHNKRS
>A0A158AU22|frc_TM_#03
VENFAPGALDRMGFTWER
>A0A158AU22|frc_TM_#04
MIVASVKGFGPGPYEDCKVYENVAQC
>A0A158AU22|frc_TM_#05
GGAASTTGFDDGPP
>A0A158AU22|frc_TM_#06
GAQIGDSGTGLHLALGIV
>A0A158AU22|frc_TM_#07
VLNLCRVKLRDQQRL
>A0A158AU22|frc_TM_#08
MKEYPQYPNG
>A0A158AU22|frc_TM_#09
AVPRAGNASGGGQPGWILKCKGWE
>A0A158AU22|frc_TM_#10
DPNAYIYFITQAPVW
>A0A158AU22|frc_TM_#11
DIPCGPILSMKEIA
>A0A158AU22|frc_TM_#12
RGKYLTVGNPIKLSDSPT
>A0A158AU22|frc_TM_#13
RSPLLGEHTDEVM
>A0A1A0KHK2|frc_TM_#01
ALDGVRVLD
>A0A1A0KHK2|frc_TM_#02
THVQSGPSATQML
>A0A1A0KHK2|frc_TM_#03
MLNCNKRSVT
>A0A1A0KHK2|frc_TM_#04
LVENFGPGV
>A0A1A0KHK2|frc_TM_#05
LIYASIKGFGPGKYF
>A0A1A0KHK2|frc_TM_#06
FKAYEIIAQAMGG
>A0A1A0KHK2|frc_TM_#07
DGPPTATGAQIGDSGTG
>A0A1A0KHK2|frc_TM_#08
HLVAAILAAL
>A0A1A0KHK2|frc_TM_#09
GQRVEVAMQ
>A0A1A0KHK2|frc_TM_#10
AVLNLCRVKLRDQQRL
>A0A1A0KHK2|frc_TM_#11
GNASGGGQPGWAVRTKG
>A0A1A0KHK2|frc_TM_#12
PEDRLPKLDKVFALIEDWSQRH
>A0A1A0KHK2|frc_TM_#13
NVPCGPVL
>A0A1A0KHK2|frc_TM_#14
FKTVGSPLRLSDSPV
>A0A2T2P7R7|oxdd_TM_#01
MKLSQASFILSAAAVWAAPAPQSAPTPLPDPAGPPDASGSLRGTQELLGYEGPQPKPPTV
IPSDQFELAPGQTEDENLGLYLDLTKVKNPQPIRGGDGTGPTDPGPRTEAYDRLNSDLYA
PPGTDAGDVKNAKWPFGLSHNRHGLAGAGWARQQNIDQLPVATAMAGVNMRLSPNAYREL
HWHKSAEWALMLNGTVRIAAVNEAGETFVDDVTAGDVWFFPEGVPHSIQAFDDGCEFLLV
FNDGAFSEDETFLLSELMERTPESVVAKNFRTSTETFKDLPDGQLWIFPGTEAPDDIEKQ
>A0A085GUA8|frc_TM_#01
MELPLSGIKVLDFTGVQSGPSCTQMLAWYGADVIKIERPGIGDVTRRQLRDIPDLDALYF
TMLNSNKRSLELNTKTPEGESIMEKLIKDADILVENFHPGALDHMGLSWEHIHELNPRLI
FGSIKGFNECSPYNDLKSYENVAQAVGGALSTTGFWDGPPTVSSAALGDSNTGMHLLIGL
LTALLAREKTGVGQKVSVSMQDSVLNLCRVKLRDQQRLEKIGYLEEYPQYPNGVFTDVVP
RGGNAGGGGQPGWVLKCKGWEEDPNAYIYFTIQEQNWENTCIVLNKKEWIDDPKYNTAKA
>A0A1F6UY35|frc_TM_#01
MAKALSGVRVLDMTHVQSGPSCTQLLGWFGADVIKVELPGKGDATRAQLRDIPEVDSLYF
TMLNCNKRSITINMKSPSGKKIFEELLKTSDILVENFAPGALDRQGFTWEKIQSLNPRVI
YASIKGFGPGPYADCKAYETAAQAMGGSMSTTGWENGPPTSTGAQIGDSGTGVHALAGIL
AALYQRNQTGRGQRVEVAMQDAVLNLCRVKLRDQQRLKHGPLSEYPNATFSDEVPRSGNA
SGGGQLGNALQCKPGGPNDYIYVICQEAVYEPLMKLIGRTDMLTDPKFAKVGARRKHQDE
>A0A2T0JYP4|oxc_TM_#01
LTDGIHLVVDALKLNEV
>A0A2T0JYP4|oxc_TM_#02
YGVVGIPITDLARLAQASGIRF
>A0A2T0JYP4|oxc_TM_#03
GFRHESAAGHAAAAAGFLT
>A0A2T0JYP4|oxc_TM_#04
KPGICLTVSAPGFLNGLVALANATVNCFPMVQISGSSERHLVDLQRGDYEEMDQLAAARQ
FAKAAYRVHRAEDIGRG
>A0A2T0JYP4|oxc_TM_#05
ARAIRTAVSGRPGGVYLDIPAAVLGEVIDA
>A0A2T0JYP4|oxc_TM_#06
GAASLWRVVDPAPRQ
>A0A2T0JYP4|oxc_TM_#07
PEPAALDRAI
>A0A2T0JYP4|oxc_TM_#08
RPLVVLGKGAAYA
>A0A2T0JYP4|oxc_TM_#09
TGVPYLPMSMAKGLLPDDHPQSVASTRSLALRRADVV
>A0A2T0JYP4|oxc_TM_#10
LVGARLNWLLGHGDAPQWN
>A0A2T0JYP4|oxc_TM_#11
DAKFIQVDIASTELDSNQPIAAPLVGDVGSV
>A0A2T0JYP4|oxc_TM_#12
AAETAHPM
>A0A167RJV7|oxdd_TM_#01
MIFSSQALLLLLSLTGSAYGAPQIKYAGNQGPIAGVGSSSVAEVQAPIGSLRGDSSLLGG
NAPIPDTSQSSADVSDPTLVAGQGADADLGLYLDLDSVAQPEPFRGDHGSSAAAARTYAY
EKLNPDVFAPPGTDAGSVPNAVWPMGLSHNRLGTGTRSGWARQQNTDVLPGATAMAGVDM
KLAPHAYRELHWHTAAEWALVLEGCVRVAAVDDEGRSFTDDLCAGDVWFFPAGVPHSIQA
FEKGVEFLLVFDQGDFDENGTFLVSEMFARTPTSVLAKNFDDAPVEAFRDLPKKELYIFN
>A0A1Q3KMW2|oxdd_TM_#01
MELVSRRNLLAVTAGGALVAAAAKAQAQSFGNPDLPPEGAASTAQDPASITDPGSQNPAL
ASQFPSAQSPPSTDVGSMALPWASFNNAPKRIQGGGWARQVTQKDFSIAEEISGVNMRLT
AGGIRELHWHLATEWAYMTYGNCRITVLDEQGRAYVADVKEGDLWYFPAGLPHSLQGLGP
DGCEFVICFDDGKASEFNTLLLTDWMAHTPPHVLAKNFGIPAEQFSKIPLHDLYIFQGKL
PGPLAADRQAVTSPLGAPPYPFTFSLGAMKPLRQTKGGEVRVADSSNFTVSKRIAAALVT
>B0UIN7|oxc_TM_#01
ELTDGFHLVIDALKLNGI
>B0UIN7|oxc_TM_#02
TIYGVPGIPITDLGR
>B0UIN7|oxc_TM_#03
GMRVISFRHEQNAGNAAAIAGFLTKKPGICLTVSAPGFLNGLTALANATTNCFPMILISG
SSEREIVDLQQGDYEEMDQLAIAKPLCKAAFRVLHA
>B0UIN7|oxc_TM_#04
VARAIRAAVSGRPGGVYLDLPAKLFSQ
>B0UIN7|oxc_TM_#05
MDAEAGAKSLV
>B0UIN7|oxc_TM_#06
PLIILGKGAAYAQAD
>B0UIN7|oxc_TM_#07
PMSMAKGLLPD
>B0UIN7|oxc_TM_#08
SAGAARSLVLKD
>B0UIN7|oxc_TM_#09
GARLNWLLSHGKGK
>B0UIN7|oxc_TM_#10
WGEPGSKKFIQ
>B0UIN7|oxc_TM_#11
DIEPREMDSN
>B0UIN7|oxc_TM_#12
EIAAPLVGDIGSCV
>B0UIN7|oxc_TM_#13
ERPDAILVNEGANTLDLAR
>B0UIN7|oxc_TM_#14
PRKRLDVGTWGVMGIGMGFAIAAA
>A8TPV5|oxc_TM_#01
MTLAGTAPAAKSENADSAGTSAPQDLTDGFHLIIDALKLNGLNTIYGVPGIPITDFGRMA
QAEGIRVISFRHEQNAGNAAAIAGYLTQKPGLCLTVSAPGFLNGLTALAHATTNCWPMIL
MSGSSEREIVDLQQGDYEEMDQLAIAKPLCKAAYRILHAADIGIGIARAIRAAVSGRPGG
VYLDLPAKLFGQVMDAAAGAKSLVKVIDPAPKQLPAPDSIERALGVLKGAKRPLIILGKG
AAYAQADDLIRQFVEKSGVPYLPMSMAKGILPDDHPLSAGAARSLVLQECDVVMMIGARL
>A0A1L9VX42|oxdd_TM_#01
DVPVKNTSVQYE
>A0A1L9VX42|oxdd_TM_#02
NPQPIRGSHGGTDPG
>A0A1L9VX42|oxdd_TM_#03
GQTINAQWPMALS
>A0A1L9VX42|oxdd_TM_#04
NSGWARQENTVVMPDAT
>A0A1L9VX42|oxdd_TM_#05
LHWHVAGEWSLVLNGSC
>A0A1L9VX42|oxdd_TM_#06
GQTFVDDV
>A0A1L9VX42|oxdd_TM_#07
GVPHSIQALDGGVEFLLVFDDGSFSEDNTFLASQVFAHQ
>A0A1L9VX42|oxdd_TM_#08
LYIFPGTPAPS
>A0A1L9VX42|oxdd_TM_#09
ISEQNVTT
>A0A1L9VX42|oxdd_TM_#10
RSQSYTYHFSQQPAHRV
>A0A1L9VX42|oxdd_TM_#11
TFPIASNFSAAIVTVN
>A0A1L9VX42|oxdd_TM_#12
GGMREIHWH
>A0A1L9VX42|oxdd_TM_#13
GQGRATLFEAP
>A0A1L9VX42|oxdd_TM_#14
DVGYFPQSNSHYIENTG
>A0A1L9VX42|oxdd_TM_#15
EELVFLEVLQA
>A0A1L9VX42|oxdd_TM_#16
FTDIALGQWIASTPRQIVK
>A0A1L9VX42|oxdd_TM_#17
EKQYVVAG
>A0A166L3M6|oxdd_TM_#01
MFTLLAFFVVLAASAPAPSSTEAAPPAYATDAPISLDLNRPAYVGPANAGLDTGPQPIRG
GLGADIIGQNNVGLAMQNADTLAPPTTDEGNVGNPKWPFSLSHNRLQTGGWARQQNTQVF
PIGEKMASVDMRLEKGAIREMHWHTTAEWAYVLSGTTQVSAVDTEGRNYRANVNAGDLWY
FPPGVPHSLQGLSDEGTEFLLVFPDGAFDEDGTLLLTDWLSHTPVEALSKNFGLPPEAFA
RVPSQELYIFPSEEPSTDTPVEDPYGQTPIPFTYAFSQVNATTAPGGTFKIADSTVFPVA
>A0A1E1K2F7|oxdd_TM_#01
MHSSFQILVALAAAGVLPAALAAPAPQMSKYGENTGPIAGV
>A0A1E1K2F7|oxdd_TM_#02
PPIPEATAASGSLYG
>A0A1E1K2F7|oxdd_TM_#03
KSLLGEVAKPYPVSGGDSAIVSDYTLVNGQEAEAKLGLYLDFNSVENPQPIRGEGGQTDP
GASKKFFPHLQNNFREQTFAYNITGTYAYERLNPDRFAPPGTDSKSVPNAQWPMGLSHNR
FGTGKQSGYARQQNSQQLPAATDFAGVDMRLAPHAYRELHWHTANEWSLIMKGSVRLSAV
NEKGETFTDDVGAGDVWFFPAGVPHSIQALDEGVEFLLVFDDGAFSEDATFLVSEMFLRN
PKEV
>A0A286UXE5|oxdd_TM_#01
MLNPRTLYSLILASFVLAGPVSKDSFSSDHGSGTSTSWQSSSNTLSAPSEAQTVPPASDD
PNFQIYPPGFDGTPKATRGPLGANILQKDNTAIDRQNPDILAPPTTDHGNVGNPKWPFSL
SPNRLQTGGWARQQNIDQLPLATKMASVDMRLLPGAIRELHWHTAAEWAYVLKGSTVVTA
VDTDGRTFVDKVEQGDLWYFPPGIPHSLQATNDDPEGTEFLLVFDNGDFNEDGTLLLTDW
TAHIPKEVLSKNFGTNIKAFDHIPSEELYIFPAPVPPPDEKAPEGKAGLVPRPFTYKLSK
>A0A328XDX1|oxc_TM_#01
TDGFHLVIDALKLN
>A0A328XDX1|oxc_TM_#02
TIFGLVGIPITDLARLAQAEGMRFIGFRHEQ
>A0A328XDX1|oxc_TM_#03
KPGICLTVSAPGFLNGLTALANATTNCFPMILISGSSEREIVDLQQGDYEEMDQLNAA
>A0A328XDX1|oxc_TM_#04
RVLHAEDIG
>A0A328XDX1|oxc_TM_#05
ARAIRAAVSGRPGGVYLDLPAKLL
>A0A328XDX1|oxc_TM_#06
AKRPLILLGKGAAYAQADA
>A0A328XDX1|oxc_TM_#07
PYLPMSMAKGLLPDTH
>A0A328XDX1|oxc_TM_#08
QSASAARSFVL
>A0A328XDX1|oxc_TM_#09
LIGARLNWLL
>A0A328XDX1|oxc_TM_#10
HGKGKTWG
>A0A328XDX1|oxc_TM_#11
PTEIDSNVAI
>A0A328XDX1|oxc_TM_#12
IGDIGSCV
>A0A328XDX1|oxc_TM_#13
NPSPMNFHSALRAIRDVLK
>A0A328XDX1|oxc_TM_#14
RPDINVVNEGANTLDYAR
>A0A328XDX1|oxc_TM_#15
PRKRFDSGTWGIMGIGMGF
>A0A328XDX1|oxc_TM_#16
VVAIEGDSAFGFSGMELETICRY
>N4VLF1|oxdd_TM_#01
MNEDGKTFVDDLTAGDVWFFPAGVPHSIQALDQGTEFLLVFDQGDFSEENTFLATEMMLR
NPVSVLSKNFNADVSEFDNIPKEQLYIFNGTPAPKNIEQKNQTSSAGALTGSESYAYHWS
QQTPFTVPGGSVKILDPQTFPVASNFSAALVVVQPGAMREIHWHTTIDEWNYFLQGSGRV
TVFQAPESSRTFDFTAGDVGYVKVGDSHYIENTGTEDVVFLEVLQAPRFTYISVAQWLAL
TPKQVVKDTLNLSDALIDSLPKEKEYIKPGNFNMTALAGGMKNFKA
>A0A0A2JSC1|oxdd_TM_#01
MSPETPQDHAEQQAQDCTNALKNETGQATKVQNTARHRLPATLECDERNRDEDQPTQGRT
ANRPINRNNQSSKTDTQGLSEERGTEHPSPSRREDPMEGSEAQRAQTKPSNRNPGFDPPT
VFGAKETQAEVYSVAGLHADERAPYENRGAVEEAGDDL
>A0A0A2JSC1|oxdd_TM_#02
TVMGPRNRDRERQNPDLVRPPSTDHG
>A0A0A2JSC1|oxdd_TM_#03
MPNMRWSFADSHIRIEEGGWTRQTTI
>A0A0A2JSC1|oxdd_TM_#04
ELPTSRELAGVNMRLD
>A0A0A2JSC1|oxdd_TM_#05
GVIRELHWHTEAEWA
>A0A0A2JSC1|oxdd_TM_#06
VLAGKVRVTALD
>A0A0A2JSC1|oxdd_TM_#07
GDLWYFPAGHPHSLQGLGENGTEFLLIFDDG
>A0A0A2JSC1|oxdd_TM_#08
DWLAHTPKAV
>A0A2T2ZYC3|oxdd_TM_#01
MDPDTLGTGADMETFRMGDYGENSGAVGGVDPPIPTVTVASGSLYGSEALLGGIAPEPDT
SSSSESAVVANPELVPGQEADKKLGLYLNLDSVQVPQPIRGGYGATDPGPRTYDYERLNP
DVYAVPGTDTGDVAQAMWPLGLSHNRQGSDPGAGWARQENIEVLPSATDMAGVDMRLGPH
AYRELHWHTANEWSLVLKGCARVSSVDSSGQTFVDDVCEGDVWFFPTGVPHSIQAFDQGV
EFLLVFDDGSFSEDETFLVSEMFLRTPISVLAKNFEADPSAFNNIPQDELYIFTGTAQPE
>A0A0P1BK04|oxdd_TM_#01
MKLSASLISLALLAAAAVDARVVRLENAPYAKRDVSAS
>A0A0P1BK04|oxdd_TM_#02
QEHEVPLPRSEAAKSVLHNRVARHIRPETWSDIRRRQTLGPVTDLGGITDFKGKDPEPVR
GEKG
>A0A0P1BK04|oxdd_TM_#03
PFLGESNTAIDKQNIDYLSPPATDNGVIPNLKWSFSLSKTRLLKGGWVREQVVTDLPVSK
DVAAAEQRLAPYAIRQLHWHRVAEWAFVIKGTVRITGSDEDGKNYVGEASAGDLWSFPTG
IPHSLQAGPEGAQYLLVFDDGNFDASGTTFMLDDWVAHTPRDVLAENFGWNQSAFDTVPA
QDQYIFKTPEWPSLEEAK
>A0A1F4ANJ1|frc_TM_#01
RILDMTHVQAGPTCSQLLAWMGADVIK
>A0A1F4ANJ1|frc_TM_#02
GDATRGQLRD
>A0A1F4ANJ1|frc_TM_#03
ADSLYFTMLNCNKRSITVNMK
>A0A1F4ANJ1|frc_TM_#04
MENFGPGVL
>A0A1F4ANJ1|frc_TM_#05
GSIKGFGSSGPY
>A0A1F4ANJ1|frc_TM_#06
FKAYENVAQAMGGAMSTTG
>A0A1F4ANJ1|frc_TM_#07
PFVTGAQIGD
>A0A1F4ANJ1|frc_TM_#08
GTGLHLAIGLL
>A0A1F4ANJ1|frc_TM_#09
GQYVEVAMMDGVMNLCRVKFRDHQRL
>A0A1F4ANJ1|frc_TM_#10
VPRAGNDSGGGQLGNAIHCKPHG
>A0A1F4ANJ1|frc_TM_#11
DVPCGPIMST
>A0A1F4ANJ1|frc_TM_#12
NVGMPIKLS
>A0A0L6WX77|oxdd_TM_#01
MIKFTFCFCALFFLRVAVAAPAASSALSSPESSVASSVVSGTIVASSGVSSAVTAMIAAE
PSATVPVISLDPNEPLIGDLQPIRGTLGAPLLGPTDPEIVEQNPDLLAPPTTDHGSIDNA
KWPFSLSHNRLQTGGWARNQNIGQMPLATQLAGVNMRLEAGAVRELHWHSTSEWAYVLKG
KTQVTSVDTEGRNFISTVGPGDIWFFPPGIPHSLQGTGDDPEGTEFILVFDDGAFSEDAT
FLVTDWLSHVPVEVLEKNLRVNASALAGIPAEELYIFPAALPGPDSSGVVSPQGVVPQSF
>A0A284S4S1|oxdd_TM_#01
MPNHGMPHSFRVKPFIAKCGTRCIKGLVEVHRILQLNMVLKPSLI
>A0A284S4S1|oxdd_TM_#02
FCAPAASEA
>A0A284S4S1|oxdd_TM_#03
TASTIASAASSTPTVPYISTDPNESLWSED
>A0A284S4S1|oxdd_TM_#04
ADPSALQPVRGKLGAPFLRPAP
>A0A284S4S1|oxdd_TM_#05
QNPDLLAPPSTDSGAV
>A0A284S4S1|oxdd_TM_#06
NAKWPFSLSHMRLQTGGWVREQNAGVMPISTTIASANMRLEKGSIRELHWHTT
>A0A284S4S1|oxdd_TM_#07
EWSYVLKGSTQITAVDDQGRNYVATVEPGDLWYFPAGIPHSLQATGEDEGGSEFLLIFDD
G
>A0A284S4S1|oxdd_TM_#08
FGEDSTFSLIDWLDHIPAEVLQKNFQ
>A0A284S4S1|oxdd_TM_#09
HIPGKELYIFPSTTLPEDDSLAP
>A0A284S4S1|oxdd_TM_#10
SPQGTVPLPYSFALS
>A0A229UGL3|oxdd_TM_#01
MGNSRRNQEPSPDIPQPIRPDGAGAVDLGPRDIMRDMENPNMLVPPVTDAGLIPNLRFAY
SDTHMQLNQGGWSREITVRELPIATTLAGVNMSLTPGGVRELHWHQQAEWAYMILGSARI
TSVDQNGHNFIADIGPGDLWYFPPGIPHSIQGLENGCEFLLVFDDGSFSDLNTLSVSDWF
AHTPKEVLSANFGVPASLMDSIPSGQVYIYQDAVPGSLSSQTVASPNGTVPQSFKHQLLA
QQPIRTSGGSVRIVDSTNFPISKTVAAALVEIEPGGMRELHWHPNNDEWQYYLTGQGRMT
>A0A371CMR6|oxdd_TM_#01
MLPRLSQLLLAALALSGVVSADPSGDEELRDFFAREGAAVKPLNLGRRSAATTQTRHLRP
TYEREETILKKRDITPPDIGQVADFGGQDPEPIRNGAGDTFFANSNHEIDAQNPDNVAAP
PTDAGTVPNLKWSMSLSHTRLLKGGWVREQTITDLPPSKDLAGAELRLSPFAYRELHWHR
VAEWGYILNGTGRISAIDDSGRSYISDVHGPSNGSDPDIYYFPPGVPHSIQALDQGLEIL
LIFTDGNFDATGTTFMLSDWLAHTPLEIVAQNFGVNVSELGGIPQKDPYILKSTVEPPPF
>A0A1Y1Y0Y1|oxdd_TM_#01
MKLSRVSVLLSVASVWALPAPKAQSSAPVNPLAASRASGSLRGSESLLGNNPSIPIPTEP
STVIPPGQFELAPGQTEDEQLGLYIDLSNVKNPQPIRGGSTGPTDPGPRTEAYDRLNSDL
FIPPATDAGDAPNAKWPFGLSHNRHGLAGAGWARQQNVDQLPVATAMAGVNMRLSPNAYR
ELHWHKAGEWALMLNGSVRISAVNEHGQTFVDDVSAGDVWFFPAGIPHSIQAFENGCEFL
LVFNDGEFSEDETFLVSELMERMPESVVAKNFRTSVQTFSKLPDGQLWIFPGTPAPKNIS
>A0A1H3B975|oxdd_TM_#01
MTNPTPDDRKPF
>A0A1H3B975|oxdd_TM_#02
IPQPIRSDGAGGLDLGPRDIMRDMENPDM
>A0A1H3B975|oxdd_TM_#03
VPPATDAGLVPN
>A0A1H3B975|oxdd_TM_#04
KMSFSDTHM
>A0A1H3B975|oxdd_TM_#05
GGWSREITVRDLPIATTLAGVNMSLTPGGVRELHWHQQAEWSYMIRGCARITSMDWQGRN
FIADVGPGDLWYFPAGLPHSIQGLEEGCEFLLVFDDG
>A0A1H3B975|oxdd_TM_#06
FSDLNTLSISDWFAHTPKDVLSANFGVPQSAFDAIP
>A0A1H3B975|oxdd_TM_#07
NIPGSIAE
>A0A1H3B975|oxdd_TM_#08
QSPYGTVPLTFKHSLLAQTPVKSSGGNVRIVDSTNFPISRTVAAALVEIEPGGMRELHWH
PNNDEWQYYLTGQGRMTVF
>A0A1H3B975|oxdd_TM_#09
ARTFDYRAGDVGYVPFAN
>A0A177DIG7|oxdd_TM_#01
MRYSSAAAL
>A0A177DIG7|oxdd_TM_#02
GLPAPAPQASG
>A0A177DIG7|oxdd_TM_#03
QVLNMPLPS
>A0A177DIG7|oxdd_TM_#04
YLGYNPSNPVD
>A0A177DIG7|oxdd_TM_#05
KSTVIPPEDFELAPGQSEDA
>A0A177DIG7|oxdd_TM_#06
VKNPQPIRGGTTGPTEPGPRT
>A0A177DIG7|oxdd_TM_#07
AYDRLNSD
>A0A177DIG7|oxdd_TM_#08
GEVSNAKWPFGLSHNRHGLAGAGWARSQNTDQLP
>A0A177DIG7|oxdd_TM_#09
SVAMAGTNMRLSPHAYRELHWHKQGEWALMLNGS
>A0A177DIG7|oxdd_TM_#10
RIASMNEAGQ
>A0A177DIG7|oxdd_TM_#11
FVDDVQEGDVWFFPPGIPHSIQAFENGCEFLLIFNDGSFSEENTFLLSELM
>A0A177DIG7|oxdd_TM_#12
LWIFPGTPAPK
>A0A177DIG7|oxdd_TM_#13
ISEQNVTGPAGVIPKEGAYTYHWSQQEP
>A0A177DIG7|oxdd_TM_#14
IKILDPATFPIASTFSAALITVEPGAMRELHWHTTSDEWSYFL
>A0A2E4HVZ7|frc_TM_#01
LDMTHVQSGPTCTQILAWFGADVIKIERPG
>A0A2E4HVZ7|frc_TM_#02
GDATRSQLRDIPDVDSLYFTMLN
>A0A2E4HVZ7|frc_TM_#03
APGAIDRMGFPWEKIQ
>A0A2E4HVZ7|frc_TM_#04
INPRMIYAS
>A0A2E4HVZ7|frc_TM_#05
KGFGPGPYEDCKVYENVAQCTGGAASTTGE
>A0A2E4HVZ7|frc_TM_#06
VTGAQIGDSGTG
>A0A2E4HVZ7|frc_TM_#07
HLVAGILAALFHREKSG
>A0A2E4HVZ7|frc_TM_#08
CAMQDAVLNLCRVKLRDQQRLA
>A0A2E4HVZ7|frc_TM_#09
GPLKEYPQ
>A0A2E4HVZ7|frc_TM_#10
PRAGNASGGGHPG
>A0A2E4HVZ7|frc_TM_#11
CKGWETDPDAYIYVI
>A0A2E4HVZ7|frc_TM_#12
VIGHEDWL
>A0A2E4HVZ7|frc_TM_#13
EIEKWTMT
>A0A2E4HVZ7|frc_TM_#14
TLNPLNVP
>A0A2E4HVZ7|frc_TM_#15
GPILSMKELAEEQ
>A0A2E4HVZ7|frc_TM_#16
TVVEVDHPERGKYLTVGNPIKLSDSPA
>H1Y6E0|oxdd_TM_#01
MEKPQISFKFELEKQTPRLGPGGITRGASVREFPVSVGIAGVSMRLQPGGMRELHWHANA
AEWAYVITGNARTTIIHPDGSAFIDNFGPGDVWYFPRGYGHSIQATGDKECHFILIFDNG
NFSEDHTFSITDFIANTPPEVVAQNFGLTLGEVEQLPHKEAYFALGPNPDESSTIAFARA
EPALTSLHRYPLEAQQPRLIPGGGTQRVASVKEFPISTSITGSVIELQPGALREMHWHPN
ADEWQYYLAGKAEMTVFLAEATAVTEQFNAGDVGYVPMGAGHYIKNTGDEVCRILIGFNS
>A0A1H0UWV7|oxdd_TM_#01
MEPIRRRGFISLMGYFGLASVAQAASFGNPDRPPEGKINARSLSSTNDPGPASPDLASQF
PSSQNPPATDINGMPQFWSSFNIMHKRYQDGGWARQITQEDFAISETISSVNMRLSAGGI
REMHWHQQAEWAIMLSGKCRITTLDEQGRSSVEDVEEGDLWYFPPGLPHSLQGLGPDGAE
FLLIFDNGLSSEFNTLLVTDWIAHTPPEVLAQNFGVPADAFKNIPLDNLWIFQGDIPPSL
EEDKKSARVTSGTEKVTYKLSKSPPIPSGRSGVAQIADSRNFPISKNIAAALETIHPGAL
>A0A1I3YWQ5|oxdd_TM_#01
MTLYSRRNILATSAVGGLAAVSATRALAENGPGAAAAMSDPGPRDPAQAAINPYDWQSLP
TDHGNLGTLRHSFSQVHNRHTDAGWAREVTVRNFPISKAMAGVNMRLPLGAVRELHWHVP
AEWAYVTYGTGRITAVDSGARKFVADVKEGDLWFFPGGVPHSIQGLGPDGCEFILVFNDG
NFSEDSTFLITDWFNHTPKEVLAKNFSVNASAFDRADRKDLWIFNAPVPGNLADDLAQSK
QPEVPNPYKFSLLDQKPVFSSPSGAVRIADSSNFKATTMAAALVEVAPGGMRELHWHPNS
>A0A2I9E0W8|oxc_TM_#01
TDLARTAQARG
>A0A2I9E0W8|oxc_TM_#02
RYLGFRNEQAAGHAAAAAG
>A0A2I9E0W8|oxc_TM_#03
CLTVSAPGFLNGLVALANATTDCFPMIQ
>A0A2I9E0W8|oxc_TM_#04
RSIVDLQQGDYEELDQ
>A0A2I9E0W8|oxc_TM_#05
ARPFAKAAYRVDSP
>A0A2I9E0W8|oxc_TM_#06
RAAVSGRPGGVYLDLPARVL
>A0A2I9E0W8|oxc_TM_#07
LGKGAAYARAD
>A0A2I9E0W8|oxc_TM_#08
IRAFVEATGAPFLPMSMAKGLLPDDHPQ
>A0A2I9E0W8|oxc_TM_#09
AAAARSLVL
>A0A2I9E0W8|oxc_TM_#10
SADVVVLVGARLNW
>A0A2I9E0W8|oxc_TM_#11
WSPDARFVQLD
>A0A2I9E0W8|oxc_TM_#12
TEFDSNRPIAAPV
>A0A2I9E0W8|oxc_TM_#13
LLAALRPG
>A0A2I9E0W8|oxc_TM_#14
HPMNFAVALRA
>A0A2I9E0W8|oxc_TM_#15
DVIVVSEGANTLDNARNIIPIHRPRHRLDTGTWGVMGVGLGYAIAAAVET
>A0A2I9E0W8|oxc_TM_#16
VVAIEGDSAFGFSGMEIETICRYRL
>A0A2I9E0W8|oxc_TM_#17
NGGVYRGDE
>W9CP13|oxdd_TM_#01
LAAPTGDPLLG
>W9CP13|oxdd_TM_#02
KGGTDPGPR
>W9CP13|oxdd_TM_#03
APPGTDHG
>W9CP13|oxdd_TM_#04
MAGVDMRLEEGAYRELHWHKAAEWAYIFNGSVRLQAVN
>W9CP13|oxdd_TM_#05
TFVDDLSAGD
>W9CP13|oxdd_TM_#06
FPPGVPHSLQGLKGG
>W9CP13|oxdd_TM_#07
EFLLVFDDGSFSEDNTFLA
>W9CP13|oxdd_TM_#08
LSKNFQLP
>W9CP13|oxdd_TM_#09
GELFIFPGTKAP
>W9CP13|oxdd_TM_#10
TGSAGLVP
>W9CP13|oxdd_TM_#11
EFSYSYHLS
>W9CP13|oxdd_TM_#12
FPLAAQFSAA
>W9CP13|oxdd_TM_#13
HPGAMREIHWHTTSDEW
>W9CP13|oxdd_TM_#14
GSARISIYAAQG
>W9CP13|oxdd_TM_#15
AGDCGYIPKGMTHYVEN
>W9CP13|oxdd_TM_#16
ADHFSDISV
>W9CP13|oxdd_TM_#17
QWVGLTPKQI
>W9CP13|oxdd_TM_#18
AFKKEKQYIV
>A0A370J2K3|oxdd_TM_#01
MVCTSRLGGYGCGLFFLILLVQTVSALPTSEKRQNVESVQDPVGPPGAQGSLRGSAGLAG
YDPAEPVGTPPSVIPPSDFQLAPGQTEDPDIGLHLDFDNVENFQPIRGQADSPTDPGPRN
MEYDKLNSDLFARPGTDHGDVPNGKWPFGLSSNRHGNPYSSGWARQQNVDELPVATAMAG
VDMRLEPNAYRELHWHKQDEWSYMLSGSVTLSSIDENGQVFEDDLEAGDVWFFPAGLPHS
IQAKEDGCEFLLVFDDGTFSEDNTFLASSLFYSTPKEVLAKNFRTDVSAFDNIPKSELYI
>A0A1X2B6U1|oxc_TM_#01
RLTDGFHLVVDALKANDV
>A0A1X2B6U1|oxc_TM_#02
YGVVGIPITDLARVAQ
>A0A1X2B6U1|oxc_TM_#03
SGIRYIGFRQETSAGNAAAAAGFLTGRPGVCLTVSAPGFLNGLAALANATTNCFPMI
>A0A1X2B6U1|oxc_TM_#04
SGSSNRAMVDLQRGDYGELDQL
>A0A1X2B6U1|oxc_TM_#05
SGRPGGVYLDIPGD
>A0A1X2B6U1|oxc_TM_#06
DPAPRQLPAPEAV
>A0A1X2B6U1|oxc_TM_#07
VLGKGAAYARAD
>A0A1X2B6U1|oxc_TM_#08
GIPFLPTSMAKGLLPDSHPQ
>A0A1X2B6U1|oxc_TM_#09
AAAARSLAVARADAVLLVGARLNWLLGHG
>A0A1X2B6U1|oxc_TM_#10
DAKFVQVDIAASE
>A0A1X2B6U1|oxc_TM_#11
AAHPIAVP
>A0A1X2B6U1|oxc_TM_#12
PHPMRFYNAL
>A0A1X2B6U1|oxc_TM_#13
VYVVNEGANALDLARNVIDME
>A0A1X2B6U1|oxc_TM_#14
PRHRLDTGTWGVMGIGMGYAIAAAVETG
>A0A1X2B6U1|oxc_TM_#15
IEGDSAFGFSGME
>A0A137Q6X4|oxdd_TM_#01
MIRLSICFCALLLASLSAAAPAASSGAVSSAVSTASSRTGTGAAPPASQTDPGISLDPNF
PLWNESTTQEPEAIRGSLGTTVIGPVNDPIDKQNPDFLAPPATDHGSLGNAKWPFSLSHN
RLQTGGWARQENTAVMPLAEQMASVNMRLEPGAVREMHWHKTAEWAYVLKGTTQVSSVDQ
DGKNYVANVGPGDLWYFPAGIPHALQATDDSPDGSEFILVFDIGAFSEDSTFLLTDWLAL
LAKNFQVDINAFKNVPSEELYIFPTNPPETDNAPSDPQGTVPNPFSFKFSQVKPTQLSGG
>A0A2V5QXH4|oxdd_TM_#01
MIRRRTLWAKIPLANGTFRVALDRNQLP
>A0A2V5QXH4|oxdd_TM_#02
IARVLLDIDSSPVPSLRSRICRSNGHFDNNSSIRVISTDFAWADNSSFKNFIPHSIQGLE
PDGAEFLLVFDDGHFSEHETVLLS
>A0A2V5QXH4|oxdd_TM_#03
IAAHIPREIMARNFGVEPKALAGIFNEELFIFHAPVPGPLAEDQKTAAGTLGRSPCEFSF
RPGEQSIAKKTKGGEARVVDSTTFKVSTTVAAAIVTVHPGGLREIHWHQNADEWQYYMSG
SARMTVVGTGERARTMDFQAGDVGYIEKTLPHYIQNMGDDDLRFLELFRSSRFEDLSLSE
WLAHTPPE
>A0A1I2AG76|oxc_TM_#01
PETLTDGFHLLIDALKLNGVETIYNVPGIPITDLGRYAQAQGLRVLSFRHEQHAGYAAAA
AGFLTKKPG
>A0A1I2AG76|oxc_TM_#02
CMTVSAPGFLNGLTALAH
>A0A1I2AG76|oxc_TM_#03
PMILISGSSERE
>A0A1I2AG76|oxc_TM_#04
VDLQRGDYEEMDQLAIARPH
>A0A1I2AG76|oxc_TM_#05
DIGLGVARA
>A0A1I2AG76|oxc_TM_#06
RAALTGRPGGVYLD
>A0A1I2AG76|oxc_TM_#07
GKGAAYAQAD
>A0A1I2AG76|oxc_TM_#08
PYLPMSMAKGLLPD
>A0A1I2AG76|oxc_TM_#09
SAARSLVLKESDCVFL
>A0A1I2AG76|oxc_TM_#10
GARLNWLL
>A0A1I2AG76|oxc_TM_#11
FVQIDIEP
>A0A1I2AG76|oxc_TM_#12
EMDSNQKI
>A0A1I2AG76|oxc_TM_#13
RLKNNNSPMDYQGSLGV
>A0A1I2AG76|oxc_TM_#14
LVNEGANALDQCRSIVD
>A0A1I2AG76|oxc_TM_#15
HKPRKRLDVGTWGIMG
>A0A1I2AG76|oxc_TM_#16
AAAVETGNQVLAVEGDSAFGFCGME
>A0A1I2AG76|oxc_TM_#17
VIMNNNGIYRGDGENW
>A0A327T4I9|oxdd_TM_#01
MATTRRGFISAASLSTFGLVTAATSLNLLIPQKADAAVKSPVKKGPEGPQAELEDFVYDI
ENGSTGWTGTGGTAKEATVEEFPVSQSIAAVIMRLNPGSFRELHWHSIAAEWAYILEGKV
RTTVVSPDGTTSTDDFEKGDIWYFPKGHGHCLQCLGDEHCLFLLGFDNGHFSESGTFSST
DWISHISPEIMAHNSGLSASTFAAFPHKELYIGTGKIATAPRPQNLDPNIPTSSSAHKFR
MEKDGVFQQFAGGFTRKVSSREFPIQTTLTALRMDIEPGAIRELHWHPNADEWQYVMSGK
>A0A1W2TMB4|oxdd_TM_#01
SSAVLLAA
>A0A1W2TMB4|oxdd_TM_#02
GGGFEDGQP
>A0A1W2TMB4|oxdd_TM_#03
DGNGKGAPI
>A0A1W2TMB4|oxdd_TM_#04
GGTNHQIDLQNPDNLG
>A0A1W2TMB4|oxdd_TM_#05
QSTDNGVVPNLKWSFSDS
>A0A1W2TMB4|oxdd_TM_#06
TDLPSSHDIAGAQQHLTKG
>A0A1W2TMB4|oxdd_TM_#07
IRELHWHRVAEWGYLY
>A0A1W2TMB4|oxdd_TM_#08
EEGDIWYFP
>A0A1W2TMB4|oxdd_TM_#09
DDNEFLLIFDDGNFDAVGTTFNVDDWITHTPKSVLAKNFGLPESVF
>A0A1W2TMB4|oxdd_TM_#10
VPSPNPYIL
>A0A1W2TMB4|oxdd_TM_#11
DHPLEDVPG
>A0A1W2TMB4|oxdd_TM_#12
LSPGGLRELHWHPNAEEWLYFHKG
>A0A1W2TMB4|oxdd_TM_#13
RATVFIGNAAARTFDFRAGDTGVFPDNSGHYIENTSETEDLVWIEIYKSDRVEDISLTQW
LALTP
>A0A1W2TMB4|oxdd_TM_#14
VANTLKIPLDVAEGLVKEKQ
[truncated: 160,587 more chars]
